# Supplementary material for: Hyperspectral imaging with machine learning for non-destructive classification of Astragalus membranaceus var. mongholicus, Astragalus membranaceus, and similar seeds
Source: Front Plant Sci. 2022 Nov 29;13:1031849. doi: 10.3389/fpls.2022.1031849 (PMC9745075; doi:10.3389/fpls.2022.1031849)
Supplement: Supplementary file 1 [file DataSheet_1.xlsx]

## Sheet: Machine vision data
category	Length(mm)	Width(mm)	L/W Ratio	Area(mm2)	Perimeter(mm)	Roundness	R_mean	R_std	G_mean	G_std	B_mean	B_std	l_mean	l_std	a_mean	a_std	b_mean	b_std	H_mean	H_std	S_mean	S_std	V_mean	V_std	Gray_mean	Gray_std	Gray_contrast	Gray_dissimilarity	Gray_homogeneity	Gray _energy	Gray_correlation	Gray_ASM	Gray_entropy	R_contrast	R_dissimilarity	R_homogeneity	R _energy	R_correlation	R_ASM	R_entropy	G_contrast	G_dissimilarity	G_homogeneity	G _energy	G_correlation	G_ASM	G_entropy	B_contrast	B_dissimilarity
AMM	3.24	2.56	1.2663	6.458	10.0884	0.7974	64.9501	17.4613	65.1838	18.7042	52.842	20.653	27.0907	8.0548	1.2986	1.2733	8.4136	4.0606	35.9606	23.186	65.271	37.096	67.5611	18.6029	63.6621	18.2029	418.707	8.5331	0.3614	0.2194	0.7902	0.0482	5.3211	363.473	8.3476	0.3403	0.2196	0.8202	0.0482	5.2065	463.147	9.15	0.3544	0.2199	0.7788	0.0484	5.217	466.371	10.1355
AMM	2.54	2.29	1.1111	4.5719	8.2342	0.8473	81.7098	16.5258	73.2426	17.2366	53.7307	19.3063	31.3653	7.2366	2.3664	1.7367	14.088	4.7742	26.8793	22.7956	94.4196	34.1506	82.817	16.9521	73.5521	16.5699	494.084	9.1708	0.3127	0.1774	0.7739	0.0315	5.3799	455.108	9.1577	0.304	0.1774	0.8252	0.0315	5.2844	540.507	10.0143	0.2923	0.1775	0.7547	0.0315	5.355	520.826	10.4002
AMM	3.05	2.62	1.1613	6.3054	9.6796	0.8457	72.9782	12.5738	66.6688	12.7892	47.7361	16.2337	28.3662	5.4308	2.0711	1.5564	13.245	4.8669	26.4406	18.2214	96.2614	35.1152	74.3889	12.9524	66.3824	12.2246	318.952	7.1849	0.3457	0.1923	0.812	0.037	5.0823	266.538	6.9566	0.3406	0.1924	0.868	0.037	5.0192	363.338	7.9592	0.3304	0.193	0.7901	0.0373	5.0139	371.672	9.0955
AMM	3	2.3	1.3046	5.3786	8.9527	0.8433	82.1807	15.5361	74.1908	16.3474	53.7478	19.9049	31.7202	6.8145	2.1504	1.5395	14.3206	5.1468	25.8384	18.5476	95.8104	38.2619	83.2214	15.9398	74.2443	15.8782	394.699	7.9406	0.3637	0.2334	0.8405	0.0545	5.1341	355.501	7.7845	0.364	0.2336	0.8792	0.0546	5.0843	430.812	8.6226	0.3574	0.2337	0.8271	0.0546	5.0856	456.51	10.2375
AMM	2.8	2.08	1.3455	4.332	8.2753	0.7949	77.0643	15.2352	72.2759	15.6789	54.1207	18.8754	30.6305	6.5917	1.7409	1.4535	12.667	4.7704	29.4521	22.0107	85.9969	33.2668	78.7931	15.9344	71.6223	15.1398	427.685	7.7862	0.3995	0.2477	0.8196	0.0614	5.0084	342.864	7.5195	0.3896	0.2478	0.8733	0.0614	4.975	486.284	8.4724	0.3959	0.2481	0.7998	0.0615	4.9371	505.301	10.0667
AMM	2.62	2.46	1.069	5.1134	8.5233	0.8845	73.4037	15.4462	71.2941	15.8202	55.6885	19.0149	29.9919	6.7576	1.8469	1.6221	10.4218	4.4257	31.1624	22.1702	74.3342	33.1206	75.7567	16.0218	70.1471	15.3894	340.111	7.5065	0.334	0.1867	0.8284	0.0349	5.3037	301.087	7.6699	0.3165	0.1865	0.8594	0.0348	5.2781	371.01	8.0763	0.3276	0.1874	0.8195	0.0351	5.2058	414.104	9.5516
AMM	2.83	2.21	1.2781	4.7463	8.614	0.8038	68.5151	9.6771	68.0402	11.6506	50.8479	16.6652	28.4309	4.8377	1.3265	1.2585	11.7845	4.2401	34.2849	20.9549	80.0416	29.2016	71.076	11.529	66.2138	10.9666	329.596	6.8804	0.4073	0.2333	0.8211	0.0544	4.7534	276.116	6.9957	0.3719	0.2336	0.8568	0.0546	4.6143	360.802	7.431	0.391	0.2342	0.8156	0.0549	4.7145	427.961	9.3082
AMM	2.51	2.09	1.1961	4.0158	7.7758	0.8346	80.0506	12.4942	69.1417	14.3085	53.8482	18.2815	30.0087	5.8389	3.3729	2.0086	12.2438	4.0312	23.9593	24.3174	92.9595	31.3793	81.543	13.2355	70.6476	13.3981	521.944	8.7739	0.3922	0.2189	0.7539	0.0479	4.958	456.23	8.0307	0.3993	0.22	0.8258	0.0484	4.7974	573.031	9.7561	0.3751	0.2196	0.7244	0.0482	4.92	592.175	10.9132
AMM	2.96	2.2	1.3462	5.3314	8.9612	0.8343	81.1076	15.7625	77.2407	15.9035	67.2484	17.738	32.8611	6.729	2.2982	1.6459	7.4357	3.5266	29.8721	28.7214	55.439	26.3417	83.0999	15.2677	77.2522	15.4155	370.407	7.2984	0.3426	0.1671	0.8292	0.0279	5.3623	285.382	6.745	0.3321	0.1674	0.8798	0.028	5.2637	426.627	8.2476	0.316	0.1671	0.8053	0.0279	5.3371	454.303	9.636
AMM	2.88	2.79	1.0303	6.2581	9.7292	0.8308	68.1963	15.6157	60.9726	15.2066	44.4088	18.019	25.9724	6.6141	2.7159	1.9297	12.2045	4.4884	25.7126	21.6869	99.7796	35.6408	69.784	16.4768	61.2215	14.8392	312.137	6.6618	0.3759	0.1965	0.8066	0.0386	5.2376	278.727	6.8806	0.3531	0.1966	0.8581	0.0387	5.1832	343.596	7.4265	0.3668	0.1972	0.7876	0.0389	5.0862	382.024	9.2197
AMM	2.94	2.35	1.25	5.4477	9.0313	0.8393	76.3902	16.4881	70.9172	15.5649	54.5646	17.2399	30.1482	6.667	2.3716	1.8998	11.4845	4.5698	28.1803	21.6519	80.5056	30.367	78.0125	16.9618	70.6876	15.2455	320.391	6.797	0.3624	0.2045	0.8464	0.0418	5.2178	275.979	6.9901	0.3382	0.2044	0.8871	0.0418	5.2193	359.799	7.5685	0.3545	0.2047	0.8294	0.0419	5.1551	391.883	8.8897
AMM	2.78	2.22	1.253	4.7172	8.4036	0.8394	77.4661	16.2196	74.759	16.5103	55.2569	18.5315	31.4655	6.8938	1.7704	1.4975	12.815	4.996	30.6955	20.3598	84.8889	29.7665	79.9885	16.2387	73.3463	15.8113	457.368	9.2611	0.3241	0.2141	0.8027	0.0458	5.2397	372.27	9.0011	0.3233	0.2143	0.8554	0.0459	5.2249	530.894	10.2611	0.3283	0.2144	0.781	0.046	5.1914	507.386	10.5878
AMM	3.45	2.56	1.3492	7.0177	10.2988	0.8314	72.5285	13.1811	66.9234	14.3977	48.6345	19.0724	28.4046	6.0639	2.1609	1.8394	13.2058	4.7945	28.3585	20.784	95.8114	40.0899	74.1739	13.6718	66.5039	13.8417	325.341	7.3991	0.3772	0.2391	0.8357	0.0572	5.0292	275.276	7.1089	0.3669	0.2394	0.8793	0.0573	4.8991	360.656	8.1594	0.3569	0.2393	0.8218	0.0573	4.9786	428.301	10.0453
AMM	2.51	2.28	1.1053	4.3865	8.1145	0.8372	77.9613	16.5118	73.9489	16.2253	56.0325	18.774	31.2756	6.835	1.9184	1.5962	12.5692	5.0407	30.8189	22.4895	82.2105	34.2658	79.8901	16.3067	73.0944	15.8463	429.612	9.4555	0.3259	0.2054	0.8125	0.0422	5.2167	391.476	9.6394	0.3071	0.2056	0.849	0.0423	5.1715	466.167	10.095	0.3222	0.2055	0.8019	0.0422	5.1769	494.227	10.9435
AMM	3.22	2.46	1.3103	6.2291	9.7703	0.82	84.925	14.1199	78.1334	13.4166	57.3142	16.3045	33.3035	5.6766	1.861	1.409	14.2611	4.5735	26.9724	18.6862	88.753	27.919	86.0695	14.253	77.8037	13.2185	430.24	8.3802	0.3167	0.1825	0.8096	0.0333	5.1801	396.875	8.6419	0.314	0.1825	0.8519	0.0333	5.1713	464.694	9.0035	0.3134	0.1831	0.7965	0.0335	5.0754	497.717	10.748
AMM	2.62	2.29	1.1481	4.8444	8.2838	0.8871	65.8239	16.7538	64.9986	17.1128	50.6045	20.1258	27.1031	7.4422	1.496	1.3811	9.9915	4.6368	33.5943	22.1365	76.8197	38.7515	68.3662	16.8107	63.5775	16.8296	311.429	7.3641	0.3193	0.1726	0.8175	0.0298	5.4539	271.172	7.6325	0.2966	0.1726	0.8491	0.0298	5.3511	351.554	8.2615	0.3135	0.1729	0.8023	0.0299	5.321	365.059	8.7892
AMM	2.86	2.28	1.2588	5.117	8.7833	0.8335	57.0174	14.8688	57.1095	15.6406	45.5221	18.9329	23.5888	6.8243	1.9005	1.6996	8.3337	4.1555	37.5745	27.541	73.0734	37.9025	59.98	15.5451	55.7463	15.2463	302.019	7.5083	0.3521	0.2016	0.7908	0.0407	5.1805	245.148	7.65	0.3218	0.2024	0.8345	0.041	5.0136	342.971	8.2146	0.3427	0.2027	0.7735	0.0411	5.0334	394.447	9.6865
AMM	2.79	2.71	1.0312	5.8911	9.3409	0.8484	75.7346	11.8048	66.7718	13.1483	47.662	17.7618	28.6867	5.4755	2.4725	1.7505	14.1262	4.5109	24.9638	19.3673	103.484	35.4276	76.9185	12.373	67.2806	12.5287	353.119	6.852	0.3784	0.1989	0.8024	0.0396	5.0848	295.833	6.5	0.3793	0.2003	0.8641	0.0401	4.9151	391.825	7.7132	0.3664	0.1999	0.7808	0.04	4.9762	443.815	9.4936
AMM	2.56	2.2	1.1647	4.2193	8.0153	0.8253	66.2894	13.134	63.0579	14.3848	43.9741	19.0245	26.4359	6.1096	1.5659	1.4309	13.4105	5.2569	30.2403	19.7264	100.87	40.5251	68.1447	13.9422	61.799	13.8788	382.668	8.3695	0.3468	0.2155	0.7729	0.0464	5.0237	312.578	7.9569	0.3489	0.216	0.8333	0.0467	4.884	432.422	9.1786	0.3444	0.216	0.7543	0.0466	4.9282	473.956	10.2931
AMM	3.13	2.62	1.1935	6.4689	9.7703	0.8516	64.2734	13.6411	62.5915	15.1804	44.3248	19.2491	26.074	6.4962	1.5116	1.215	12.4249	5.19	32.4287	18.5569	94.7394	45.4899	66.3521	14.3737	60.9883	14.6214	268.671	7	0.3422	0.1933	0.83	0.0374	5.263	213.48	6.897	0.3396	0.1937	0.8728	0.0375	5.0894	307.801	7.7052	0.329	0.1941	0.8158	0.0377	5.1234	337.251	8.7829
AMM	2.96	2.37	1.25	5.4332	9.1015	0.8242	73.9132	13.1947	66.6516	13.6094	49.3748	16.5361	28.4676	5.8394	2.1878	1.6572	12.5105	4.0719	25.5902	20.0002	92.9031	32.378	74.9308	13.2387	66.8478	13.1959	288.643	6.2887	0.4019	0.2024	0.8408	0.041	5.0746	252.808	6.3271	0.3695	0.2027	0.883	0.0411	4.9371	316.027	6.8562	0.3979	0.203	0.8263	0.0412	4.9726	352.979	8.6424
AMM	2.86	2.24	1.2741	4.9171	8.7628	0.8047	75.151	14.6855	70.6579	14.2058	50.7687	17.7759	29.8656	6.0982	1.4733	1.2242	13.8055	4.1404	28.8599	18.9022	91.9889	30.5089	76.4668	14.6629	69.7285	14.1755	326.92	7.0905	0.3785	0.2414	0.8495	0.0583	4.9929	296.194	7.0175	0.3754	0.2415	0.8817	0.0583	4.9878	354.695	7.7963	0.3618	0.2416	0.8404	0.0584	4.8832	389.145	8.6389
AMM	2.51	2.51	1	4.9135	8.5439	0.8458	74.8222	12.7419	68.4611	11.8383	48.3014	15.0853	29.1204	5.1124	1.575	1.2958	14.0376	4.2619	26.8889	17.8636	96.1944	29.0688	75.8097	12.693	68.0653	11.7954	387.043	8.1688	0.35	0.2123	0.7954	0.0451	4.8491	374.653	8.5823	0.3286	0.2125	0.8359	0.0451	4.8707	413.086	8.6581	0.3498	0.2132	0.7839	0.0455	4.7223	412.17	9.4092
AMM	3.59	2.51	1.4286	6.9886	10.3279	0.8233	62.8837	11.9951	59.8985	11.7899	45.1718	15.4664	25.1194	5.1868	1.5639	1.3276	10.5207	4.2278	30.429	22.5126	83.3852	35.6117	64.3892	11.8986	59.0739	11.6772	187.447	5.2328	0.4119	0.2395	0.8774	0.0573	4.8865	162.704	5.4516	0.3844	0.2395	0.9054	0.0574	4.7984	207.554	5.8367	0.4069	0.2404	0.8677	0.0578	4.7309	250.216	7.1027
AMM	3	2.37	1.2637	5.4731	8.9817	0.8526	83.2762	16.0264	74.07	13.6195	52.8688	16.4157	31.8157	5.8944	2.5595	1.8955	14.9939	5.3219	25.6358	18.1542	98.2115	33.1518	84.4062	15.8731	74.4062	13.6887	393.243	8.1787	0.344	0.2062	0.8235	0.0425	5.1273	360.851	8.1787	0.3251	0.2064	0.8727	0.0426	5.2523	423.356	8.7402	0.3416	0.2067	0.808	0.0427	5.0384	462.698	10.5557
AMM	2.75	2.69	1.0222	5.8802	9.1921	0.8745	73.403	15.7851	65.6857	15.2686	46.7684	18.2851	28.0415	6.6135	2.0842	1.5998	13.9747	4.5826	27.4386	22.9211	102.09	34.1837	74.7138	15.9555	65.8014	15.0505	348.443	7.3907	0.3727	0.2144	0.8179	0.046	5.1578	311.25	7.4704	0.364	0.2147	0.8669	0.0461	5.0825	374.38	7.8763	0.3733	0.2154	0.8047	0.0464	5.0075	439.545	9.7437
AMM	2.79	2.63	1.0625	5.6367	9.2417	0.8293	75.1786	12.9406	65.8566	13.4569	49.3127	18.1575	28.3689	5.7665	2.7522	1.789	12.6788	4.2608	25.0499	22.9683	97.5152	36.2751	76.3803	13.2079	66.7412	13.1392	345.142	6.9097	0.3938	0.2237	0.8192	0.05	4.9871	312.223	6.6673	0.396	0.2243	0.8671	0.0503	4.8113	370.466	7.6719	0.375	0.2239	0.8026	0.0501	4.9461	426.925	9.2055
AMM	2.76	2.65	1.0429	5.6985	9.2212	0.8422	85.3209	13.1257	73.5577	11.5934	56.6442	15.0492	31.9712	4.9922	3.3933	2.1157	13.0427	3.9945	24.006	24.1708	91.1118	28.605	86.2692	12.6149	75.1418	11.6128	315.093	6.8848	0.3756	0.2184	0.8603	0.0477	4.8673	305.776	6.823	0.3757	0.2189	0.8949	0.0479	4.8782	329.252	7.4968	0.359	0.2184	0.8481	0.0477	4.8209	379.59	9.1364
AMM	2.79	2.4	1.1648	5.0007	8.7132	0.8277	67.0778	14.3157	63.281	14.0967	49.1296	17.7879	26.6874	6.1839	1.847	1.6025	10.1855	3.8755	28.5549	21.3234	79.5252	32.8801	68.5307	14.5477	62.7667	14.091	268.184	6.1101	0.4061	0.2307	0.8489	0.0532	5.0411	231.254	6.1451	0.3874	0.2309	0.8844	0.0533	4.9765	295.485	6.8549	0.3871	0.231	0.8356	0.0534	4.915	339.9	8.0442
AMM	2.99	2.45	1.2195	5.9601	9.2913	0.8676	74.924	12.9259	68.0253	12.1617	47.462	15.2616	28.9808	5.2413	1.9382	1.5078	14.3745	4.9339	26.8162	18.5878	98.9908	34.445	75.8641	12.7392	67.7408	11.9471	313.298	7.0887	0.3554	0.2087	0.8295	0.0436	4.9814	313.22	7.6093	0.3404	0.2088	0.8605	0.0436	4.9868	333.947	7.5815	0.3576	0.2098	0.8203	0.044	4.8437	348.37	9.0367
AMM	2.51	2.39	1.05	4.6663	8.3745	0.8361	72.962	16.5881	70.6365	16.2823	52.6988	19.9636	29.6494	7.0668	1.6299	1.2614	12.0962	4.6995	30.8977	18.7293	83.3606	37.0061	74.6745	16.3231	69.292	16.3104	313.45	7.1373	0.3597	0.2229	0.856	0.0497	5.2046	274.68	7.0458	0.3544	0.2231	0.885	0.0498	5.1087	344.82	7.8828	0.3485	0.2231	0.8463	0.0498	5.1042	388.348	9.5045
AMM	2.96	2.79	1.0606	6.3272	9.7497	0.8364	73.2226	12.5679	70.3084	11.9332	51.562	16.1136	29.6148	5.1498	1.5315	1.2184	12.7626	4.6196	30.2185	18.59	85.8447	32.8753	75.0119	12.1044	69.0261	11.8503	320.997	7.0875	0.3684	0.2073	0.8307	0.043	4.9511	278.013	7.4352	0.3378	0.2074	0.8701	0.043	4.9166	356.65	7.729	0.3528	0.2078	0.8181	0.0432	4.8594	393.301	9.404
AMM	3.13	2.12	1.48	5.2405	9.122	0.7914	73.5065	17.8112	67.0182	17.1113	50.0694	20.8859	28.5172	7.4581	2.4862	1.8096	12.7013	4.988	28.3974	24.3251	95.1562	42.0392	75.2135	17.9463	66.9818	17.0271	341.406	8.0447	0.3118	0.1865	0.8234	0.0348	5.4261	305.653	8.4033	0.3009	0.1865	0.8661	0.0348	5.3961	379.998	8.8753	0.3	0.1866	0.8038	0.0348	5.3434	420.266	9.9584
AMM	2.23	2.16	1.0351	3.7832	7.4662	0.8528	70.4946	12.0965	65.5143	12.5331	48.4071	17.1917	27.7703	5.3245	2.4543	1.9038	12.469	4.6283	29.914	24.3238	90.575	34.0515	72.15	12.5664	65.0625	12.1057	390.583	8.5513	0.326	0.1818	0.7593	0.0331	5.0191	360.899	8.688	0.318	0.1823	0.8074	0.0332	4.9458	423.135	9.312	0.3233	0.1828	0.7447	0.0334	4.9243	492.971	11.5442
AMM	3.13	2.29	1.3704	5.3423	9.0519	0.8193	58.0793	11.9877	57.1547	13.8274	45.6658	17.2777	23.7503	5.904	1.88	1.889	8.5038	4.4015	35.5505	29.0381	74.7843	38.832	60.7506	13.1009	56.0857	13.0535	247.258	6.4701	0.3854	0.2348	0.8278	0.0551	4.9604	186.112	6.0869	0.3772	0.2356	0.8749	0.0555	4.7512	290.165	7.3774	0.3711	0.2357	0.8079	0.0555	4.8365	339.691	9.0772
AMM	3.3	2.37	1.3929	6.2727	9.63	0.85	78.4699	15.8031	71.9409	15.5591	50.4688	19.2147	30.5936	6.639	1.9185	1.5319	14.8593	4.9765	27.3728	19.2962	100.471	34.2275	80.0318	15.8194	71.4732	15.2428	372.425	7.1804	0.3567	0.1808	0.8133	0.0327	5.3809	320.326	7.3006	0.343	0.1809	0.8643	0.0327	5.3311	415.374	8.0849	0.321	0.1813	0.7955	0.0329	5.2914	450.806	9.687
AMM	2.79	2.46	1.1379	5.2951	9.1015	0.8033	69.9626	12.9441	67.9845	14.2087	52.5619	18.0107	28.5567	6.008	1.6234	1.2449	10.6447	4.3462	31.449	21.8673	75.6095	30.8525	71.9459	13.8973	66.8222	13.6898	354.911	8.0848	0.3376	0.2055	0.808	0.0422	5.144	304.427	8.2515	0.3134	0.2059	0.8458	0.0424	4.9917	390.647	8.7172	0.3312	0.2061	0.7968	0.0425	5.0448	434.8	9.3818
AMM	2.88	2.29	1.2593	5.2296	8.7918	0.8502	69.6775	12.2154	68.577	13.1617	50.6397	17.2095	28.6951	5.5403	1.5195	1.2749	12.0079	4.2105	32.3987	19.7238	83.1935	30.1379	72.1958	12.9027	66.8564	12.5873	351.166	7.5365	0.3492	0.1834	0.7932	0.0336	5.1433	284.929	7.6741	0.3186	0.1838	0.8428	0.0338	5.002	399.591	8.2339	0.3475	0.1845	0.7774	0.034	5.0494	427.7	9.7524
AMM	2.79	2.2	1.2692	4.8735	8.5524	0.8373	69.4986	11.8	63.4721	12.7509	48.0084	16.73	27.0121	5.3889	2.3791	1.9198	11.2269	4.357	26.31	19.9548	88.2207	34.1606	70.9525	12.7437	63.5098	12.1474	349.536	7.3143	0.355	0.1866	0.7739	0.0348	5.0829	290.415	7.0123	0.3532	0.187	0.8383	0.035	4.9468	388.433	8.0696	0.3452	0.1874	0.7521	0.0351	4.9948	439.926	9.56
AMM	2.78	2.57	1.0833	5.633	9.0519	0.8639	68.8017	12.7554	64.1606	12.9549	43.9488	16.6676	27.0589	5.5587	1.6882	1.3037	13.9124	4.8398	28.3069	17.7412	101.86	34.8267	70.3783	13.2181	63.2348	12.5048	375.812	8.1914	0.3296	0.197	0.7681	0.0388	5.0496	324.359	8.1133	0.3234	0.1977	0.8282	0.0391	4.9403	416.57	8.8752	0.3259	0.1977	0.7518	0.0391	4.9225	438.67	9.8086
AMM	2.88	2.29	1.2593	5.3132	8.9116	0.8407	75.2237	13.839	66.7301	13.9695	45.117	18.89	28.5724	5.8731	2.4652	1.8438	15.2879	5.7009	25.4067	18.1015	109.931	39.708	76.6105	14.6465	66.7828	13.48	363.962	7.521	0.3365	0.1751	0.7816	0.0307	5.1999	329.357	7.8782	0.3126	0.1755	0.8401	0.0308	5.1483	404.197	8.2101	0.3334	0.1765	0.7601	0.0311	5.0649	413.772	9.2616
AMM	2.54	2.2	1.1538	4.2884	7.9948	0.8431	69.7737	13.6803	67.8212	12.9815	48.1108	16.686	28.4028	5.6399	1.4151	1.1874	13.0849	4.4522	31.6377	19.6011	90.606	31.4217	72.0332	13.8062	66.1741	12.8416	347.553	7.8617	0.3444	0.2075	0.8064	0.0431	5.0579	289.726	7.8988	0.3333	0.2077	0.8558	0.0432	5.0094	392.864	8.5136	0.3403	0.2083	0.7907	0.0434	4.9477	415.346	9.684
AMM	2.85	2.16	1.3199	4.8044	8.5439	0.8271	79.6	14.0414	72.0993	13.3685	56.5248	16.5982	30.8957	5.765	2.2066	1.5927	11.3936	3.8364	25.525	21.8935	80.5248	27.6879	80.5645	14.1077	72.5475	13.3906	356.722	7.5538	0.3776	0.2472	0.847	0.0611	4.8899	340.647	7.5873	0.3639	0.2475	0.8777	0.0612	4.8908	372.928	7.977	0.3848	0.2476	0.8381	0.0613	4.8075	428.82	9.2696
AMM	3.28	3.02	1.0876	7.6391	10.658	0.8451	73.1339	11.8459	64.762	11.966	47.1683	15.4571	27.7795	5.0867	2.4519	1.7168	12.8773	3.9157	24.3844	19.7483	97.591	27.8983	74.248	12.5295	65.267	11.5596	345.826	6.8014	0.394	0.2142	0.8004	0.0459	4.9075	324.561	6.8389	0.3867	0.2148	0.8483	0.0461	4.8088	369.192	7.5021	0.3743	0.2151	0.7856	0.0463	4.8021	407.529	9.1549
AMM	3.05	2.29	1.3333	5.4114	9.2708	0.7912	73.942	14.3913	69.3846	14.4934	51.203	17.8627	29.3694	6.1151	1.7275	1.4434	12.4994	4.4979	27.9899	18.7914	88.546	31.5341	75.7415	14.7053	68.6646	14.0849	360.083	7.4782	0.3526	0.2009	0.8136	0.0404	5.1642	310.194	7.6389	0.326	0.2013	0.8594	0.0405	5.1009	401.533	8.1042	0.3518	0.2021	0.7976	0.0408	5.0414	423.24	9.4206
AMM	2.55	2.01	1.2653	3.9686	7.8956	0.8	63.9744	9.8119	62.7581	11.8998	47.6099	16.4172	26.2338	4.922	1.5592	1.4548	10.5732	4.6795	32.7633	20.7776	80.2154	33.9329	66.5656	11.4157	61.3799	10.943	378.47	8.131	0.3524	0.2085	0.7512	0.0435	4.8156	287.114	7.8571	0.3338	0.2089	0.8218	0.0436	4.6384	440.704	9.0979	0.3332	0.2086	0.7268	0.0435	4.777	468.981	10.1481
AMM	2.99	2.57	1.1628	5.8947	9.3615	0.8452	92.4005	15.6897	77.4063	14.7635	51.6705	20.2901	33.79	6.1412	3.9172	2.1872	18.7241	5.6794	23.9569	20.5868	118.862	38.1294	93.7031	15.0149	78.9627	14.4447	406.77	6.8868	0.4218	0.2252	0.8444	0.0507	5.0893	365.798	6.9001	0.3921	0.2253	0.8963	0.0508	5.0625	441.344	7.6074	0.3962	0.2252	0.8259	0.0507	5.0699	483.584	9.4032
AMM	2.79	2.46	1.1379	5.2805	8.7628	0.8642	70.6839	12.5597	67.4922	14.1107	49.6736	18.1732	28.4169	5.9406	1.557	1.288	12.346	4.1511	30.1308	20.2619	88.2085	32.7798	72.6982	13.7112	66.4041	13.4048	350.811	7.2961	0.3747	0.2046	0.8071	0.0419	5.0893	299.376	7.3134	0.334	0.2049	0.8501	0.042	4.9413	390.567	7.932	0.3713	0.2054	0.7942	0.0422	4.9955	412.424	9.4077
AMM	2.88	2.2	1.3077	4.7645	8.5233	0.8242	73.5443	13.2541	67.1857	13.3389	48.62	18.2421	28.5952	5.7305	2.2673	1.7368	13.0419	4.2548	26.7086	20.0268	95.8514	32.9771	75.0043	14.1057	66.9686	13.1663	349.917	6.5664	0.4001	0.2281	0.8176	0.052	5.0116	311.812	6.7745	0.384	0.228	0.8627	0.052	4.9261	381.622	7.1863	0.4024	0.2285	0.8027	0.0522	4.9013	414.696	8.8573
AMM	2.71	2.1	1.2906	4.3465	8.135	0.8253	72.7297	11.4458	69.8984	11.9768	55.5547	16.2711	29.528	5.0714	1.6394	1.3071	10.3906	4.0397	32.892	25.6635	71.2828	27.1951	74.6703	12.348	69.0984	11.6303	371.393	7.2966	0.4061	0.2469	0.8209	0.061	4.7236	323.803	7.3759	0.3767	0.2471	0.858	0.0611	4.6848	398.572	7.8989	0.3838	0.2476	0.8126	0.0613	4.668	475.226	9.7368
AMM	3.12	2.52	1.2368	6.0037	9.5308	0.8306	66.1657	14.5926	63.8869	13.7396	49.7234	17.1163	26.8185	6.0218	1.8164	1.3395	10.1054	4.3399	32.0333	23.1738	76.3517	30.7981	68.3897	15.0231	62.9531	13.6842	311.289	6.786	0.3812	0.2181	0.8188	0.0476	5.0959	259.433	6.8386	0.371	0.2184	0.8644	0.0477	5.0395	347.463	7.586	0.3614	0.2188	0.8028	0.0479	4.9142	399.994	9.0447
AMM	3.73	2.54	1.4667	7.1449	10.4476	0.8226	75.8689	11.0811	74.325	12.1423	55.7483	16.9248	31.2279	5.0542	1.3122	1.1321	12.4203	4.2293	32.1697	19.3336	79.4079	28.2533	78.19	11.9459	72.6712	11.6342	321.767	6.4384	0.4046	0.2275	0.8501	0.0518	4.9228	259.226	6.6547	0.3761	0.2276	0.8876	0.0518	4.7968	363.357	7.1928	0.3821	0.2279	0.8388	0.052	4.8576	397.609	8.3702
AMM	2.35	1.89	1.2452	3.4561	7.2388	0.8288	75.7461	17.016	68.418	17.5908	51.6243	23.0255	29.2471	7.4808	3.025	2.0704	12.6137	5.3897	27.1257	23.0105	96.625	45.7398	77.832	17.3046	68.6797	17.1702	446.821	8.4614	0.3695	0.2502	0.8067	0.0626	5.0407	361.007	7.97	0.3793	0.2506	0.8672	0.0628	4.9767	507.639	9.4643	0.361	0.2504	0.7807	0.0627	4.9984	542.414	10.7829
AMM	2.99	2.42	1.2365	5.4077	9.1921	0.8043	68.914	10.6444	64.8685	10.955	49.4349	15.398	27.4322	4.6832	1.8344	1.4231	11.2091	4.4141	30.3181	25.4457	81.6667	30.6023	70.3729	11.063	64.3072	10.6478	281.975	6.4119	0.3868	0.2315	0.836	0.0536	4.7848	252.959	6.6868	0.3669	0.232	0.8705	0.0538	4.7011	304.947	7.045	0.3852	0.2324	0.8262	0.054	4.7065	370.174	8.8506
AMM	2.63	2.45	1.0732	5.0298	8.6841	0.8381	71.3736	14.2039	64.8288	13.6815	45.6844	17.6709	27.5519	5.9794	2.1651	1.617	13.6885	4.5542	27.3524	21.6329	100.738	37.0725	72.3696	14.1838	64.5951	13.6837	315.986	6.6143	0.3987	0.2317	0.8296	0.0537	5.0258	311.881	7.1806	0.3619	0.2316	0.8602	0.0537	4.9896	331.925	7.3776	0.3661	0.232	0.8219	0.0538	4.9122	374.018	8.5306
AMM	3.22	2.46	1.3103	6.0146	9.5103	0.8357	68.3672	13.7768	64.9692	13.0731	50.5074	16.7307	27.4036	5.7139	1.9271	1.5453	10.4435	4.0513	30.4616	23.288	77.1425	30.2703	70.0582	14.0856	64.3318	13.101	276.801	6.1904	0.3924	0.2192	0.8423	0.048	5.036	240.196	6.5675	0.3545	0.2189	0.8787	0.0479	5.0327	304.189	6.9588	0.3623	0.2193	0.8294	0.0481	4.9558	360.712	8.5018
AMM	2.71	2.29	1.1852	4.8299	8.4532	0.8494	56.0649	13.399	58.0409	14.8102	48.0719	16.7375	23.8761	6.4015	1.6256	1.5069	6.9975	3.5375	42.8215	28.4725	59.3286	30.7768	59.7546	14.4005	56.3357	14.1464	265.406	7.2896	0.355	0.1919	0.8088	0.0368	5.1334	207.781	7.2043	0.3224	0.1921	0.8457	0.0369	4.9838	305.251	8.1291	0.3203	0.1921	0.7943	0.0369	5.0955	346.71	9.4826
AMM	2.81	2.04	1.3824	4.4265	8.135	0.8405	73.1459	11.5557	70.722	11.9575	58.0031	15.4781	29.8889	5.0304	1.8387	1.4127	9.1575	3.321	31.6923	24.279	64.4808	24.4592	75.235	11.9494	70.0015	11.5214	395.459	8.0287	0.3625	0.2337	0.8092	0.0546	4.7925	341.164	7.6977	0.3728	0.2341	0.8483	0.0548	4.7467	429.706	8.5908	0.3568	0.2338	0.7979	0.0547	4.7727	487.077	10.0977
AMM	3.43	2.65	1.2939	6.8614	10.3484	0.8051	66.2889	19.2738	61.6941	19.3155	48.711	21.9659	25.9882	8.5229	2.0236	1.6589	10.0661	4.6809	29.7748	27.0869	84.7001	44.9223	67.7182	19.7527	61.5326	19.2064	289.644	7.0804	0.3788	0.2415	0.8553	0.0583	5.2926	252.079	7.1146	0.3677	0.2417	0.8877	0.0584	5.1718	319.728	7.7187	0.3729	0.2418	0.8413	0.0585	5.1796	360.315	8.3356
AMM	3.28	2.46	1.3317	6.2145	9.7993	0.8133	69.9547	14.1126	65.5287	12.8284	47.0388	16.668	27.6559	5.7166	1.4719	1.2081	12.9087	4.1231	28.1801	18.1173	94.0607	35.2343	71.2826	13.9452	64.7406	13.0732	270.231	6.3243	0.3948	0.2171	0.8483	0.0471	5.0331	255.106	6.9535	0.3564	0.2169	0.8775	0.0471	5.041	291.244	6.8471	0.3823	0.2175	0.8388	0.0473	4.9206	316.692	8.2221
AMM	3.13	2.2	1.4231	4.8917	9.3615	0.7014	71.5756	14.173	69.7809	14.4944	49.8058	19.5194	29.2102	6.2679	1.5292	1.3091	13.4964	4.5618	32.2843	19.0485	89.8433	36.0747	73.3176	14.6732	68.0499	14.4313	386.497	7.3233	0.4167	0.2547	0.8215	0.0649	4.9143	346.117	7.3403	0.3918	0.255	0.8532	0.065	4.8299	414.6	7.9009	0.4029	0.2551	0.8168	0.0651	4.8597	454.67	9.3183
AMM	3.13	2.2	1.4231	5.2296	9.0724	0.7984	66.9112	14.086	63.9256	14.0614	47.2859	16.9733	26.8352	6.1277	1.3593	1.3288	11.6221	4.5324	31.1717	21.4525	85.3525	35.3674	68.5248	14.2049	62.9347	13.8341	286.279	7.1762	0.3544	0.2115	0.8332	0.0447	5.0834	250.752	7.3524	0.3339	0.2116	0.8691	0.0448	5.0451	316.179	7.8368	0.3485	0.2119	0.8214	0.0449	5.0075	347.849	8.5656
AMM	2.96	2.2	1.3462	4.9643	8.643	0.8351	70.8448	12.416	67.9863	12.6737	51.0247	16.8212	28.6165	5.4854	1.3796	1.2272	11.5891	4.1863	30.2146	19.8911	81.1044	32.2235	72.2431	12.674	66.897	12.5337	319.428	6.8942	0.3777	0.2122	0.8264	0.045	4.9938	296.993	7.2275	0.3451	0.2122	0.854	0.045	4.8972	343.132	7.3291	0.371	0.213	0.8192	0.0453	4.9101	358.418	8.564
AMM	2.68	2.24	1.1981	4.5719	8.3044	0.8331	76.7827	12.6706	73.6503	13.9532	59.2902	17.84	31.1609	5.842	1.5819	1.2586	10.0675	3.651	29.4754	20.2302	69.3408	28.652	78.5699	13.2753	72.9509	13.4726	411.594	7.5335	0.3971	0.2321	0.8203	0.0539	4.9623	339.745	6.9286	0.396	0.2325	0.8631	0.0541	4.8433	458.54	8.2366	0.3862	0.2324	0.8046	0.054	4.9334	479.553	9.4163
AMM	2.73	2.14	1.275	4.3829	8.135	0.8322	79.3364	18.4338	71.076	15.9569	53.2422	20.369	30.4797	7.0095	3.2129	2.3666	13.7061	4.8665	29.2426	27.6032	95.8388	34.5288	81.2589	18.2769	71.5008	16.2324	372.951	8.2941	0.3649	0.2231	0.8369	0.0498	5.2209	341.769	8.3459	0.3408	0.2231	0.88	0.0498	5.2678	393.525	8.7906	0.3422	0.2232	0.825	0.0498	5.1599	492.88	10.4918
AMM	2.97	2.58	1.1524	6.1709	9.5308	0.8537	69.7684	19.9552	62.3352	18.7291	40.7923	21.328	26.4231	8.1951	2.1271	1.5822	15.8183	5.2959	27.3062	19.3554	122.104	47.6003	71.2439	19.9045	62.0122	18.7199	327.834	7.2398	0.3421	0.2017	0.8244	0.0407	5.4487	298.106	7.061	0.3515	0.2019	0.8706	0.0408	5.4147	361.085	7.8745	0.3444	0.2026	0.8078	0.041	5.2722	382.337	9.6277
AMM	3.17	2.47	1.2833	6.0037	9.5599	0.8255	71.3459	12.077	64.387	11.2844	49.3733	14.2909	27.5193	4.8903	2.2841	1.6297	11.0708	3.7541	25.3703	20.9363	85.0365	26.2667	72.3744	12.4713	64.7557	11.195	378.458	7.7439	0.3755	0.2085	0.7766	0.0435	4.8294	349.882	7.7851	0.3535	0.2084	0.8296	0.0434	4.8483	406.08	8.2991	0.3591	0.2091	0.7581	0.0437	4.7326	434.876	9.7886
AMM	2.87	2.24	1.2821	4.9098	8.7628	0.8035	63.9764	14.7668	60.5326	15.4288	43.6986	18.4983	25.3696	6.6593	1.7757	1.3377	11.9522	4.4007	29.6982	21.6681	95.251	36.1501	66.0693	15.6734	59.6269	14.8664	333.876	7.5037	0.352	0.2252	0.7969	0.0507	5.1536	281.247	7.4328	0.3457	0.2255	0.8473	0.0508	5.0339	373.288	8.1915	0.3388	0.2256	0.7816	0.0509	5.0729	401.177	8.9757
AMM	2.8	2.25	1.2415	4.7572	8.9321	0.7493	73.5578	20.6368	68.3167	24.1315	51.398	28.3643	28.8745	9.8311	2.1854	1.7195	12.2194	4.8858	28.7475	21.1707	94.2268	44.7582	75.5849	22.2149	67.9544	23.1097	489.352	8.0442	0.3879	0.2314	0.8076	0.0536	5.2901	390.789	7.6853	0.3662	0.2313	0.8547	0.0535	5.1772	549.27	8.8912	0.3785	0.2319	0.7913	0.0538	5.2258	587.059	10.2317
AMM	3.41	2.46	1.3846	6.5452	9.89	0.8409	77.8948	14.4569	67.1335	12.9384	47.2545	16.093	29.0201	5.5765	2.9486	1.8541	14.6182	4.6092	23.776	18.0066	105.882	30.2771	79.0273	14.6415	68.0831	12.8198	398.576	7.2397	0.3976	0.2029	0.7875	0.0412	5.0332	360.52	7.2192	0.3713	0.203	0.8532	0.0412	5.0607	431.2	7.9401	0.3819	0.203	0.7647	0.0412	4.9265	462.924	9.6823
AMM	2.99	2.38	1.2592	5.4986	9.3409	0.7919	93.2596	17.088	76.7043	15.5316	45.8007	21.3882	33.5698	6.508	3.9887	2.2125	21.9295	7.3278	23.6779	17.594	135.144	46.7074	94.359	16.423	78.1155	15.2985	414.615	7.3485	0.376	0.2091	0.835	0.0437	5.2584	371.195	7.4093	0.3427	0.2088	0.8947	0.0436	5.2998	454.874	8.1612	0.3535	0.2093	0.814	0.0438	5.1876	504.227	10.4218
AMM	2.96	2.62	1.129	6.1818	9.6505	0.8341	73.8067	8.6938	66.7089	10.4416	48.61	15.2526	28.5259	4.161	2.3197	1.6652	13.0733	4.4361	26.7235	20.7314	95.6867	31.1286	75.4411	9.4919	66.7622	9.3918	361.388	7.4149	0.3485	0.1777	0.7679	0.0316	4.8086	302.536	7.1111	0.3511	0.179	0.8373	0.032	4.6603	404.116	8.233	0.3388	0.1779	0.7452	0.0316	4.82	448.989	9.9785
AMM	3.01	2.4	1.2535	5.4986	9.0724	0.8395	62.3425	14.6291	57.4857	15.9091	40.5006	20.9099	24.1461	6.9004	2.3496	1.6817	12.8385	5.3107	29.5568	22.1527	110.158	52.7067	64.3562	15.6415	56.9128	15.3956	326.949	7.2068	0.3678	0.2184	0.7891	0.0477	5.1705	266.691	7.3359	0.3389	0.2186	0.8482	0.0478	4.9959	371.918	7.9981	0.3674	0.2189	0.7672	0.0479	5.0357	418.024	9.6935
AMM	2.85	2.55	1.121	5.6985	9.122	0.8606	80.6077	11.0178	73.2684	11.931	52.0842	16.7921	31.3134	4.8516	2.4055	1.8172	14.9183	5.3296	27.2022	20.0212	97.1613	35.5468	82.0084	11.4668	73.0337	11.1253	424.061	8.4167	0.3463	0.2099	0.7988	0.044	4.8806	375.835	8.1907	0.3389	0.2106	0.8512	0.0443	4.7812	465.182	9.2759	0.3354	0.2098	0.7835	0.044	4.8992	521.809	11.013
AMM	2.62	2.54	1.0333	5.1715	8.6926	0.86	79.4227	11.0442	73.5522	11.8431	56.1929	16.2048	31.351	4.9149	2.0502	1.5847	12.2979	3.9298	27.1839	19.6806	82.7992	26.6484	80.9036	11.8422	73.325	11.288	400.091	7.4703	0.372	0.2008	0.8044	0.0403	4.9483	341.637	7.2518	0.3408	0.2013	0.8553	0.0405	4.8481	441.939	8.3486	0.3515	0.2011	0.7871	0.0404	4.9233	476.374	9.5432
AMM	3.46	2.59	1.3388	6.9196	10.3484	0.812	83.5025	16.3476	70.1542	15.8356	49.7206	21.2355	30.5775	6.7513	4.0401	2.4696	15.6096	5.0404	22.8353	19.0895	112.283	41.519	84.5632	16.7488	71.798	15.7567	355.336	6.8647	0.4053	0.2403	0.8488	0.0578	5.117	308.872	6.7243	0.3838	0.2403	0.8998	0.0577	5.1516	385.871	7.5684	0.3726	0.2405	0.8295	0.0579	5.0317	458.777	9.5573
AMM	3.3	2.2	1.5	5.4731	9.122	0.8265	69.8088	13.243	64.775	13.5608	49.1625	17.1443	27.4545	5.8429	1.9483	1.5	11.1549	4.3883	28.0201	20.9671	84.5525	35.3442	71.085	13.6519	64.5025	13.2587	405.566	8.5625	0.3424	0.2099	0.7715	0.044	5.0273	372.566	8.8394	0.3188	0.21	0.8174	0.0441	4.9565	438.18	9.1529	0.3455	0.2103	0.7563	0.0442	4.9415	468.164	10.3163
AMM	2.69	2.51	1.0714	5.2042	8.9527	0.8159	63.6339	13.9846	61.5328	14.6939	46.6539	19.577	25.7299	6.3852	1.7461	1.3848	10.9241	4.9716	33.5421	24.0039	86.4331	44.1883	65.9934	14.7866	60.4304	14.3945	305.256	6.7366	0.4021	0.2525	0.8255	0.0638	4.9719	246.396	6.683	0.3904	0.2527	0.87	0.0639	4.8464	342.873	7.3688	0.3943	0.253	0.8109	0.064	4.8546	399.105	9.0862
AMM	2.54	2.46	1.0345	4.859	8.5233	0.8405	56.0926	11.6273	55.6171	13.0395	43.54	17.0002	23.0038	5.6499	1.5174	1.3653	8.8089	3.9372	34.7046	24.9205	76.9818	34.7853	58.8387	12.9074	54.3773	12.4472	235.631	6.5139	0.3621	0.1978	0.812	0.0391	5.0242	177.33	6.2647	0.3498	0.1984	0.8625	0.0394	4.8479	273.88	7.3192	0.3623	0.1986	0.7928	0.0394	4.9389	318.257	8.8042
AMM	3.29	2.6	1.2693	6.6107	10.1585	0.805	62.3971	14.8242	59.8867	15.9126	44.5902	18.7688	24.9998	6.847	1.5768	1.3464	10.6837	4.4173	30.501	19.4138	86.6868	38.4472	64.1788	15.9596	58.8919	15.3994	317.066	6.8633	0.3798	0.2338	0.8086	0.0547	5.1178	249.496	6.4805	0.3833	0.2342	0.8612	0.0548	5.0147	365.613	7.5727	0.3738	0.2343	0.7878	0.0549	4.9913	378.759	8.8516
AMM	3.13	2.54	1.2333	6.349	9.6095	0.864	82.1548	13.6478	74.434	15.7741	52.9318	19.2918	31.788	6.4492	1.9385	1.5607	14.7425	4.6762	25.4535	15.9765	97.8377	33.9747	83.2554	14.5113	74.29	14.9108	349.451	6.5929	0.3672	0.1871	0.8363	0.035	5.3326	286.027	6.4316	0.3514	0.1874	0.8846	0.0351	5.1345	392.846	7.2136	0.3617	0.1873	0.82	0.0351	5.2874	418.512	9.061
AMM	3.04	2.4	1.267	5.7203	9.2502	0.8401	76.7105	13.4263	68.4163	15.0289	52.3409	18.9256	29.3781	6.1912	2.7991	1.91	11.993	4.1865	25.0731	21.2025	89.1962	33.2323	77.8624	14.5056	69.0431	14.3229	446.039	8.149	0.3686	0.1893	0.7669	0.0358	5.1455	395.5	7.9706	0.3324	0.1895	0.8245	0.0359	5.103	486.409	8.8454	0.355	0.1899	0.746	0.0361	5.0832	512.149	10.3235
AMM	3.05	2.29	1.3333	5.266	8.9031	0.8349	64.439	14.022	61.3169	17.57	46.2	20.1483	25.6956	7.2892	1.6863	1.4733	10.6798	4.0594	29.8127	21.5532	86.6909	34.5603	66.4156	16.35	60.526	16.3174	310.674	7.1081	0.363	0.2178	0.821	0.0474	5.1494	248.766	6.8591	0.3516	0.2178	0.8628	0.0474	4.9708	355.768	7.7778	0.3662	0.2183	0.8059	0.0477	5.0545	374.673	9.0774
AMM	2.97	2.69	1.1028	6.2	9.7001	0.828	85.8427	13.2911	67.7785	15.469	46.08	19.7091	30.0887	6.2118	5.5996	2.4518	17.1307	4.893	20.7822	19.8922	124.863	39.1492	86.7564	14.1497	70.6811	14.4035	349.82	6.564	0.4051	0.2272	0.8385	0.0516	5.0605	310.519	6.2837	0.4007	0.2275	0.8967	0.0518	4.9392	379.498	7.2618	0.3841	0.227	0.816	0.0515	5.0031	441.928	9.548
AMM	2.79	2.37	1.1786	5.2587	8.7628	0.8606	78.9584	10.9937	70.1417	14.1532	49.6801	18.5661	30.1193	5.5987	2.5525	1.8523	14.7751	4.8375	26.6112	21.771	102.624	35.8239	80.4447	12.8415	70.4577	12.8068	412.935	7.5956	0.3551	0.1807	0.7771	0.0327	5.0701	354.694	7.3312	0.3499	0.1811	0.8389	0.0328	4.9292	458.132	8.3804	0.3369	0.1812	0.7582	0.0328	5.0257	481.995	10.0345
AMM	2.78	2.49	1.1183	5.2187	9.0228	0.8056	71.1924	15.822	68.017	19.1086	48.8063	22.4123	28.5513	7.8962	1.6991	1.4118	13.0693	4.705	30.0891	18.5585	95.4228	40.4937	73.3586	17.7575	66.784	17.9337	361.632	7.1103	0.3871	0.2312	0.8331	0.0534	5.2498	285.275	6.9754	0.3584	0.2315	0.8758	0.0536	5.0814	414.606	7.8217	0.3711	0.2315	0.8192	0.0536	5.1823	434.98	9.4374
AMM	2.96	2.37	1.25	5.4368	9.0519	0.8338	66.844	15.778	66.4176	18.1833	49.8321	20.5495	27.6319	7.6287	1.4786	1.2214	11.095	4.3915	33.0113	19.0701	82.3048	37.2608	69.4717	17.3567	64.6226	17.2285	348.2	7.3921	0.3465	0.205	0.8182	0.042	5.329	264.378	7.1882	0.3316	0.2053	0.8642	0.0421	5.19	409.278	8.2177	0.3307	0.2054	0.8002	0.0422	5.2686	409.3	9.4581
AMM	3.22	2.46	1.3103	6.0074	9.4111	0.8523	59.9143	14.5136	58.1509	17.6715	43.8534	20.1658	24.1555	7.4496	1.8829	1.5653	10.0185	4.2746	32.0126	22.6968	86.2583	41.0088	62.2949	16.6585	57.04	16.4964	250.254	5.9518	0.3788	0.2222	0.8435	0.0494	5.2444	188.544	6.1632	0.3522	0.2224	0.8843	0.0495	5.0154	295.475	6.7158	0.3642	0.2227	0.8268	0.0496	5.1257	322.589	7.9702
AMM	2.51	2.16	1.1667	4.2557	8.1556	0.804	66.453	18.0908	60.5407	18.1995	44.75	21.5317	25.6061	7.9252	2.6436	1.6872	12.0643	4.4492	28.0337	22.5088	100.308	44.0841	68.2153	18.4005	60.4785	17.9056	257.313	5.9016	0.4408	0.2717	0.8697	0.0738	5.0019	211.327	6.1889	0.4146	0.2717	0.9082	0.0738	4.9547	291.933	6.517	0.4384	0.2721	0.8535	0.074	4.8967	325.01	8.2749
AMM	3.33	2.69	1.2394	6.8832	10.1791	0.8348	66.7978	13.7021	62.3043	17.2517	45.4052	22.4861	26.2635	7.1342	2.2481	1.7404	12.3915	5.2141	30.0503	22.3777	98.4655	44.8075	68.9029	15.9675	61.7127	16.1759	339.492	6.7889	0.3922	0.2252	0.8107	0.0507	5.0399	260.904	6.3537	0.3882	0.2257	0.8646	0.0509	4.9098	391.613	7.6037	0.3909	0.2258	0.7909	0.051	4.9696	429.075	9.7073
AMM	3.18	2.77	1.1502	7.0867	10.2492	0.8478	72.6504	16.9998	62.9104	17.4502	46.0805	20.4233	27.0502	7.5042	3.0727	1.9773	12.9145	4.3557	23.7893	20.8456	105.4	41.7817	73.7459	17.7596	63.8617	17.0503	284.23	5.9671	0.419	0.2529	0.8604	0.0639	5.1358	231.171	5.6307	0.4267	0.2531	0.9079	0.064	5.0537	322.349	6.675	0.4099	0.2533	0.8393	0.0642	4.9991	368.881	8.9
AMM	3.39	2.64	1.2868	6.9414	10.2492	0.8304	68.9315	15.4309	64.6425	15.6324	46.2488	19.0137	27.2434	6.7108	2.1277	1.6377	12.9483	4.6008	29.9454	21.1001	97.0824	37.667	70.8659	15.7226	63.8143	15.2247	342.52	7.5179	0.3798	0.2405	0.8215	0.0578	5.0627	276.014	7.2491	0.3771	0.2406	0.8745	0.0579	5.0053	388.24	8.3626	0.3554	0.2405	0.8036	0.0579	5.0012	434.537	9.9172
AMM	2.46	2.29	1.0741	4.6445	8.4036	0.8265	67.5886	10.8232	63.4524	11.5659	48.1523	15.9833	26.8305	4.8781	2.0753	1.6136	11.1128	4.4665	30.0837	23.134	85.0337	34.2279	69.5022	11.2413	62.9429	10.9629	354.986	7.6983	0.326	0.1463	0.7272	0.0214	5.115	308.335	8.1281	0.2782	0.1467	0.79	0.0215	4.9913	395.776	8.436	0.3159	0.1468	0.7047	0.0215	5.0816	428.044	10.2315
AMM	3.18	2.22	1.4352	5.2224	9.1015	0.7922	69.2206	16.9945	67.1136	17.8136	50.3971	21.6479	28.1088	7.6668	1.844	1.3766	11.7545	4.5827	31.6536	20.7638	87.8577	41.0772	71.7624	17.4788	65.8329	17.3702	333.157	7.0575	0.3889	0.2374	0.8414	0.0564	5.2267	250.045	6.7895	0.3763	0.2376	0.8894	0.0565	5.1135	386.521	7.9873	0.3686	0.2373	0.8233	0.0563	5.1744	442.37	9.6296
AMM	3.05	2.2	1.3846	5.008	8.9817	0.7801	60.7024	13.478	62.6304	14.2665	53.1101	17.8011	25.9598	6.2051	1.724	1.4342	6.9189	3.5081	43.3247	30.1317	56.5116	29.9769	64.6454	14.3063	60.9728	13.9357	303.507	6.9434	0.3772	0.2235	0.8183	0.0499	5.0489	235.632	6.8807	0.3519	0.2235	0.8565	0.0499	4.9249	349.006	7.8354	0.3643	0.2236	0.8017	0.05	4.9675	379.941	8.6307
AMM	3.03	2.22	1.3614	5.2115	8.8825	0.83	64.6658	14.7213	61.6802	16.8339	46.2801	20.9889	25.8472	7.1778	2.1255	1.805	11.2033	4.8151	30.8938	22.4053	91.5583	47.3426	66.7706	15.4816	60.7549	16.1044	275.887	6.4167	0.3895	0.232	0.8442	0.0538	5.1246	215.3	6.3056	0.3816	0.2323	0.8864	0.054	4.9664	318.345	7.2937	0.3734	0.2322	0.8277	0.0539	5.0455	372.929	8.9524
AMM	2.29	1.95	1.1739	3.6161	7.2268	0.8701	62.5784	12.8753	58.3955	14.7094	44.443	18.9829	24.5768	6.2812	2.1279	1.6443	10.4244	4.2408	28.6966	23.2939	89.7687	40.3754	64.5597	14.2337	58.0373	13.9457	373.451	7.2654	0.3797	0.1658	0.7186	0.0275	5.2311	318.196	7.1806	0.3372	0.1662	0.7806	0.0276	5.0981	418.892	8.0679	0.3694	0.1669	0.6952	0.0279	5.1815	432.327	9.8765
AMM	2.92	2.42	1.2031	5.4731	9.122	0.8265	51.555	15.0806	52.8888	16.3933	42.8025	18.9016	21.5516	7.2687	1.8023	1.5559	7.5812	3.9389	39.3874	28.0296	75.9838	46.432	55.1662	16.0198	51.2475	15.8698	251.286	6.8667	0.371	0.2391	0.8173	0.0572	5.1311	196.971	6.7269	0.364	0.2397	0.8549	0.0574	4.8985	291.174	7.6533	0.3557	0.2396	0.8012	0.0574	4.9819	331.635	8.9394
AMM	3.3	2.54	1.3	6.6506	9.7993	0.8703	75.2329	15.0154	67.9099	14.7159	47.8041	18.5917	28.9586	6.3562	2.0487	1.4055	14.2303	4.8117	26.5352	19.6286	102.711	38.0031	76.528	14.8376	67.8075	14.5385	284.796	6.9942	0.3306	0.1919	0.8457	0.0368	5.2706	248.295	7.1621	0.3226	0.1921	0.8883	0.0369	5.2375	315.868	7.6212	0.3217	0.1922	0.8299	0.037	5.2003	355.745	8.6799
AMM	3.05	2.33	1.3077	5.4368	9.122	0.8211	65.7736	13.8689	61.5862	14.7872	44.6452	19.7225	25.9206	6.3985	1.9139	1.5833	12.1716	4.7797	29.8676	23.1654	96.4981	43.2033	67.4314	14.3071	60.873	14.461	292.817	6.3122	0.4224	0.2451	0.832	0.0601	4.9901	244.682	5.9907	0.4201	0.2458	0.8755	0.0604	4.8442	322.991	7.0466	0.3959	0.2454	0.8195	0.0602	4.9116	376.24	8.521
AMM	2.88	1.95	1.4783	4.4846	8.1641	0.8455	76.0879	18.7795	76.3985	18.3512	58.2848	21.7538	31.8614	7.9181	1.2021	0.9552	11.9284	4.1192	34.6091	19.7316	77.0682	31.6622	79.0955	18.5773	74.2485	18.2848	382.316	7.9755	0.3453	0.1782	0.8324	0.0318	5.5218	309.07	7.5331	0.3378	0.1784	0.8716	0.0318	5.4312	427.125	8.7034	0.3239	0.1784	0.821	0.0318	5.4815	465.351	9.9338
AMM	2.88	2.62	1.0968	5.5785	9.6505	0.7527	73.7332	12.1631	68.2889	12.4727	52.1714	15.6712	29.0446	5.2783	2.0374	1.3984	11.5491	3.9495	27.4289	20.2703	83.3256	26.966	75.3415	12.9813	68.0771	11.9471	421.07	8.8765	0.3503	0.228	0.7842	0.052	4.8262	373.914	8.5889	0.3458	0.2285	0.8354	0.0522	4.7512	455.813	9.5014	0.3421	0.2282	0.7695	0.0521	4.7985	498.406	10.5622
AMM	2.75	2.24	1.2308	4.7608	8.5439	0.8196	70.1474	11.4506	66.4063	11.9963	46.6366	16.9168	27.9791	5.0942	1.4112	1.1299	13.6361	4.4342	29.5874	19.5408	96.2275	32.455	71.9413	12.1276	65.2704	11.5688	336.8	6.841	0.3868	0.2248	0.8106	0.0505	4.8632	284.355	6.8126	0.3624	0.2251	0.8594	0.0507	4.7972	372.618	7.4891	0.374	0.2255	0.7983	0.0508	4.7993	409.913	8.9935
AMM	2.79	2.12	1.32	4.4483	8.4036	0.7915	79.686	18.4558	74.6875	16.7496	56.6159	18.6043	31.6642	7.2581	1.9389	1.4192	12.5376	4.0806	28.6529	21.072	83.4543	28.1258	81.4238	18.1961	74.122	16.8027	429.128	8.7343	0.3321	0.2152	0.8236	0.0463	5.2439	386.167	8.5256	0.3398	0.2153	0.8639	0.0464	5.2852	462.107	9.1888	0.3379	0.2153	0.8121	0.0464	5.1981	487.392	10.6247
AMM	2.87	2.04	1.4118	4.5137	8.2052	0.8425	77.8627	15.5646	72.5339	14.9396	54.2323	17.8283	30.7902	6.3809	1.7223	1.3657	12.6969	4.7316	28.5952	20.4609	85.5408	30.3083	79.3032	16.1461	72.0302	14.7698	440.605	7.9644	0.3941	0.2466	0.8128	0.0608	5.007	403.825	7.8654	0.3826	0.2468	0.8527	0.0609	4.9542	468.424	8.5417	0.3873	0.2467	0.8039	0.0609	4.9517	515.672	10.3014
AMM	2.46	2.37	1.0357	4.521	8.1641	0.8524	73.4797	14.4035	70.1444	13.0894	53.0436	16.1742	29.617	5.6669	1.6632	1.2312	11.8872	4.545	30.9217	22.2832	81.6872	28.9298	75.7519	14.267	69.1895	12.9212	397.55	8.1498	0.3412	0.1957	0.7894	0.0383	5.0569	349.177	8.3115	0.3223	0.1957	0.8389	0.0383	5.0666	441.025	8.8086	0.3372	0.1958	0.7723	0.0384	5.0135	442.484	9.4709
AMM	2.99	2.28	1.3158	5.2333	8.7833	0.8524	67.1699	11.5783	63.7529	11.642	46.5033	15.362	26.8345	4.9822	1.5555	1.2069	12.199	4.6791	30.3403	21.4877	88.9216	32.4215	68.983	11.7495	62.7987	11.1987	320.941	7.069	0.3847	0.2049	0.7973	0.042	4.8859	274.664	7.2383	0.3596	0.2048	0.8479	0.042	4.8613	355.082	7.7982	0.3639	0.2053	0.7832	0.0421	4.8302	401.313	9.4168
AMM	3.13	2.88	1.0882	7.1485	10.3569	0.8375	70.0934	12.9627	66.3256	12.8631	48.1977	15.5252	27.9596	5.5323	1.8524	1.4778	12.3782	4.4445	28.9007	18.0104	88.3035	32.7227	71.5809	12.9384	65.368	12.4914	292.444	7.156	0.3358	0.1857	0.8208	0.0345	5.1319	268.568	7.7799	0.3018	0.1855	0.8561	0.0344	5.0877	324.675	7.7405	0.3345	0.1862	0.8073	0.0347	5.0781	334.813	8.6108
AMM	2.62	1.95	1.3478	3.9359	7.7758	0.818	72.1512	11.8737	67.9502	12.5017	51.3436	17.4472	28.7779	5.2427	1.9383	1.617	11.9634	4.3767	30.0294	22.781	86.0979	31.2396	74.3419	12.5255	67.3127	11.9437	396.534	7.8992	0.3601	0.2009	0.7776	0.0404	4.9797	321.952	7.75	0.3471	0.2015	0.8412	0.0406	4.8696	447.505	8.7231	0.3581	0.2012	0.7555	0.0405	4.9487	492.767	10.3696
AMM	3.22	2.37	1.3571	5.9274	9.6095	0.8066	84.6051	14.5108	77.1801	13.1137	54.2321	17.0478	32.9453	5.5303	2.0552	1.5271	15.795	5.1268	27.3981	19.4672	99.276	30.7332	86.3383	13.9823	76.7829	12.8537	377.07	7.1915	0.3652	0.2015	0.8344	0.0406	5.0899	321.27	7.4701	0.3387	0.2012	0.8848	0.0405	5.1552	421.546	7.8893	0.3638	0.2017	0.8172	0.0407	5.0459	449.167	9.0145
AMM	2.95	2.37	1.2456	5.5349	9.2708	0.8093	74.3716	12.6166	70.9407	13.8685	52.5222	18.4369	29.9423	5.7666	1.6523	1.3764	12.5618	4.3938	29.7321	21.0187	86.6296	31.2488	76.5173	13.929	69.8556	13.1918	439.765	8.4004	0.3686	0.2368	0.7936	0.0561	4.9425	376.291	8.2176	0.3608	0.2369	0.841	0.0561	4.8814	489.588	9.1084	0.3658	0.2368	0.7789	0.0561	4.938	510.442	10.337
AMM	3.05	2.69	1.1333	6.4326	9.7001	0.8591	74.0973	13.8032	68.538	13.3985	44.4829	17.5953	28.9947	5.7222	1.9957	1.6402	16.3985	5.5277	29.0963	19.0995	110.052	39.1961	75.4428	13.6252	67.4556	13.0951	310.094	7.177	0.3673	0.2117	0.8357	0.0448	5.0436	282.186	7.2382	0.3454	0.2119	0.8752	0.0449	5.0455	338.839	7.9578	0.3473	0.2115	0.8262	0.0447	5.0301	389.071	10.0372
AMM	3.73	2.54	1.4667	7.5665	10.7161	0.828	78.1121	13.2922	69.1686	13.9628	47.9772	18.3873	29.6762	5.855	2.4738	1.7868	15.1089	5.2066	25.2044	18.5635	105.523	37.0367	79.2397	13.8246	69.4403	13.4329	404.146	8.0467	0.3262	0.173	0.7762	0.0299	5.229	358.501	8.3496	0.296	0.1733	0.8373	0.03	5.1168	446.03	8.7659	0.3047	0.1733	0.7545	0.03	5.2024	464.58	10.1548
AMM	2.54	2.12	1.2	4.1757	8.0153	0.8168	78.1201	10.0427	66.4886	15.6782	49.4107	20.0395	28.9091	6.0525	3.8782	2.2865	13.2039	4.8532	22.5195	20.6863	103.136	36.2118	79.5925	12.5629	68.0244	13.7689	421.422	7.6321	0.3702	0.1997	0.776	0.0399	4.9809	342.463	7.2372	0.3554	0.2006	0.8485	0.0402	4.7809	478.438	8.6359	0.3438	0.2	0.7475	0.04	5.0176	514.817	10.291
AMM	3.22	2.5	1.2879	6.0219	9.6505	0.8125	64.1708	13.4173	61.713	17.3378	45.6341	20.232	25.7887	7.1496	1.6153	1.3297	11.5414	4.5879	31.7628	24.4502	91.7187	41.8183	66.4339	16.2909	60.5604	15.9345	347.197	7.2329	0.3635	0.2244	0.8002	0.0503	5.1416	265.181	6.8831	0.3662	0.2247	0.8526	0.0505	4.9461	404.736	8.0017	0.3527	0.225	0.7822	0.0506	5.066	409.851	8.8987
AMM	2.69	2.16	1.2456	4.4192	8.3044	0.8053	70.2657	15.2277	65.0799	16.2765	47.2705	19.6573	27.5634	6.8112	2.4831	1.9176	12.5751	4.4945	27.0323	19.1499	99.8802	40.0561	72.8295	15.7035	64.5576	15.3583	462.22	8.5472	0.3851	0.2267	0.7599	0.0514	5.081	370.524	7.9366	0.3716	0.2268	0.8328	0.0514	4.9766	539.033	9.5864	0.3616	0.227	0.7295	0.0515	5.0328	501.28	10.5703
AMM	3.19	2.9	1.1009	7.1594	10.3484	0.8401	68.0289	15.3508	63.9576	15.8	46.3482	19.5689	26.928	6.8331	2.2549	1.7515	12.3065	4.4012	28.6515	20.2205	95.7312	40.9221	69.9162	15.9879	63.1435	15.43	270.211	6.3457	0.3953	0.2457	0.8576	0.0604	5.097	227.761	6.3607	0.3793	0.2459	0.8938	0.0605	5.0069	303.546	6.9964	0.3839	0.2459	0.8447	0.0605	5.0155	339.846	8.5271
AMM	3.28	2.6	1.2626	6.498	9.8695	0.8383	75.4286	12.4734	73.2698	14.44	51.8783	17.9113	30.759	5.8873	1.3517	1.1834	13.958	4.587	29.9163	16.5304	90.8709	30.8752	77.781	13.8613	71.4709	13.3658	443.777	8.1642	0.3755	0.2136	0.7906	0.0456	5.0344	359.523	7.7244	0.3574	0.214	0.8436	0.0458	4.8822	509.27	8.9691	0.3477	0.2139	0.7745	0.0457	5.0218	495.906	10.1463
AMM	3.05	2.62	1.1613	6.1128	9.63	0.8283	71.4512	16.5709	66.936	16.3067	51.8204	18.5691	28.3308	6.9949	2.3217	1.8089	10.7358	4.1906	28.6603	23.2726	80.4624	31.0507	73.1504	16.9458	66.5589	15.9713	403.523	8.671	0.3299	0.2076	0.7936	0.0431	5.2476	338.382	7.9844	0.3338	0.2079	0.8484	0.0432	5.2251	452.277	9.4384	0.3251	0.2079	0.7723	0.0432	5.1902	475.496	10.6988
AMM	3.35	2.75	1.2174	7.0286	10.4186	0.8137	74.4657	19.677	67.248	19.6735	50.318	20.6433	28.6545	8.3544	2.7257	1.7438	12.3473	4.4151	26.4225	21.7118	93.0078	31.9468	76.1706	20.9521	67.4667	19.0898	346.753	6.7931	0.388	0.2271	0.8455	0.0516	5.3497	289.148	7.1035	0.361	0.2268	0.891	0.0515	5.3502	388.705	7.4146	0.3808	0.2273	0.8284	0.0517	5.2704	425.401	9.0665
AMM	2.79	2.71	1.0312	5.9601	9.3905	0.8493	67.191	11.0785	63.6479	12.2056	45.9287	15.1295	26.8123	4.9764	1.8706	1.5506	12.2698	4.5586	29.8616	21.5727	92.7169	30.6696	69.6548	11.9922	62.6812	11.0207	357.333	7.704	0.341	0.1867	0.7581	0.0349	4.9267	287.708	7.625	0.3166	0.1865	0.8288	0.0348	4.9155	412.835	8.5037	0.327	0.187	0.7347	0.035	4.8877	418.506	9.5928
AMM	3.28	2.67	1.2284	6.9486	10.4476	0.8	64.6723	12.4247	61.602	17.0667	45.621	19.7958	25.8196	6.8948	1.8609	1.5111	11.295	4.2253	30.3062	23.0205	89.602	35.7449	66.8257	16.041	60.6941	15.4937	310.434	6.2144	0.4364	0.2639	0.8311	0.0696	4.87	254.694	6.3718	0.3964	0.2636	0.8675	0.0695	4.7221	350.046	6.792	0.4222	0.2641	0.821	0.0698	4.8072	381.091	8.2849
AMM	3.05	2.29	1.3333	5.4586	8.9817	0.8503	69.4637	17.0791	66.6241	16.3574	46.8855	20.402	27.9173	7.1646	1.6796	1.3888	13.4642	4.859	31.739	22.0241	97.8283	40.1152	71.6667	17.2142	65.198	16.388	310.414	6.9137	0.3728	0.1959	0.8317	0.0384	5.3807	280.057	7.2252	0.3242	0.1958	0.8655	0.0384	5.3401	333.893	7.5595	0.3486	0.1963	0.8247	0.0385	5.2847	392.692	9.0268
AMM	3.22	2.37	1.3571	5.9892	9.3905	0.8535	67.2852	13.6693	64.2291	13.7359	47.5819	17.3935	27.0114	5.8505	1.8816	1.5731	11.4495	4.4626	30.1665	21.3255	87.1649	32.3053	69.622	14.2844	63.252	13.2297	365.986	7.2641	0.378	0.1937	0.7717	0.0375	5.1359	299.639	7.1252	0.3412	0.1935	0.8341	0.0375	5.1491	410.7	8.1062	0.3569	0.1941	0.7531	0.0377	5.054	445.514	9.2904
AMM	2.67	2.44	1.0917	5.0879	8.7422	0.8366	74.3043	13.3836	68.8056	17.5753	48.2788	19.5178	29.1415	7.0433	2.3001	1.8481	14.1031	4.7713	28.7782	23.2901	99.3954	34.0819	76.1984	16.0908	68.1046	15.7926	463.128	7.949	0.3624	0.2069	0.7701	0.0428	5.1911	380.521	7.9083	0.3343	0.2071	0.8291	0.0429	4.9922	531.446	8.6917	0.3689	0.2071	0.7513	0.0429	5.1787	513.232	9.8948
AMM	2.96	2.37	1.25	5.7203	9.0809	0.8717	72.4311	15.9183	72.1353	15.9168	53.6731	18.7373	30.1286	6.7436	1.7205	1.4143	11.9653	4.2013	33.2374	20.6007	82.012	28.322	75.7617	16.4857	70.1365	15.3693	422.761	7.8069	0.336	0.1682	0.7722	0.0283	5.4062	329.173	7.3567	0.3265	0.1679	0.8349	0.0282	5.3677	486.55	8.7192	0.3284	0.1686	0.7523	0.0284	5.3311	504.236	9.87
AMM	2.37	2.12	1.12	4.0485	7.6561	0.8679	77.9095	13.0845	66.3166	16.7713	49.5678	20.1458	28.8214	6.6902	4.0903	2.5797	13.1737	4.7749	24.8737	25.9535	103.099	38.6133	79.5578	14.76	67.8693	15.1185	375.593	7.1848	0.3555	0.1689	0.789	0.0285	5.2982	315.632	6.8207	0.3475	0.1703	0.853	0.029	5.0434	420.817	8.1655	0.3413	0.1692	0.7659	0.0286	5.2384	464.215	10.0938
AMM	2.88	2.54	1.1333	5.7275	9.122	0.865	84.7485	17.2317	74.2	17.2684	54.6635	19.9978	32.0054	7.2186	3.0566	1.9467	14.4584	4.3189	24.9497	22.211	98.4611	30.9927	86.0563	18.1428	75.1198	16.7865	461.927	8.119	0.3348	0.1884	0.8018	0.0355	5.3963	434.11	8.3743	0.3356	0.1881	0.849	0.0354	5.3909	489.255	8.661	0.3201	0.1884	0.7881	0.0355	5.3521	541.15	10.7143
AMM	2.97	2.64	1.125	6.1346	9.5308	0.8487	85.1265	13.1357	72.7212	15.5568	49.5722	19.7024	31.5664	6.155	3.7666	2.3802	16.811	5.5751	24.7831	21.7901	114.32	36.3155	86.7234	14.504	73.7973	14.0748	401.83	6.7187	0.4129	0.2304	0.8281	0.0531	5.0342	331.445	6.5498	0.3853	0.2304	0.8888	0.0531	4.9512	456.673	7.6782	0.3794	0.2302	0.8051	0.053	5.0304	486.976	9.5473
AMM	2.62	2.2	1.1923	4.4883	8.2137	0.836	67.1543	13.6981	64.9274	13.4326	48.1649	16.4213	27.2145	5.8257	1.6853	1.4501	11.5275	4.6713	31.9271	21.25	83.4569	32.7058	69.1089	13.8322	63.6778	13.1745	316.57	7.1322	0.3603	0.1956	0.8082	0.0383	5.1123	277.853	7.4688	0.332	0.1955	0.8483	0.0382	5.0666	350.363	7.9303	0.3309	0.1956	0.7956	0.0383	5.0183	402.173	9.8726
AMM	3.29	2.25	1.4643	5.8584	9.6009	0.7987	70.3275	13.7205	65.8292	14.3408	48.9567	18.4878	27.8318	6.1422	1.7778	1.4179	12.117	4.377	29.9251	23.9137	89.0632	34.0982	72.0234	14.4557	65.2468	13.9533	346.976	7.2467	0.3791	0.2364	0.8187	0.0559	5.0203	297.237	7.218	0.3754	0.2367	0.8634	0.056	4.9241	385.048	7.9773	0.3736	0.2371	0.8032	0.0562	4.9338	426.701	9.367
AMM	3.11	2.75	1.1304	6.6361	10.0388	0.8275	70.3544	12.4252	71.0332	13.3426	53.6591	16.9631	29.6097	5.5857	1.6425	1.5599	11.376	4.7663	35.2707	21.1391	75.9171	30.3276	73.6642	13.2463	68.8518	12.668	322.859	7.1602	0.3655	0.2338	0.8401	0.0547	4.9717	260.602	7.1367	0.3558	0.2339	0.8755	0.0547	4.8939	372.241	7.9805	0.3558	0.2339	0.8277	0.0547	4.9718	377.337	8.5148
AMM	2.54	2.29	1.1111	4.67	8.4532	0.8213	67.3566	13.953	63.7438	13.8627	48.7293	16.9886	26.8806	5.9688	2.2352	1.7323	10.7688	4.2964	31.3945	25.1192	83.0408	33.6165	69.4614	14.3245	63.131	13.414	356.713	7.6189	0.346	0.1722	0.7655	0.0297	5.2049	300.554	7.6559	0.3277	0.1728	0.8254	0.0299	5.1508	402.139	8.4229	0.3301	0.1729	0.7428	0.0299	5.1299	424.553	10.0203
AMM	2.96	2.29	1.2963	5.2115	8.7132	0.8626	74.0958	15.6785	70.3898	15.4866	53.3127	18.2363	29.7118	6.6867	1.8723	1.4558	11.7382	3.9908	29.4468	20.6271	83.7717	32.8828	75.9698	16.1538	69.5236	15.2601	403.648	7.7276	0.371	0.2074	0.8037	0.043	5.2248	353.875	7.7204	0.344	0.2078	0.847	0.0432	5.1801	443.692	8.5469	0.3388	0.2077	0.7894	0.0431	5.1437	468.654	9.95
AMM	2.61	2.42	1.0783	4.928	8.5729	0.8426	76.4205	9.6978	73.8437	11.4506	50.0761	16.5429	31.0257	4.6384	1.3573	1.0704	15.4082	5.3913	30.8283	16.7207	96.8726	31.3545	78.4412	11.1314	71.9156	10.5459	475.717	9.0851	0.3234	0.2022	0.7598	0.0409	4.8427	432.223	9.195	0.3171	0.2028	0.8033	0.0411	4.7215	524.03	9.8405	0.3167	0.2027	0.7513	0.0411	4.848	514.005	10.5765
AMM	3.05	2.12	1.44	4.8153	8.5935	0.8194	67.7808	12.8867	61.7199	15.0731	42.1785	19.7895	26.1289	6.3493	2.1084	1.6004	14.1019	4.4774	28.2093	21.8581	109.129	40.3789	69.4272	14.5117	61.2999	14.2461	366.507	7.4092	0.3823	0.2255	0.7848	0.0508	5.0398	301.129	7.1421	0.3596	0.2258	0.8465	0.051	4.8836	412.261	8.2756	0.3563	0.2258	0.7655	0.051	4.9633	450.337	9.6891
AMM	3.13	2.88	1.0882	6.9922	10.138	0.8549	62.8089	14.0942	59.3103	14.1459	42.2132	16.9643	24.8242	6.2196	1.5941	1.3129	11.7995	4.0532	28.5523	18.0911	95.7635	38.5552	64.336	14.4626	58.3882	13.8781	264.09	6.2927	0.3844	0.2033	0.8211	0.0413	5.1675	235.944	6.4958	0.3528	0.2035	0.859	0.0414	5.0803	294.754	6.9761	0.3689	0.204	0.8067	0.0416	5.0386	307.164	8.3097
AMM	2.71	2.54	1.0667	5.4114	9.0023	0.8391	71.579	12.7653	62.0822	13.713	44.2212	17.3096	26.6972	5.7965	2.6865	1.8185	13.3168	4.3598	24.1886	20.1461	104.569	35.1678	72.4753	13.4889	62.9052	13.1972	314.169	6.9626	0.3561	0.1914	0.7991	0.0366	5.1041	289.787	6.7646	0.3558	0.192	0.8512	0.0369	5.0045	339.359	7.6273	0.3482	0.1918	0.7806	0.0368	5.0373	376.535	9.1434
AMM	3.3	2.54	1.3	6.6688	9.8489	0.8639	65.194	12.8525	62.4768	12.8764	42.5419	16.0985	26.1066	5.6129	1.1567	0.9985	13.4739	4.5049	30.126	17.1172	98.6398	37.4309	66.5862	12.9148	61.0144	12.6648	272.619	6.9992	0.3489	0.1786	0.8117	0.0319	5.1308	247.789	7.2575	0.311	0.1785	0.8478	0.0319	5.0819	299.277	7.6217	0.3275	0.179	0.8022	0.032	5.0427	329.149	9.2975
AMM	2.99	2.45	1.2195	5.8329	9.2417	0.8582	79.1141	12.265	70.3282	11.894	49.8812	15.0636	30.1751	5.0846	1.924	1.4079	14.5254	4.2244	25.543	20.9259	99.0506	30.1067	79.8412	12.3546	70.6447	11.7014	335.77	7.1819	0.3776	0.2219	0.8363	0.0493	4.873	325.553	7.0636	0.3755	0.2224	0.8722	0.0495	4.8493	354.074	7.7115	0.3625	0.2223	0.8264	0.0494	4.8147	383.207	9.2088
AMM	2.29	2.2	1.0385	3.7069	7.5569	0.8157	78.3352	14.075	75.6685	14.8243	55.4426	18.5673	31.8373	6.2436	1.4461	1.198	13.3213	4.45	30.3133	18.4897	84.3169	28.9557	80.0674	14.9329	74.1785	14.4167	548.881	9.4211	0.3642	0.2229	0.7694	0.0497	5.011	494.318	9.2236	0.3597	0.2232	0.8106	0.0498	4.9218	597.097	10.192	0.3505	0.2231	0.7592	0.0498	4.9848	587.104	10.8491
AMM	2.58	2.25	1.1439	4.3756	8.135	0.8309	67.7888	13.1014	60.7516	14.1569	41.5252	19.6885	25.808	6.0834	1.935	1.5597	14.4169	4.8964	27.677	20.9429	112.975	46.7741	69.1941	14.0845	60.6211	13.8547	376.445	7.6314	0.3849	0.2145	0.7675	0.046	5.0154	328.079	7.6338	0.3457	0.2145	0.8304	0.046	4.9213	406.352	8.0809	0.3988	0.2146	0.7512	0.046	4.9314	492.598	10.736
AMM	3.13	2.2	1.4231	5.1969	9.0519	0.797	63.5394	13.948	62.1155	14.9396	46.5264	18.0589	25.884	6.5016	1.6316	1.289	10.7668	4.2594	31.975	20.0267	83.9436	38.3348	65.6903	14.8804	60.727	14.4729	293.41	6.8158	0.3743	0.2252	0.8249	0.0507	5.1087	250.474	7.0941	0.3447	0.2254	0.8597	0.0508	4.9662	326.18	7.4194	0.362	0.2258	0.8144	0.051	4.9871	365.038	8.7758
AMM	2.88	2.2	1.3077	4.7754	8.643	0.8033	68.0556	11.7435	63.463	12.8879	45.8718	17.103	26.7916	5.5262	1.6565	1.3152	12.3215	4.1004	27.7096	19.0794	92.4473	33.4577	69.2707	12.8325	62.8362	12.4653	314.71	6.7059	0.3972	0.2247	0.8134	0.0505	4.9702	275.872	6.8867	0.358	0.225	0.8561	0.0506	4.8522	343.497	7.3508	0.3733	0.2251	0.8016	0.0507	4.8771	389.304	8.6133
AMM	3.29	2.39	1.375	6.1709	9.5308	0.8537	68.3441	10.6535	65.1537	11.757	48.5418	15.9193	27.4321	5.0087	1.4066	1.1976	11.5168	4.2404	29.8272	19.2572	83.9777	30.656	69.9911	11.9944	64.2038	11.2313	360.028	6.9908	0.4096	0.2299	0.7918	0.0528	4.8277	299.408	6.7588	0.3945	0.2302	0.8442	0.053	4.6838	399.549	7.6882	0.3988	0.2306	0.7771	0.0532	4.7282	427.304	9.0168
AMM	2.53	2.06	1.2266	4.0812	7.846	0.8331	88.9286	20.73	72.3953	15.9224	51.7292	19.2682	31.9178	7.0509	5.5762	3.5599	16.185	6.7204	23.4635	24.0302	111.385	39.2935	90.3289	20.6722	74.9734	16.2095	460.5	8.2593	0.3954	0.2314	0.8182	0.0536	5.1083	428.803	8.4132	0.3525	0.2313	0.883	0.0535	5.345	494.526	8.9107	0.3703	0.2317	0.7914	0.0537	5.0484	517.176	10.3027
AMM	2.79	2.03	1.375	4.5101	8.2137	0.8401	72.3253	13.365	72.1958	15.3439	55.0994	19.8809	30.1708	6.402	1.6042	1.2166	11.3369	4.3466	33.644	19.2817	76.7149	31.2131	75.3931	15.1672	70.2801	14.6457	458.93	8.2	0.3471	0.1839	0.7622	0.0338	5.2636	364.121	8.0194	0.3216	0.1839	0.8155	0.0338	5.1408	519.468	8.9685	0.3293	0.1843	0.7465	0.034	5.2416	554.129	10.543
AMM	2.59	1.83	1.4157	3.5143	7.367	0.8137	61.1743	11.2423	60.8218	15.0748	48.7486	19.3087	25.3163	6.2341	1.7289	1.6756	8.6735	4.1253	34.5624	23.908	71.9559	34.5289	64.2567	14.6766	59.5402	13.9014	392.168	7.3797	0.3995	0.2334	0.7577	0.0545	4.9118	300.6	7.1072	0.3891	0.2333	0.8122	0.0545	4.6863	449.959	8.2087	0.397	0.234	0.739	0.0548	4.834	469.928	9.4406
AMM	2.72	2.6	1.0436	5.4223	8.8825	0.8636	87.8422	13.3921	73.3902	12.2911	53.053	18.4106	32.1386	5.2081	4.2855	2.2928	15.7819	5.402	24.6071	26.0303	107.143	36.4539	88.9508	13.5658	75.3914	12.1268	417.087	7.0733	0.4092	0.208	0.8132	0.0433	4.9673	395.325	7.26	0.3745	0.2076	0.8687	0.0431	5.0111	437.246	7.7605	0.3855	0.2077	0.7948	0.0432	4.9451	510.783	10.1046
AMM	3.05	2.28	1.3421	5.3677	8.9732	0.8377	74.6199	12.5749	67.9592	13.0283	53.0842	16.549	29.0416	5.5373	2.3234	1.62	10.9104	4.4175	27.464	26.4188	80.5293	30.8336	75.6888	13.507	68.2666	12.6366	390.196	7.3745	0.3856	0.2313	0.8046	0.0535	4.935	372.925	7.9808	0.3456	0.2312	0.8408	0.0535	4.8524	407.439	7.841	0.3773	0.2315	0.7957	0.0536	4.8794	464.176	9.5441
AMM	3.3	2.88	1.1471	7.7009	10.6665	0.8506	97.9677	18.399	85.8529	15.6461	63.4726	19.016	37.0783	6.5524	3.5109	2.5769	15.8971	5.6097	24.7067	19.2094	94.4081	32.6437	99.2475	18.2588	86.922	15.6942	439.84	7.8147	0.3276	0.1706	0.838	0.0291	5.4379	375.967	7.6652	0.3123	0.1705	0.8923	0.0291	5.6037	485.95	8.6894	0.3058	0.1707	0.8169	0.0291	5.372	510.169	10.0989
AMM	2.91	2.54	1.1448	5.604	9.2913	0.8157	67.4799	16.06	62.4567	16.0117	45.8571	18.9218	26.396	6.8716	2.415	1.7841	12.1118	4.5182	28.6127	21.6881	94.8266	35.2112	69.5079	16.4287	62.0659	15.553	356.854	7.2685	0.3647	0.2243	0.8004	0.0503	5.1558	294.307	7.1417	0.3552	0.2242	0.8585	0.0503	5.1265	402.632	8.0593	0.3653	0.2247	0.7794	0.0505	5.0517	442.096	9.6704
AMM	3.22	2.71	1.1875	6.7306	10.3775	0.7854	72.5327	17.959	65.1286	17.7337	47.6167	21.225	27.7699	7.6937	2.9706	2.1924	13.2081	5.2607	27.272	22.6243	103.951	45.832	74.3908	18.2039	65.2806	17.3862	364.231	7.689	0.35	0.2024	0.8129	0.041	5.3537	303.757	7.5957	0.3403	0.2025	0.8695	0.041	5.294	410.951	8.5614	0.3417	0.2026	0.7901	0.041	5.2633	454.234	10.2097
AMM	3.45	3.18	1.0833	8.6676	11.5252	0.82	78.008	16.2401	72.7746	17.0136	53.1295	19.6094	30.8305	7.1759	1.8498	1.5449	13.151	4.653	26.7059	15.3538	90.534	33.6453	79.3885	16.533	72.0983	16.4913	405.208	7.7526	0.3804	0.2491	0.8346	0.0621	5.1298	352.051	7.6965	0.3703	0.2492	0.8739	0.0621	5.0509	451.695	8.486	0.3693	0.2493	0.8203	0.0622	5.0789	444.736	9.2474
AMM	2.76	2.35	1.1774	5.037	8.7132	0.8337	70.9499	12.693	67.6057	12.4965	51.7967	15.6373	28.5456	5.3015	1.9271	1.4538	11.1004	4.2677	30.5319	21.672	78.8618	29.1553	72.8808	12.874	66.8022	12.11	400.414	8.2048	0.3442	0.2045	0.778	0.0418	4.9613	351.305	8.3124	0.3244	0.2043	0.827	0.0417	4.9598	442.445	8.9321	0.3292	0.2044	0.7615	0.0418	4.917	463.938	10.2727
AMM	3.24	2.65	1.2232	6.458	9.9191	0.8248	62.7798	17.1501	62.9362	16.8104	51.0511	18.8329	26.1626	7.3477	1.6951	1.3848	8.2827	3.7349	35.6617	23.7421	66.983	30.7544	65.934	17.2781	61.5223	16.6065	290.244	6.6106	0.3821	0.2372	0.8427	0.0563	5.2078	235.458	6.8101	0.3601	0.2372	0.8783	0.0563	5.1352	332.875	7.3782	0.3718	0.2376	0.8267	0.0565	5.0976	344.445	7.738
AMM	2.67	2.47	1.0797	5.0879	8.7132	0.8422	73.1315	12.5963	66.3034	12.0123	47.9368	14.9282	28.2695	5.1541	2.1237	1.6971	13.0332	4.3423	26.0953	19.0877	94.4228	30.5339	74.2013	12.5004	66.2725	11.7567	360.598	8.2174	0.3324	0.2004	0.7936	0.0402	4.9516	324.66	8.0882	0.3305	0.2004	0.8466	0.0402	4.9477	398.445	8.9412	0.3183	0.2009	0.7732	0.0404	4.9059	403.115	9.8771
AMM	2.62	2.29	1.1481	4.9353	8.3334	0.893	69.5615	17.7241	63.9585	18.1749	45.4958	21.3144	27.0354	7.7892	1.9954	1.5726	13.3172	4.4408	27.4827	18.9837	104.322	40.5854	71.444	18.0441	63.4661	17.731	395.066	7.6371	0.3219	0.1618	0.7671	0.0262	5.5495	289.381	6.6164	0.3404	0.1625	0.8509	0.0264	5.4386	462.808	8.7085	0.314	0.1621	0.7336	0.0263	5.4365	502.054	10.273
AMM	2.68	2	1.3392	4.0594	8.0444	0.7883	65.1431	11.1534	64.208	13.3225	51.98	17.5545	26.8798	5.6207	1.6218	1.4718	8.7543	3.8626	33.8117	22.9753	66.3012	31.5418	67.406	13.0294	63.0865	12.6705	282.741	6.3573	0.401	0.23	0.8363	0.0529	4.9244	241.418	6.1806	0.4052	0.2309	0.864	0.0533	4.6799	306.136	6.9268	0.3934	0.2303	0.8304	0.053	4.8739	377.763	8.6717
AMM	2.79	2.54	1.1	5.5785	9.0023	0.865	72.6904	13.5483	66.6314	15.8753	46.5636	20.3103	28.2702	6.5929	1.8828	1.5311	14.5734	5.6183	28.4238	20.4126	106.498	48.8532	74.5172	14.8812	66.0799	14.9166	338.47	7.7957	0.3173	0.1902	0.8125	0.0362	5.2809	282.496	7.7937	0.3189	0.1905	0.8625	0.0363	5.1136	380.207	8.4203	0.3107	0.1904	0.7972	0.0362	5.2245	422.331	9.608
AMM	2.62	2.12	1.24	4.3211	8.1145	0.8247	68.8462	16.6598	62.0078	16.2543	47.9529	20.6498	26.4239	7.1051	2.5846	1.7905	10.9448	4.4188	27.4827	26.1038	89.9906	38.5838	70.3281	17.6651	62.4349	16.2525	328.345	7.3672	0.3549	0.1927	0.8102	0.0371	5.3045	296.666	7.6266	0.323	0.1928	0.8548	0.0372	5.2698	349.876	7.8511	0.3545	0.1937	0.7951	0.0375	5.1206	435.404	9.9529
AMM	2.46	2.37	1.0357	4.4774	8.1641	0.8441	68.9575	14.1306	62.1882	15.6655	49.4368	19.0317	26.5598	6.6041	2.7845	1.8801	10.1871	4.3289	28.2397	29.1825	86.1047	38.1087	70.8392	14.8013	62.742	14.7884	341.647	7.5684	0.3506	0.2058	0.8008	0.0424	5.1934	291.406	7.4435	0.3452	0.2059	0.8529	0.0424	5.068	375.98	8.1891	0.3415	0.2061	0.7826	0.0425	5.1157	428.253	9.4447
AMM	3.17	2.93	1.0816	7.4938	10.658	0.829	75.6018	15.2505	71.294	18.5711	53.9733	21.279	30.1404	7.5883	1.7874	1.5148	11.8803	4.2928	28.9133	22.398	84.7051	33.6709	77.435	17.4236	70.623	17.3417	329.208	6.8794	0.3898	0.2692	0.8669	0.0725	5.0919	275.924	7.0198	0.3886	0.2693	0.897	0.0725	4.9438	369.113	7.3566	0.3945	0.2694	0.8566	0.0726	5.0623	384.366	8.2538
AMM	3.1	2.69	1.1549	6.5125	9.7993	0.8522	68.4657	15.3335	63.7592	17.7252	48.2336	20.095	26.9271	7.3817	2.2582	1.8156	10.9148	4.1639	26.723	19.6704	86.7561	35.6839	70.037	17.6937	63.377	16.7342	381.767	6.8318	0.3931	0.2123	0.7947	0.0451	5.2218	323.438	6.6792	0.3802	0.2124	0.8409	0.0451	5.1196	423.976	7.3894	0.3969	0.2132	0.7803	0.0455	5.0853	444.457	9.1886
AMM	2.71	2.54	1.0667	5.4005	8.8825	0.8601	66.8466	14.4997	64.0672	17.4399	48.4079	19.2129	26.8704	7.2222	1.8248	1.5212	11.0259	4.3487	31.0419	23.8147	84.2109	36.6278	68.9544	16.7708	63.1027	16.1746	351.31	7.6643	0.3341	0.1882	0.798	0.0354	5.3159	296.255	7.9849	0.3067	0.1887	0.8374	0.0356	5.1439	397.846	8.3498	0.3187	0.1885	0.7846	0.0355	5.243	411.332	9.5393
AMM	2.71	2.29	1.1852	4.7063	8.4532	0.8277	72.1402	13.7188	65.341	16.2148	47.3523	19.9406	27.816	6.7118	2.2541	1.6627	13.1354	5.2306	27.2475	22.6653	99.0202	42.2269	73.5535	15.5364	65.2861	15.2199	489.395	9.2581	0.3341	0.2001	0.7358	0.04	5.1676	401.864	8.8002	0.3357	0.2004	0.8109	0.0402	5.0254	558.545	10.2088	0.3245	0.2009	0.7062	0.0403	5.0644	557.319	11.1212
AMM	2.71	2.54	1.0667	5.5313	9.2212	0.8175	61.1434	13.062	58.3103	14.1161	45.0608	17.2521	24.405	6.1085	1.7913	1.514	9.7389	4.3122	31.6149	24.4938	82.1943	38.8818	63.0556	13.9353	57.6131	13.5447	282.738	7.0859	0.334	0.1712	0.7837	0.0293	5.2424	238.948	7.003	0.3145	0.1718	0.833	0.0295	5.1037	317.787	7.8131	0.3332	0.1724	0.7649	0.0297	5.0958	358.506	9.4232
AMM	3.22	2.46	1.3103	6.1891	9.6796	0.8301	85.5554	14.5375	74.6885	15.449	55.515	18.9281	32.2915	6.3443	3.0679	1.9574	14.1184	5.1047	24.7062	22.705	96.7417	36.549	86.7783	14.7216	75.7417	14.6894	359.382	7.1518	0.369	0.1977	0.8413	0.0391	5.2258	294.186	6.8491	0.339	0.1981	0.8952	0.0392	5.1461	406.855	7.9272	0.3551	0.1979	0.8184	0.0392	5.229	439.738	9.7728
AMM	2.96	2.2	1.3462	5.1751	8.8414	0.8319	74.3821	13.5923	69.6574	13.9459	50.4335	17.582	29.4969	5.8238	2.0887	1.6142	13.3386	4.9287	29.3259	22.2204	91.9473	32.8801	76.1647	14.1697	68.8946	13.3607	346.532	7.0656	0.3554	0.1856	0.81	0.0344	5.148	269.884	6.8974	0.3291	0.1858	0.8709	0.0345	5.1347	409.506	8.0159	0.343	0.1861	0.7824	0.0346	5.0714	398.421	9.2127
AMM	3.51	2.52	1.3945	6.8505	10.5383	0.7752	75.1145	14.8647	68.5171	17.6689	49.9156	21.0261	29.1647	7.2448	2.4306	1.8761	13.2052	4.9154	26.6362	20.0294	96.9719	39.1171	76.8454	16.5011	68.3745	16.4689	344.052	6.3193	0.429	0.2778	0.8523	0.0772	4.9973	291.531	6.6046	0.3982	0.2778	0.8907	0.0772	4.8603	384.336	7.0256	0.4098	0.2781	0.8393	0.0773	4.9469	417.66	8.4566
AMM	3.39	2.71	1.25	7.1594	10.4476	0.8242	68.2964	16.1524	65.281	17.0168	47.8314	19.8828	27.4043	7.2307	1.9459	1.5312	11.9936	4.5389	30.2944	21.0372	91.7007	38.7295	70.7026	16.8059	64.1829	16.324	317.606	6.9015	0.3741	0.2015	0.8255	0.0406	5.3453	244.454	6.9379	0.3364	0.2015	0.8781	0.0406	5.276	377.552	7.8492	0.3554	0.2022	0.8015	0.0409	5.2336	387.843	9.0659
AMM	2.62	2.2	1.1923	4.67	8.2137	0.8699	74.137	12.9104	68.8805	16.3774	48.7358	20.2889	29.1908	6.5738	2.2705	1.8052	14.1648	5.388	29.0379	21.8416	100.456	38.7396	76.4038	14.478	68.1487	14.8383	414.908	7.7587	0.341	0.1734	0.7672	0.0301	5.3314	308.942	7.362	0.3134	0.1738	0.8431	0.0302	5.1383	493.389	8.8351	0.3186	0.1738	0.7384	0.0302	5.296	501.472	10.5376
AMM	2.84	2.79	1.0154	6.1745	9.5103	0.8579	66.7686	12.5571	61.2002	12.4752	47.9263	16.4979	26.0215	5.3609	2.8437	2.2335	10.0981	5.4301	29.1467	27.0614	82.4694	42.0315	68.4483	13.1089	61.3215	11.9646	329.027	7.5616	0.337	0.2007	0.783	0.0403	4.9951	304.666	7.678	0.3275	0.2006	0.8292	0.0402	4.9998	360.728	8.3759	0.3242	0.2008	0.7642	0.0403	4.9247	403.101	10.0399
AMM	3.1	2.58	1.2	6.0401	9.7001	0.8067	72.5335	15.9158	71.5074	16.0009	49.9047	19.698	29.8465	6.8628	1.425	1.3021	14.3491	5.3053	33.3757	19.5965	94.0613	37.4861	75.1975	15.8641	69.3621	15.6067	323.119	6.7535	0.4151	0.2515	0.8571	0.0632	5.0098	256.39	6.7998	0.3866	0.2516	0.8957	0.0633	4.9324	371.306	7.5757	0.4062	0.2517	0.8452	0.0634	4.944	408.964	9.2663
AMM	2.75	2.44	1.125	5.1388	8.9527	0.8057	76.8433	12.2519	69.2616	14.1334	46.1856	20.5961	29.5464	5.8463	2.2807	1.9417	16.4454	5.4493	28.0493	20.7009	113.049	44.4663	78.2523	12.9374	68.8606	13.5195	345.205	6.7682	0.4225	0.2595	0.8415	0.0673	4.8633	304.975	6.7567	0.4005	0.2598	0.883	0.0675	4.7159	377.872	7.4923	0.4045	0.2596	0.8301	0.0674	4.8166	418.423	9.0766
AMM	3.11	2.32	1.3397	5.673	9.1716	0.8475	78.8068	22.6455	63.6558	18.7931	44.7438	20.7754	27.9143	8.4567	5.1737	2.9109	15.756	5.5081	23.8188	25.6924	122.345	44.6841	79.8551	22.4195	65.9215	19.3438	292.224	7.1184	0.3554	0.2171	0.8631	0.0471	5.4316	283.158	7.2367	0.3531	0.217	0.9064	0.0471	5.4995	309.807	7.7959	0.346	0.2177	0.8446	0.0474	5.2347	377.415	9.6403
AMM	2.71	2.54	1.0667	5.2914	8.9527	0.8296	73.9083	13.3378	71.3463	13.2901	53.4535	16.7161	30.029	5.6917	1.3633	1.1445	12.0175	4.3012	30.5323	18.4009	80.8475	30.4705	75.6796	13.163	70.0659	13.0762	360.864	7.2188	0.3814	0.2027	0.8173	0.0411	5.0414	311.367	7.3488	0.3594	0.203	0.8575	0.0412	4.9947	398.02	8.0625	0.3555	0.2027	0.8054	0.0411	5.0121	434.107	9.5323
AMM	3.34	2.64	1.2642	6.7887	10.0388	0.8465	69.217	15.1642	63.5994	16.7397	48.627	20.7928	26.978	7.1138	2.3474	1.715	11.4068	4.6828	28.1996	23.232	92.1744	42.4926	71.0832	16.4366	63.5142	16.1097	291.95	7.8047	0.3531	0.2167	0.8414	0.047	5.2568	246.326	7.2492	0.354	0.2171	0.8812	0.0471	5.0998	324.326	8.5477	0.3374	0.217	0.827	0.0471	5.1938	397.626	10.4305
AMM	2.87	2.81	1.0224	6.3635	9.8199	0.8293	61.8812	13.5803	58.4816	14.2372	44.0239	17.9665	24.5085	6.1941	1.9407	1.6843	10.4903	4.3973	30.1083	22.4735	88.2505	39.7093	63.6425	14.2134	57.7894	13.8812	288.384	6.7969	0.3785	0.2209	0.8094	0.0488	5.0669	243.058	6.9128	0.3502	0.2212	0.8558	0.0489	4.9133	321.82	7.4169	0.3731	0.2216	0.7931	0.0491	4.8918	368.155	9.0946
AMM	3.09	2.51	1.2308	6.051	9.6505	0.8165	76.1338	14.6858	68.6961	13.5998	50.8469	16.8807	29.3681	5.9275	2.1423	1.6891	12.9419	4.281	26.7304	22.4462	92.5766	29.9364	77.3912	14.6565	68.8889	13.5676	344.443	7.7703	0.3624	0.2382	0.8361	0.0567	4.986	324.162	8.0389	0.3528	0.2382	0.8735	0.0568	4.9683	365.91	8.2289	0.3549	0.2384	0.8249	0.0568	4.9033	414.89	9.1064
AMM	2.83	2.18	1.3003	4.699	8.354	0.8461	72.7464	12.6415	65.4072	12.1461	49.5348	15.7147	27.9885	5.2362	2.3255	1.6572	11.9038	4.1241	26.8299	24.1554	89.1928	30.6327	73.9754	12.7019	65.8101	11.9143	302.27	7.267	0.3547	0.2161	0.8312	0.0467	4.9456	284.723	7.6885	0.3336	0.2161	0.8689	0.0467	4.9481	326.187	7.8687	0.3421	0.2164	0.8166	0.0468	4.8636	354.079	8.693
AMM	2.71	2.29	1.1852	4.8371	8.5233	0.8367	47.6761	12.2114	50.2366	13.8502	41.3805	16.7043	20.3008	6.1308	1.7725	1.4308	6.443	3.3881	44.9387	28.5046	65.7768	37.2093	51.9056	13.7602	48.4423	13.2646	223.036	6.6183	0.3361	0.1951	0.7911	0.038	5.1	170.285	6.5703	0.3416	0.1966	0.8305	0.0386	4.7778	257.471	7.2344	0.3544	0.1968	0.7763	0.0387	4.8978	314.618	8.8772
AMM	2.54	2.37	1.0714	4.8335	8.4036	0.8601	67.3794	11.6333	62.9351	12.0868	47.2793	16.349	26.6003	5.2181	1.5544	1.2279	11.4742	4.0946	29.5219	23.4509	86.5882	35.4416	68.7814	11.9977	62.4753	11.789	270.836	6.4839	0.3709	0.1766	0.8131	0.0312	5.0662	236.874	6.8299	0.3317	0.1767	0.8563	0.0312	4.956	296.059	7.0011	0.3579	0.1777	0.7996	0.0316	4.9511	356.121	8.769
AMM	3.03	2.42	1.25	5.6258	9.3905	0.8017	61.2661	12.8265	59.4471	13.575	42.6622	17.3293	24.7314	5.9206	1.6199	1.5208	11.4787	4.4552	31.5706	20.7572	90.2855	37.8591	62.9976	13.328	58.0863	13.2411	270.027	7.0559	0.3595	0.2175	0.8182	0.0473	5.0163	231.817	7.1407	0.3531	0.2178	0.8562	0.0474	4.9188	303.196	7.6934	0.3588	0.2181	0.8051	0.0476	4.9174	336.478	9.0093
AMM	2.88	2.54	1.1333	5.7639	9.3615	0.8265	69.2771	13.1508	64.7325	14.1264	44.0287	18.3948	27.2648	6.0554	1.6139	1.289	14.296	4.7908	28.0857	16.5333	104.212	40.4225	70.4994	13.8296	63.6932	13.764	334.844	7.5047	0.3343	0.1891	0.796	0.0357	5.2173	293.254	7.5275	0.3279	0.1896	0.8429	0.0359	5.0659	368.253	8.1452	0.3326	0.1899	0.7835	0.036	5.0907	414.969	9.4165
AMM	2.87	2.45	1.1707	5.4949	9.0228	0.8482	77.2943	11.3375	71.101	10.2983	53.0249	14.5854	30.3147	4.4346	1.8952	1.3425	12.8297	3.9196	27.2182	19.4153	86.8204	26.5469	78.5648	11.4976	70.9202	10.3214	348.565	6.9248	0.3883	0.221	0.8259	0.0488	4.7792	314.557	7.1686	0.3576	0.2209	0.8682	0.0488	4.8424	374.471	7.5048	0.3785	0.2218	0.8137	0.0492	4.666	409.103	8.7086
AMM	2.75	2.75	1	5.9747	9.2913	0.8697	68.8885	12.4416	66.292	12.0271	49.7195	15.4618	27.8686	5.2377	1.4708	1.1442	11.3579	4.0865	30.3802	19.4367	81.1759	29.074	70.7011	12.6505	65.154	11.8682	318.165	7.1756	0.347	0.2068	0.814	0.0428	4.9759	268.87	7.2715	0.3355	0.2069	0.8593	0.0428	4.95	353.302	7.7159	0.35	0.2075	0.8002	0.043	4.8883	385.615	8.9785
AMM	2.96	2.29	1.2963	5.3023	8.9031	0.8406	62.8852	13.1638	62.5639	13.9037	49.0735	16.9529	26.0435	6.0316	1.4134	1.2502	9.2988	3.7555	34.1523	22.0152	71.1084	29.3368	65.3394	13.9173	61.1265	13.513	290.75	7.2296	0.3451	0.1975	0.8122	0.039	5.1621	232.947	7.1143	0.3388	0.198	0.8557	0.0392	5.0479	330.671	7.9041	0.3456	0.198	0.7962	0.0392	5.0532	366.283	8.8745
AMM	3.13	2.2	1.4231	5.2187	8.9527	0.8182	75.2814	16.03	73.1806	15.1998	57.3979	18.4994	30.7967	6.5832	1.5297	1.2108	10.7375	3.8962	31.7942	22.8238	71.6191	27.1861	77.1715	15.9644	72.0092	15.3063	339.104	7.4985	0.3559	0.2212	0.8494	0.0489	5.1603	288.109	7.6266	0.3356	0.221	0.8832	0.0488	5.1621	373.36	7.967	0.3537	0.2214	0.8382	0.049	5.0899	421.216	9.3664
AMM	2.79	2.37	1.1786	5.2951	8.6926	0.8806	76.0413	14.5424	64.2933	13.2612	49.5336	17.5905	28.0129	5.7264	4.2331	2.3415	12.152	4.3846	24.614	27.7184	97.124	34.4809	77.345	14.3651	66.1176	13.1266	327.475	6.8966	0.3653	0.1775	0.8025	0.0315	5.1791	290.448	6.9812	0.3514	0.1777	0.8664	0.0316	5.1749	356.591	7.5987	0.3521	0.1781	0.7752	0.0317	5.075	418.798	9.4587
AMM	2.75	2.69	1.0222	5.7857	9.2623	0.8475	70.1008	10.5862	65.5967	11.4046	52.6335	15.43	27.8538	4.8214	2.0691	1.6815	9.6042	3.6228	28.6659	23.9176	73.2657	27.2213	71.6477	11.3693	65.4698	10.9634	282.641	5.5956	0.4503	0.2498	0.8473	0.0624	4.7442	248.41	5.9974	0.3925	0.2496	0.881	0.0623	4.6506	305.233	6.2351	0.4424	0.2505	0.8367	0.0627	4.6884	359.736	7.8079
AMM	2.4	2.36	1.0148	4.5246	8.1846	0.8488	81.2962	13.8156	69.1504	11.6684	52.5759	16.9659	30.1604	4.9829	4.3993	2.3526	13.2344	5.2511	25.382	26.7193	96.2977	34.1961	82.7684	14.2976	70.8917	11.5349	454.228	8.126	0.3641	0.1926	0.7613	0.0371	4.9014	406.276	8.1332	0.351	0.1918	0.8397	0.0368	5.0839	487.432	8.8609	0.3473	0.1928	0.7327	0.0372	4.8575	552.14	10.83
AMM	3.39	2.37	1.4286	6.1636	9.7703	0.8114	87.8263	12.9932	79.1136	14.2707	56.6492	19.7932	33.9029	5.8091	2.3668	1.7767	15.7788	5.3313	27.3196	21.1616	98.3898	36.6343	89.1815	13.2376	79.1592	13.5894	386.087	6.8698	0.399	0.2129	0.846	0.0453	5.1158	332.145	6.9534	0.3685	0.2131	0.8894	0.0454	5.0132	422.615	7.6621	0.363	0.2128	0.833	0.0453	5.1166	472.437	9.2853
AMM	2.84	2.46	1.1538	5.3896	9.0724	0.8228	78.882	14.5594	77.552	15.9911	58.868	19.2576	32.5527	6.5893	1.7368	1.4225	12.4726	4.7061	33.7065	20.3235	77.4226	33.394	81.4721	14.8909	75.8274	15.2471	413.513	8.3754	0.3558	0.2083	0.8286	0.0434	5.1899	350.078	8.5474	0.3132	0.2083	0.863	0.0434	5.0834	460.423	9.1114	0.3348	0.2084	0.8189	0.0434	5.1791	481.316	10.0958
AMM	3.23	2.57	1.2558	6.4835	9.7703	0.8535	70.4586	12.8533	63.7314	13.5533	46.716	18.3202	27.1612	5.7195	2.5592	1.933	12.622	4.8648	27.1482	21.7108	96.0754	38.0901	71.8854	13.8108	63.7898	13.0859	328.403	7.2269	0.362	0.213	0.8085	0.0454	5.0303	280.758	7.294	0.3538	0.2131	0.8615	0.0454	4.9531	367.875	7.964	0.3537	0.2133	0.7875	0.0455	4.8956	419.897	9.8935
AMM	3.66	3.15	1.1621	8.8566	11.6535	0.8195	81.896	13.1176	71.1892	12.2932	52.2361	16.1556	30.798	5.2195	2.9873	2.0986	13.8996	5.3083	23.8391	20.5481	96.6489	36.1905	82.6857	13.0491	72.2306	12.0629	271.806	6.138	0.3964	0.2377	0.8763	0.0565	4.9037	258.15	6.4374	0.3834	0.2378	0.908	0.0566	4.9109	291.173	6.7538	0.3731	0.2379	0.8645	0.0566	4.8342	334.829	8.4187
AMM	2.71	2.46	1.1034	5.3278	8.7422	0.876	65.4454	13.6206	62.8306	14.577	45.823	17.2976	26.2955	6.272	1.7504	1.4414	11.7922	4.5456	30.6813	19.6071	88.7009	37.5526	67.1849	14.4234	61.638	14.0625	336.12	8.0408	0.3077	0.1726	0.7767	0.0298	5.2691	301.912	8.2027	0.2949	0.1727	0.816	0.0298	5.1465	375.437	8.9018	0.2856	0.1732	0.7615	0.03	5.136	370.718	9.1985
AMM	2.88	2.46	1.1724	5.4295	9.0519	0.8327	82.495	15.1309	71.2393	15.1898	49.1929	20.2879	30.7989	6.3763	3.0664	1.8941	16.1631	5.578	25.0341	20.6433	111.533	40.6126	83.8023	15.611	72.097	14.7791	437.972	8.4197	0.3567	0.2016	0.7968	0.0407	5.1675	386.188	8.3754	0.3417	0.2019	0.859	0.0408	5.1055	480.272	9.2118	0.3225	0.2017	0.7745	0.0407	5.1127	528.69	10.8847
AMM	3.08	2.65	1.1588	6.3235	9.7292	0.8395	58.3898	15.5487	59.4647	16.8444	49.3337	19.573	24.5598	7.3834	2.0606	1.7935	7.488	4.2339	39.9274	26.9227	69.2416	45.436	62.1933	16.3216	57.9142	16.2634	278.22	7.218	0.3446	0.2122	0.826	0.045	5.2937	231.274	7.1717	0.3367	0.2127	0.8541	0.0452	5.0831	316.315	7.9108	0.3372	0.2129	0.8131	0.0453	5.1215	344.906	9.2441
AMM	2.71	2.37	1.1429	5.1206	8.7217	0.8459	73.0093	15.3734	66.3555	15.1267	44.5147	17.09	28.1647	6.4962	1.9325	1.3786	14.9958	5.344	26.6937	15.9921	107.055	38.3207	74.1971	15.3913	65.8509	14.679	337.222	7.8171	0.3125	0.1773	0.8042	0.0314	5.3048	307.146	8.0032	0.3091	0.1782	0.8523	0.0317	5.2601	376.159	8.5444	0.3149	0.1783	0.7864	0.0318	5.1737	376.998	9.4286
AMM	2.5	2.23	1.1186	4.3974	7.9657	0.8709	80.6656	13.0786	75.6362	16.2177	54.2817	20.1026	32.0443	6.5302	1.807	1.3614	14.6127	4.6055	28.3591	18.6326	94.7214	32.01	82.661	14.7551	74.7074	14.9667	415.519	7.7264	0.3621	0.2117	0.8224	0.0448	5.0973	329.935	7.5078	0.3491	0.2122	0.873	0.045	4.9026	474.412	8.5102	0.3612	0.2119	0.8062	0.0449	5.0771	505.303	9.9749
AMM	3.11	2.99	1.04	7.3593	10.369	0.8602	84.6507	13.5141	68.4347	16.1321	44.3659	20.3464	30.103	6.4913	4.4653	2.3837	18.1915	4.9905	21.8845	18.1305	128.577	39.6109	85.5981	14.3245	70.5277	15.0005	329.544	6.0676	0.4261	0.2432	0.8535	0.0591	5.0396	291.309	5.8808	0.4293	0.2435	0.9041	0.0593	4.8917	359.229	6.6551	0.4183	0.2433	0.8357	0.0592	5.0148	419.075	9.0139
AMM	3.17	2.39	1.325	5.7457	9.4401	0.8102	78.0631	10.7647	67.9619	12.3491	48.0595	16.9689	29.3335	5.0135	2.8021	1.9139	14.5679	4.7346	24.2706	19.8485	105.85	32.7152	79.4095	11.6286	68.7036	11.3977	359.829	7.3416	0.3773	0.2207	0.8135	0.0487	4.8464	313.074	7.3654	0.3541	0.2212	0.8704	0.0489	4.708	399.861	7.9341	0.3676	0.2209	0.7924	0.0488	4.8136	422.705	9.4249
AMM	2.98	2.34	1.2746	5.3278	8.9527	0.8353	73.7664	9.8439	68.9204	11.6719	48.3582	16.8091	29.1857	4.7522	1.6293	1.2538	14.2556	4.1705	28.2336	17.919	98	29.4342	75.5148	11.0831	68.0051	10.8266	344.744	6.9343	0.3973	0.2446	0.8256	0.0598	4.702	280.763	6.481	0.4142	0.2458	0.8764	0.0604	4.5237	390.959	7.6905	0.3888	0.2453	0.8095	0.0602	4.6095	415.34	9.0829
AMM	2.69	2.63	1.0227	5.3278	8.9527	0.8353	85.6881	21.6414	66.2439	17.9619	45.7529	22.6849	29.5486	8.0236	6.419	3.2416	17.131	6.1604	23.9356	30.1319	128.245	48.5427	86.4275	21.543	69.6727	18.6609	310.412	6.4508	0.4233	0.2336	0.8682	0.0546	5.2043	324.748	6.6708	0.4026	0.2333	0.9067	0.0544	5.3373	310.501	6.8369	0.4043	0.2339	0.8549	0.0547	5.0725	405.099	9.3571
AMM	2.61	2.44	1.0673	4.699	8.5935	0.7996	61.7323	13.8544	59.686	15.8777	45.6696	19.0248	24.9082	6.7562	1.716	1.4557	9.9247	4.2896	31.6281	22.7832	83.0608	38.8684	64.0564	15.3186	58.7062	15.0324	374.302	8.0054	0.3674	0.2333	0.7725	0.0544	5.0744	287.084	7.6147	0.3547	0.2339	0.835	0.0547	4.8465	433.743	8.7738	0.3746	0.234	0.7488	0.0548	4.9219	443.895	9.4881
AMM	2.62	2.46	1.069	5.3677	8.7918	0.8727	82.0382	13.9214	69.1223	13.8572	48.0791	17.3753	30.0979	5.7944	3.4815	2.1381	15.5793	4.7663	23.3287	21.3312	112.422	34.9243	83.1146	13.7224	70.5745	13.339	359.529	7.2516	0.335	0.1506	0.7858	0.0227	5.3192	309.114	6.7677	0.3322	0.1518	0.8594	0.023	5.2306	401.812	8.0376	0.3331	0.1513	0.7553	0.0229	5.2419	445.97	10.2817
AMM	2.39	2.1	1.1429	3.8159	7.6561	0.8181	81.2106	17.4182	79.2336	17.1252	61.0142	21.0814	33.3485	7.1809	1.8427	1.5509	12.1164	4.5268	31.7265	20.8529	79.1381	31.0209	84.5628	17.3644	77.754	16.6687	599.285	11.3787	0.3071	0.2257	0.7764	0.0509	5.1645	490.631	10.6653	0.3107	0.2258	0.833	0.051	5.1288	670.429	12.144	0.3087	0.2258	0.7593	0.051	5.1428	704.52	13.3627
AMM	3.18	2.35	1.3548	5.8438	9.5308	0.8084	65.483	11.2044	61.9977	15.8905	48.204	19.1646	26.1214	6.4004	2.1058	1.681	9.9809	4.0038	28.7314	23.0629	82.7433	34.2561	67.9789	14.6375	61.4795	14.1587	409.669	7.5414	0.4177	0.2453	0.7702	0.0602	4.8892	313.217	7.1586	0.404	0.2459	0.8333	0.0604	4.6531	471.769	8.4534	0.3926	0.2458	0.7495	0.0604	4.801	494.965	9.9474
AMM	2.46	2.03	1.2083	3.9904	7.6561	0.8555	96.3514	18.1218	83.1409	19.4925	67.1205	22.7819	36.1474	7.8633	4.4223	2.5014	12.5942	4.1875	24.3146	27.7157	85.7555	31.7909	97.5467	18.0748	85.2699	18.7382	479.928	8.6069	0.3272	0.1772	0.8333	0.0314	5.4703	470.273	8.4166	0.3313	0.1774	0.8652	0.0315	5.4111	491.433	9.0607	0.3248	0.1777	0.8251	0.0316	5.4741	579.005	11.1048
AMM	3.14	2.75	1.1417	6.9159	10.2988	0.8194	74.0339	14.9679	69.5727	15.7939	49.8715	19.8806	29.3876	6.6943	1.7503	1.4733	13.4082	4.7352	28.6733	19.5238	94.4671	35.4672	75.8217	16.3915	68.6624	15.3295	339.034	6.5538	0.4243	0.2604	0.8486	0.0678	5.0207	298.059	6.6385	0.4074	0.2604	0.8825	0.0678	4.9119	372.415	7.1851	0.4061	0.2608	0.8388	0.068	4.8828	399.921	8.769
AMM	3.05	2.46	1.2414	5.8438	9.2212	0.8636	80.9366	15.5457	79.0704	15.2246	58.8838	19.035	33.2291	6.3889	1.5395	1.3844	13.0765	5.2665	31.6522	18.7816	80.1915	33.6187	83.3744	15.424	77.3298	14.9758	309.034	6.8694	0.3574	0.2023	0.8712	0.0409	5.2629	264.494	7.1	0.3365	0.2024	0.8992	0.041	5.2388	340.593	7.4204	0.3437	0.2024	0.864	0.041	5.2189	378.277	8.6861
AMM	2.62	2.54	1.0333	5.3714	8.9817	0.8367	88.1959	12.8474	77.5076	14.163	57.3588	18.8915	33.4883	5.6705	3.3832	2.1344	14.5566	5.4753	24.9069	21.1191	96.0662	35.0059	89.7201	13.4451	78.4338	13.1615	474.425	8.3913	0.3214	0.1711	0.7825	0.0293	5.2253	445.955	8.9376	0.2876	0.1712	0.8336	0.0293	5.1587	505.74	8.9365	0.3125	0.1714	0.7679	0.0294	5.237	558.566	10.7784
AMM	2.57	2.39	1.075	4.4519	8.4943	0.7754	79.5686	12.2502	74.8537	13.9198	57.9726	17.1225	31.7869	5.6889	1.993	1.6691	11.8129	4.7524	29.6128	24.452	77.3537	29.924	81.128	13.6386	74.346	13.0366	511.667	8.8889	0.3898	0.2597	0.7969	0.0674	4.7821	465.365	8.7876	0.3864	0.2598	0.8353	0.0675	4.6637	551.135	9.4902	0.3773	0.2599	0.7867	0.0675	4.7283	576.157	10.8606
AMM	3.06	2.76	1.1078	6.5234	9.9191	0.8332	83.5943	11.6179	76.8778	15.1419	56.8672	17.8746	32.7942	5.9324	2.4033	1.6534	13.7162	4.8421	27.3006	22.4516	89.9347	30.1493	85.3309	13.3507	76.6059	13.5015	383.802	6.9266	0.3951	0.2177	0.8399	0.0474	5.0655	324.615	7.0734	0.3657	0.218	0.8813	0.0475	4.864	431.065	7.696	0.369	0.2177	0.8263	0.0474	5.1068	456.077	9.4879
AMM	3.13	2.46	1.2759	6.0546	9.3905	0.8628	66.8379	15.2773	62.0272	14.5173	46.672	16.9557	26.2155	6.3827	2.3947	1.9264	11.2478	4.7622	30.0981	25.7735	89.6667	40.7116	68.5011	14.3744	61.6961	14.2865	236.914	6.3865	0.3566	0.1909	0.8505	0.0365	5.2413	204.023	6.6865	0.3239	0.1914	0.8899	0.0366	5.1583	271.059	7.327	0.3367	0.1917	0.8315	0.0367	5.1343	305.119	8.7063
AMM	2.78	2.57	1.0833	5.5204	9.0724	0.8428	68.0261	11.2473	63.5819	11.4289	47.4814	15.7382	26.8994	4.8573	2.3773	1.841	11.7037	4.6748	30.7662	25.3451	87.1476	34.3149	69.7246	11.4822	63.072	10.9789	355.264	7.8736	0.3537	0.2059	0.778	0.0424	4.8566	308.94	7.8994	0.3296	0.2058	0.8325	0.0424	4.8164	391.805	8.7395	0.3426	0.2065	0.7607	0.0426	4.7762	445.997	10.386
AMM	2.69	2.16	1.25	4.4592	8.2548	0.8223	72.3034	12.3859	68.3095	14.0119	51.0884	19.0319	28.8698	5.8929	2.0089	1.6034	12.2189	4.521	30.1021	22.7215	86.6479	36.1822	74.0061	13.4316	67.5335	13.4483	370.609	7.2894	0.3953	0.228	0.8124	0.052	5.0056	321.262	7.6389	0.3474	0.2283	0.8531	0.0521	4.8795	406.785	8.0185	0.3669	0.2281	0.8004	0.052	4.9729	457.444	9.6944
AMM	2.81	2.57	1.093	5.5785	9.0724	0.8517	67.8108	14.186	63.7052	13.2937	47.1488	17.5767	26.8726	5.8511	1.9761	1.5304	11.7639	4.5187	29.4138	21.8437	89.4054	35.1058	69.5037	14.1863	63.0516	13.3673	275.191	6.3204	0.3858	0.2362	0.8444	0.0558	5.0089	239.522	6.587	0.37	0.2364	0.8829	0.0559	4.9601	304.229	6.9435	0.3794	0.2368	0.8304	0.0561	4.8639	350.367	8.6963
AMM	3.29	2.45	1.3415	6.3599	9.8404	0.8253	84.2303	15.3853	69.7405	14.2288	46.5542	18.4885	30.4855	6.0828	3.7882	1.9794	17.5518	5.1648	23.9957	22.4155	120.451	39.8713	85.1157	14.9842	71.4249	14.1493	330.058	6.5271	0.4079	0.2466	0.8557	0.0608	4.9932	318.878	6.6962	0.4027	0.2468	0.898	0.0609	4.9924	346.972	7.0917	0.4079	0.2468	0.8421	0.0609	4.9173	409.465	9.0997
AMM	2.96	2.37	1.25	5.5713	9.1015	0.8452	73.898	10.7282	68.2543	11.4041	50.817	15.0493	29.0237	4.7957	1.6804	1.2757	12.3081	4.4186	27.0271	19.7058	86.1597	30.2128	74.9349	11.2844	67.9447	10.9558	357.821	7.7004	0.3304	0.1789	0.7858	0.032	4.956	316.937	7.5556	0.3324	0.1798	0.8366	0.0323	4.8532	389.933	8.3442	0.3332	0.1799	0.7704	0.0324	4.8655	434.082	9.9593
AMM	2.69	2.63	1.0227	5.4586	8.9527	0.8558	74.596	13.7872	71.4881	13.0199	54.064	16.5978	30.1504	5.6743	1.4195	1.1184	11.8348	4.3536	30.4151	20.726	79.2487	30.7088	76.0213	13.4727	70.4253	13.0923	295.945	7.1322	0.3628	0.2165	0.8553	0.0469	5.0361	266.145	7.3842	0.3383	0.2164	0.8841	0.0468	5.0375	321.949	7.5685	0.3649	0.2172	0.8463	0.0472	4.9338	343.352	8.4025
AMM	2.93	2.22	1.3243	5.0806	8.643	0.8547	74.2836	18.083	66.8374	15.6139	49.8162	17.706	28.531	6.9998	2.3122	1.6921	12.5055	4.5117	26.9098	22.754	92.8777	37.4239	75.3333	17.7516	67.0927	16.0446	241.331	6.0648	0.3761	0.2146	0.8793	0.0461	5.1887	216.929	6.1452	0.3631	0.2148	0.9124	0.0461	5.2173	263.27	6.5987	0.3805	0.2152	0.8659	0.0463	5.0198	301.368	8.3292
AMM	3.2	2.55	1.257	6.2291	9.8695	0.8036	81.9923	16.4369	67.4769	14.5589	47.7475	19.1224	29.5742	6.342	4.1947	2.2443	15.4308	5.0841	23.0408	23.4994	113.5	39.2215	82.9615	16.0519	69.5606	14.803	286.52	6.7651	0.3785	0.2341	0.8671	0.0548	5.1128	286.443	7.2754	0.3536	0.2339	0.9029	0.0547	5.162	299.415	7.2134	0.3724	0.2344	0.8529	0.0549	4.986	368.8	9.1919
AMM	3.41	2.68	1.2745	6.9995	10.1791	0.8489	80.5724	21.9132	65.0167	19.036	45.9052	21.6242	28.5593	8.3424	4.8056	2.6762	15.3584	5.2413	23.8057	27.314	117.319	42.7765	81.2887	21.6395	67.4768	19.4985	286.594	7.3103	0.359	0.2306	0.8739	0.0532	5.2997	292.188	7.8497	0.3309	0.2305	0.9073	0.0531	5.4022	294.58	7.5685	0.3668	0.2313	0.8612	0.0535	5.1376	370.502	9.5275
AMM	2.63	2.28	1.1579	4.7754	8.4447	0.8415	72.6086	12.2749	70.4443	12.2126	51.6714	15.8601	29.5887	5.2356	1.5699	1.3253	12.472	4.4303	30.8813	19.1579	82.7714	29.9612	74.2129	12.3813	68.9557	12.0447	338.417	7.5271	0.3562	0.224	0.8296	0.0502	4.9144	298.89	7.5563	0.3563	0.2242	0.8636	0.0503	4.8656	368.76	8.1494	0.3452	0.2245	0.8217	0.0504	4.8172	405.701	9.1299
AMM	2.76	2.22	1.241	4.6591	8.3044	0.849	71.8626	13.679	70.5205	13.1839	52.8141	15.1825	29.5539	5.6574	1.3195	1.3047	11.7573	4.5492	32.2006	18.9475	78.386	30.0264	73.9211	13.1053	68.8743	12.9022	372.588	8.7851	0.3203	0.2017	0.808	0.0407	5.0319	321.374	8.802	0.3183	0.2016	0.8489	0.0407	5.0231	415.593	9.4615	0.3172	0.2022	0.7955	0.0409	4.9426	416.574	9.7093
AMM	2.71	2.62	1.0323	5.5422	9.0313	0.8539	79.7086	14.4116	71.8481	11.8755	53.8494	15.4814	30.807	5.2154	2.458	1.6861	12.8512	4.7456	25.6803	19.1336	89.5198	31.0931	81.0741	13.6603	72.1407	12.0915	354.005	7.0557	0.3559	0.1966	0.822	0.0386	5.0206	331.968	7.2373	0.3485	0.1965	0.866	0.0386	5.1199	382.17	7.6309	0.3536	0.1976	0.8056	0.039	4.8908	398.996	8.957
AMM	3.17	2.44	1.296	5.9092	9.4316	0.8348	80.2671	13.0183	74.2532	13.2716	54.446	17.8571	31.5951	5.5892	1.6478	1.2571	13.7427	4.8512	27.291	18.2184	90.1196	33.3793	81.5668	13.2251	73.8084	12.9867	338.201	7.1055	0.3799	0.238	0.8558	0.0567	4.9473	290.444	7.0268	0.3829	0.2383	0.8938	0.0568	4.8689	371.536	7.6929	0.3781	0.2387	0.8438	0.057	4.8511	419.65	8.9403
AMM	2.96	2.29	1.2963	4.9934	9.0228	0.7708	88.3056	14.6142	71.7394	14.4248	47.5525	18.7749	31.5839	5.9432	4.6548	2.6511	18.1123	5.528	22.2251	18.8971	122.883	39.0478	89.2729	14.2941	73.9427	13.8115	446.919	7.9255	0.4014	0.2278	0.8098	0.0519	4.9886	415.41	7.8082	0.38	0.2279	0.8731	0.0519	4.9456	482.22	8.6776	0.3762	0.2282	0.7859	0.0521	4.9325	505.54	10.4684
AMM	2.88	2.37	1.2143	5.4768	9.1015	0.8308	79.8265	12.784	74.0811	13.4118	53.2347	17.8874	31.4681	5.6264	1.6909	1.3329	14.3079	4.6739	28.28	19.4979	92.4657	34.6711	80.9551	12.8502	73.4207	13.0927	339.125	7.3073	0.3397	0.1787	0.8288	0.0319	5.159	303.711	7.3195	0.3236	0.1791	0.8669	0.0321	5.084	368.981	7.9888	0.3245	0.179	0.8176	0.032	5.1427	413.011	9.7576
AMM	3.1	2.57	1.2059	6.1927	9.6009	0.8442	72.6226	13.668	68.7314	14.013	52.02	18.9255	29.0502	5.9914	1.6683	1.3527	11.8811	4.5973	30.19	21.1604	84.5494	36.2181	74.4584	14.1497	67.9612	13.8162	391.091	7.5378	0.3811	0.2205	0.8034	0.0486	5.0645	336.725	7.5706	0.3463	0.2208	0.849	0.0488	4.9959	428.067	8.2118	0.3738	0.2213	0.7896	0.049	4.9445	471.49	9.8832
AMM	2.57	2.51	1.0238	5.0443	8.6841	0.8405	71.4932	14.3903	66.397	14.789	52.8686	19.2541	28.2062	6.3945	2.1178	1.5836	10.1133	4.3201	28.3333	23.0604	77.6504	35.9521	72.9255	15.0508	66.3984	14.6253	362.253	7.1002	0.4015	0.2468	0.8227	0.0609	5.004	320.642	7.1399	0.3914	0.247	0.8615	0.061	4.9261	388.402	7.6538	0.3898	0.247	0.8104	0.061	4.8965	453.213	9.5665
AMM	2.96	2.46	1.2069	5.7021	9.0724	0.8706	84.8002	14.2331	75.1913	13.094	56.9976	16.782	32.4104	5.5674	2.7751	1.8513	13.3047	4.1254	25.2783	22.171	90.9374	28.6698	86.1925	14.0848	75.988	12.9548	373.353	6.9038	0.391	0.1966	0.8313	0.0387	5.0936	321.909	6.7743	0.3749	0.1969	0.883	0.0388	5.1027	407.351	7.6771	0.3572	0.1968	0.8129	0.0387	5.078	472.611	9.8505
AMM	2.28	2.22	1.027	3.8741	7.5569	0.8525	68.0839	16.3676	64.7483	16.3408	50.0962	19.4441	27.2447	7.1341	1.6292	1.2178	10.7512	4.0706	31.6918	25.1633	80.5979	36.369	69.7675	16.4482	64.0892	16.1985	316.168	7.4427	0.3544	0.2208	0.8344	0.0488	5.1862	261.816	7.288	0.3425	0.2209	0.8765	0.0488	5.1218	348.087	7.956	0.3714	0.221	0.8211	0.0488	5.0921	408.144	9.3733
AMM	2.88	2.62	1.0968	6.0692	9.3905	0.8649	67.7466	17.2807	61.5124	18.6991	45.1818	22.5037	26.0552	7.9967	2.3781	1.7079	12.2054	4.7887	28.0385	23.5234	100.529	46.0081	69.2952	18.1481	61.483	18.1488	317.275	6.7895	0.3458	0.1764	0.8152	0.0311	5.4408	263.776	6.7408	0.3416	0.1764	0.8631	0.0311	5.2885	354.906	7.6011	0.3328	0.177	0.7972	0.0313	5.2764	419.89	9.8327
AMM	3.25	2.69	1.2105	6.538	10.0593	0.8119	63.0841	14.3307	61.7487	16.1866	45.7426	20.1855	25.7133	6.8779	1.6327	1.4126	11.2941	4.6937	32.4322	19.869	90.4006	41.5376	65.9495	15.7782	60.285	15.3996	334.538	7.1953	0.3828	0.2422	0.8088	0.0587	5.1051	255.084	7.3078	0.3517	0.2422	0.8615	0.0587	4.9683	386.845	7.8062	0.3786	0.2426	0.7911	0.0589	5.0023	425.937	9.1039
AMM	2.96	2.29	1.2963	5.1933	8.862	0.831	60.9947	14.9639	60.3022	16.9162	46.7968	21.3613	25.0481	7.2667	1.8316	1.4326	9.9585	4.5981	35.8507	25.63	85.364	44.5997	64.3982	16.8501	58.9067	16.1592	355.329	7.4327	0.3621	0.2125	0.7813	0.0452	5.2755	262.655	7.4224	0.3412	0.2125	0.8423	0.0451	5.1066	415.529	8.1469	0.3721	0.2131	0.7582	0.0454	5.1301	465.105	9.9296
AMM	2.2	2.03	1.0833	3.4743	7.1772	0.8476	74.0543	14.4025	69.5019	15.6004	49.2965	20.3685	29.3751	6.5369	1.8837	1.6022	14.0592	4.7569	29.4012	19.3611	98.4748	34.8123	76.1822	15.5388	68.564	14.9441	475.81	9.3904	0.3118	0.1943	0.7551	0.0377	5.1967	401.086	8.9784	0.3095	0.1946	0.8175	0.0379	5.1212	527.258	10.1343	0.3078	0.1949	0.7379	0.038	5.1223	579.525	11.7593
AMM	2.54	2.12	1.2	4.1721	7.9657	0.8263	70.9398	13.5754	68.2016	14.4618	51.0408	19.6971	28.6914	6.1802	1.5183	1.3095	12.0933	5.1018	31.3371	21.515	86.5814	40.0801	73.0423	14.2868	67.0374	14.1036	404.823	8.3974	0.3366	0.1903	0.7793	0.0362	5.1641	347.483	8.3115	0.3231	0.1907	0.8264	0.0364	5.0455	450.971	9.1397	0.3389	0.1908	0.7626	0.0364	5.1075	481.467	10.5872
AMM	2.75	2.51	1.0952	5.3823	8.9031	0.8533	71.6679	13.6333	66.9669	13.5574	49.0497	18.3111	28.3456	5.8243	1.8574	1.5918	12.957	5.1145	30.3185	22.4249	91.9567	36.6567	73.4924	14.0287	66.3015	13.2943	362.236	7.7307	0.3814	0.2242	0.8093	0.0502	4.9876	323.751	8.0154	0.3481	0.2242	0.8528	0.0503	4.9514	392.277	8.4257	0.3588	0.2244	0.7978	0.0504	4.9498	463.312	10.1921
AMM	2.81	2.34	1.2006	5.1642	8.9031	0.8187	62.1865	12.2932	57.7474	13.6592	41.3413	18.155	24.2739	5.8348	2.2002	1.6439	12.1536	4.6854	30.7884	24.8201	100.279	43.6561	64.0146	13.0212	57.1786	12.9847	296.821	7.3735	0.3691	0.2411	0.8042	0.0581	4.9042	239.77	7.4324	0.3356	0.2411	0.8611	0.0581	4.794	339.784	8.0314	0.3731	0.2416	0.7832	0.0584	4.7783	385.539	9.5725
AMM	2.86	2.43	1.1789	5.3205	8.9817	0.8288	69.3235	15.6464	61.3864	15.2574	43.1987	18.7214	26.1836	6.6717	2.4173	1.7621	13.5791	4.5114	25.3758	19.1835	107.585	39.4359	70.5597	16.0942	61.6688	15.1292	303.322	6.8059	0.3789	0.22	0.8257	0.0484	5.1218	270.545	6.8706	0.3703	0.2201	0.8733	0.0485	5.1025	332.327	7.549	0.3748	0.2206	0.8082	0.0486	4.9827	378.264	9.2794
AMM	2.44	2.18	1.1183	4.1067	7.8956	0.8278	59.4076	16.2199	56.3713	17.9256	44.429	21.0069	23.5081	7.8437	2.207	1.7393	9.4105	4.0301	31.8891	26.4278	87.2145	48.1662	61.429	16.9647	55.8663	17.3423	288.458	6.8499	0.39	0.2303	0.8233	0.053	5.153	248.808	6.9342	0.3608	0.2306	0.8564	0.0532	4.9792	318.811	7.5608	0.3776	0.2316	0.8107	0.0537	4.9539	382.414	9.5112
AMM	2.62	2.37	1.1071	4.8844	8.643	0.8216	66.0223	12.1272	57.735	14.5149	41.1716	18.4322	24.6726	6.0321	2.9737	2.0642	12.7741	4.9854	25.9162	21.3542	107.668	46.1904	67.2789	12.8097	58.2762	13.5555	329.12	8.1457	0.3162	0.1877	0.7675	0.0352	5.1462	291.637	8.2314	0.3021	0.1882	0.8266	0.0354	4.9749	365.209	8.842	0.3108	0.1887	0.7457	0.0356	5.0005	410.87	10.4872
AMM	1.95	1.78	1.0952	2.8347	6.4587	0.8539	60.3953	14.1883	56.0471	14.8794	44.5792	17.7195	23.5666	6.5333	2.1073	1.7514	9.0558	3.723	28.4526	23.7137	82.3553	39.3078	61.9882	14.8268	56.0447	14.4556	412.323	8.875	0.3122	0.14	0.6633	0.0196	5.3193	362.563	8.496	0.3181	0.1413	0.7331	0.02	5.1529	456.899	9.6687	0.3139	0.1415	0.6328	0.02	5.1322	468.468	11.25
AMM	2.87	2.04	1.4118	4.4447	8.2548	0.8197	62.2202	15.0776	58.3547	14.972	42.1319	18.4727	24.4426	6.6149	1.9525	1.5868	11.7842	4.5659	30.0031	22.0903	96.2569	40.399	63.792	15.4214	57.6407	14.8239	261.919	7.2338	0.3516	0.2275	0.8336	0.0517	5.0913	226.946	7.2465	0.3455	0.2277	0.8737	0.0518	5.0132	289.131	7.89	0.3422	0.2279	0.8204	0.0519	4.953	344.853	9.0752
AMM	2.87	2.22	1.2973	4.8953	8.5644	0.8387	74.4226	16.7592	72.0279	16.7602	50.1285	19.7918	30.177	7.1666	1.2064	0.8096	14.4672	4.9612	31.0014	16.8767	95.2176	36.4564	76.3096	16.7108	70.2441	16.4953	378.403	8.1753	0.3429	0.2137	0.8282	0.0456	5.2707	298.233	7.5968	0.3376	0.2141	0.8778	0.0458	5.1905	429.916	8.9419	0.3373	0.214	0.8136	0.0458	5.1799	464.224	10.1613
AMM	2.78	2.36	1.1818	5.1352	8.7628	0.8404	60.3178	14.0864	58.8178	16.3246	41.9866	20.0235	24.3834	6.9879	1.6733	1.4712	11.669	4.6051	32.225	19.2924	95.1303	44.2665	62.4521	15.3269	57.3338	15.5879	259.383	6.9459	0.3562	0.2154	0.833	0.0464	5.131	207.057	6.8939	0.3425	0.2158	0.8721	0.0466	4.9344	298.54	7.6724	0.3495	0.2164	0.819	0.0468	5.0128	329.965	8.7
AMM	2.28	1.86	1.2258	3.2454	7.0284	0.8256	57.4348	15.5894	56.1822	15.5567	44.4588	19.3817	23.2693	7.0308	1.7657	1.6178	9.4759	4.1259	37.7308	30.6611	84.4286	51.859	59.7329	15.5564	55.087	15.6089	248.415	6.7821	0.357	0.225	0.8342	0.0506	5.1002	232.817	6.9671	0.3655	0.2258	0.8547	0.051	4.8741	266.588	7.3307	0.3535	0.2256	0.8269	0.0509	4.9138	324.962	8.931
AMM	2.29	2.12	1.08	3.9141	7.4662	0.8823	68.5	12.277	64.5208	13.0569	45.9306	17.2875	27.184	5.5622	1.8329	1.2914	13.1704	4.8201	30.2461	20.7918	95	39.3144	70.0761	12.9527	63.5709	12.5537	343.314	8.3657	0.3009	0.1698	0.7694	0.0288	5.1934	277.047	7.9271	0.2998	0.1701	0.8357	0.0289	5.0629	387.289	9.0886	0.2904	0.1703	0.7492	0.029	5.0923	443.843	10.8086
AMM	2.46	2.03	1.2083	4.0594	7.6356	0.875	63.9282	12.7783	60.606	13.4187	46.1122	16.8357	25.4706	5.7466	1.8535	1.3957	10.4485	4.3743	29.8559	22.3612	84.9182	36.8245	65.8247	13.3162	59.9399	12.9115	318.759	7.3876	0.3168	0.1661	0.7636	0.0276	5.1587	242.451	6.8924	0.3178	0.1666	0.8382	0.0278	5.0772	374.841	8.1683	0.3235	0.1673	0.7306	0.028	5.0633	393.815	9.6
AMM	3.04	2.35	1.292	5.3714	9.1921	0.7988	62.6399	11.425	58.8448	14.231	39.0309	20.0981	24.6311	5.9304	1.8853	1.4364	14.1105	5.4286	29.5299	18.8035	114.462	49.3584	64.8499	13.3599	57.6501	13.2517	403.775	8.2895	0.3634	0.2131	0.7266	0.0454	4.9974	304.257	7.6452	0.3572	0.2139	0.814	0.0458	4.7717	469.695	9.2388	0.3542	0.2139	0.7002	0.0458	4.8608	514.408	11.3811
AMM	2.46	2.37	1.0357	4.5319	8.2548	0.8357	66.9565	16.4611	65.1997	19.3328	50.1482	22.6964	27.2064	8.249	1.6897	1.4775	11.5675	4.6499	32.4722	21.2434	92.8511	52.5084	69.3964	18.1534	63.7883	18.5668	436.396	9.1807	0.3128	0.1879	0.7711	0.0353	5.4564	359.461	8.7907	0.312	0.1884	0.8146	0.0355	5.2604	487.422	9.8597	0.3016	0.1883	0.7574	0.0354	5.3912	527.605	11.2866
AMM	2.81	2.05	1.37	4.2775	8.1846	0.8024	69.1458	15.4218	62.1379	16.5448	43.3043	20.4892	26.4009	7.0644	2.3431	1.6967	13.9147	5.2351	27.0111	21.1686	111.623	47.7386	70.878	16.1267	62.0079	15.9088	327.488	7.1965	0.3776	0.2404	0.8238	0.0578	5.1213	251.294	7.1835	0.3429	0.2406	0.8861	0.0579	4.9673	384.193	7.96	0.3778	0.2409	0.7971	0.058	5.0154	407.061	9.3624
AMM	2.54	2.54	1	5.1388	8.6721	0.8587	77.8234	15.0555	75.4741	15.1682	53.3745	18.7147	31.6812	6.4064	1.5106	1.3393	14.3931	4.487	30.9416	17.1433	90.0053	30.4552	79.7198	15.6918	73.676	14.9105	345.164	7.0333	0.3581	0.1829	0.8356	0.0335	5.3086	290.976	7.3075	0.3321	0.1832	0.8743	0.0335	5.2558	392.448	7.7172	0.3444	0.1835	0.8212	0.0337	5.2368	396.324	9.0914
AMM	2.54	2.46	1.0345	4.8771	8.5028	0.8477	78.4944	12.4562	68.6802	14.0459	48.8741	18.9801	29.6117	5.7363	3.1105	2.0325	14.5133	5.1162	25.1334	21.8594	106.282	37.5321	80.1802	13.1767	69.331	13.0762	381.969	7.68	0.3503	0.1945	0.7969	0.0378	5.0978	323.187	7.2844	0.3438	0.1948	0.8607	0.0379	4.9836	428.201	8.5322	0.3395	0.1947	0.7733	0.0379	5.0846	471.307	10.2533
AMM	2.62	2.46	1.0645	5.0443	8.7543	0.8271	73.603	16.6791	67.1179	14.0116	50.4661	16.2928	28.6354	6.1177	2.9799	2.147	12.6846	5.2537	30.2748	26.433	89.5047	35.699	75.5894	16.4721	67.1436	13.8779	263.842	6.3981	0.4194	0.2793	0.8783	0.078	4.8314	220.231	6.561	0.4017	0.2791	0.9177	0.0779	4.9199	296.405	6.9914	0.4152	0.2795	0.8634	0.0781	4.7293	346.017	8.3638
AMM	2.3	1.83	1.2564	3.289	7.0985	0.8202	72.1922	18.0931	65.2904	17.3871	49.544	21.5967	27.8456	7.5159	2.8383	1.8817	12.0235	5.1592	29.1253	26.7165	93.6115	38.862	74.2945	18.6959	65.5562	17.2036	448.548	8.3423	0.3902	0.2531	0.7925	0.064	5.052	381.127	8.2574	0.3718	0.2531	0.8527	0.0641	5.0371	497.862	9.1295	0.3737	0.2533	0.7688	0.0642	4.9719	548.385	10.8854
AMM	3.05	2.03	1.5	4.6736	8.5439	0.8046	67.7787	19.9317	67.9694	20.0254	50.257	22.9687	28.2089	8.6358	1.998	1.6348	12.1462	4.7629	34.8309	21.6638	91.5691	42.1408	71.738	20.3994	65.8457	19.5718	430.148	8.0367	0.356	0.2174	0.8008	0.0473	5.3909	308.288	7.4922	0.3598	0.2176	0.8649	0.0473	5.3126	514.526	9.13	0.3396	0.2177	0.775	0.0474	5.3253	525.74	10.6022
AMM	2.36	2.3	1.0233	4.2157	7.8956	0.8498	74.5185	13.0234	68.7971	15.02	47.5974	21.8107	29.1894	6.2012	2.2277	1.7573	14.8585	5.5043	29.3	22.6549	105.084	39.8576	76.5443	15.0459	68.0886	14.3328	432.423	8.6556	0.3468	0.2135	0.782	0.0456	5.0164	388.411	8.8951	0.3193	0.2139	0.8294	0.0458	4.9256	472.914	9.2691	0.3449	0.2143	0.7683	0.0459	4.9403	528.717	11.0852
AMM	2.88	2.79	1.0303	6.309	9.5599	0.8675	78.7745	15.7646	74.1416	15.3525	52.3315	19.1934	31.342	6.551	1.8087	1.4149	14.8981	5.0709	30.1776	21.4188	95.3834	36.2914	80.4031	15.9187	73.0305	15.1536	387.599	7.808	0.3407	0.1877	0.818	0.0352	5.2881	341.641	7.878	0.3123	0.1878	0.8608	0.0353	5.251	425.933	8.4187	0.3289	0.1881	0.8057	0.0354	5.2066	460.901	10.2353
AMM	2.29	2.03	1.125	3.6996	7.2473	0.8852	61.8574	14.1518	59.8336	15.2473	43.1037	19.0449	24.9066	6.6046	2.1202	1.6684	12.0628	4.7732	32.8044	23.0083	96.1956	46.1552	63.9835	14.6119	58.4845	14.7874	302.987	8.0089	0.3069	0.1798	0.7906	0.0323	5.282	265.084	8.2104	0.3025	0.1803	0.8293	0.0325	5.134	338.508	8.7037	0.3046	0.1801	0.777	0.0324	5.1501	394.25	10.4252
AMM	2.79	2.79	1	6.0364	9.5103	0.8387	78.1534	15.3964	69.6386	15.2306	46.7477	19.6357	29.7821	6.4958	2.2343	1.6453	16.0338	5.4427	25.7187	17.8214	111.134	40.801	79.2932	15.2435	69.575	14.9983	329.582	7.1221	0.3423	0.2028	0.8375	0.0411	5.2445	306.699	7.3725	0.341	0.2029	0.8769	0.0412	5.1968	357.772	7.7718	0.3371	0.2031	0.8248	0.0412	5.1608	400.371	9.6791
AMM	2.46	2.46	1	4.8335	8.4036	0.8601	60.536	14.0799	58.1016	15.6566	42.9363	18.7934	24.2117	6.7291	1.9854	1.6386	10.7437	4.6042	30.9377	21.7644	90.9563	41.344	62.7743	15.1877	57.0621	14.9284	379.962	8.3483	0.3216	0.1692	0.7228	0.0286	5.3284	298.526	8.1494	0.305	0.1693	0.7959	0.0287	5.1806	440.364	9.2701	0.3228	0.1703	0.6947	0.029	5.1925	457.929	10.5931
AMM	2.88	2.37	1.2143	5.1461	8.8825	0.8196	75.2493	13.6502	69.1751	15.3115	51.5385	18.4261	29.437	6.3564	2.0977	1.6881	12.71	4.7577	27.5226	20.8537	90.0822	32.508	76.8329	14.5291	68.9828	14.4063	470.546	8.9622	0.3442	0.2083	0.7679	0.0434	5.1405	400.26	8.5051	0.3468	0.2091	0.828	0.0437	4.9526	522.552	9.848	0.3257	0.2088	0.7483	0.0436	5.0652	550.96	10.9337
AMM	2.62	2.03	1.2917	4.0267	7.8254	0.8263	76.6353	21.2344	69.6202	19.6109	49.5567	22.5172	29.6206	8.4736	2.8347	2.1567	14.6804	5.9224	28.3496	20.4861	104.158	45.3906	78.7832	21.2619	69.4168	19.4754	456.514	9.4555	0.3174	0.2173	0.804	0.0472	5.3844	378.805	9.1897	0.3129	0.2172	0.8663	0.0472	5.3925	513.447	10.28	0.3215	0.2175	0.781	0.0473	5.2714	557.708	11.4168
AMM	2.62	2.46	1.069	5.0734	8.5729	0.8675	67.4415	14.4892	57.6191	13.9048	37.7111	18.4304	24.6954	6.1583	2.6487	1.9309	15.5018	4.8835	25.8895	23.2035	126.462	46.7733	68.4428	14.6178	58.1736	13.9362	273.473	6.8086	0.3578	0.188	0.808	0.0354	5.2194	266.875	7.0667	0.3354	0.1886	0.8548	0.0356	5.1337	290.005	7.2849	0.3499	0.1901	0.793	0.0361	4.974	350.603	9.4161
AMM	2.79	2.28	1.2244	4.8408	8.4737	0.8472	59.8197	16.3854	56.9718	17.8651	42.9139	20.9285	23.7119	7.7745	1.8846	1.7011	10.5844	4.3421	31.3873	22.806	94.9014	48.6124	61.9282	17.3203	56.1183	17.307	343.904	8.5495	0.3419	0.2179	0.786	0.0475	5.2589	294.215	8.5355	0.3302	0.2184	0.8293	0.0477	5.0977	380.079	9.0656	0.3428	0.2187	0.7724	0.0478	5.0975	444.656	11.1634
AMM	2.39	2.03	1.175	3.6815	7.5364	0.8145	60.5495	14.8026	61.4927	17.0489	47.8729	19.5588	25.4136	7.2105	1.5034	1.393	9.3938	4.4236	35.5037	21.2163	76.63	36.8864	64.1355	16.784	59.6117	16.0392	421.139	8.9107	0.3469	0.2353	0.7585	0.0554	5.0914	310.614	8.0755	0.3548	0.2357	0.8212	0.0555	4.9085	495.876	9.9615	0.3332	0.2353	0.736	0.0554	5.0041	502.545	10.4464
AMM	2.54	1.52	1.6667	3.0673	6.9377	0.8008	70.1133	15.1379	65.1961	13.7069	45.0284	18.149	27.5473	6.0303	1.5453	1.2112	14.4732	6.0959	30.9105	22.4221	102.989	43.2907	72.1046	14.9411	64.3529	13.57	307.567	7.7702	0.3219	0.1814	0.8109	0.0329	5.1363	243.032	7.4877	0.316	0.1817	0.8757	0.033	5.1695	348.621	8.4596	0.3152	0.1823	0.7908	0.0332	5.0291	404.181	9.714
AMM	2.39	2.04	1.1765	3.7033	7.4372	0.8414	59.9471	16.2532	58.7755	18.6747	45.5055	21.7508	24.3721	8.0511	1.7731	1.5554	9.5501	4.0079	32.6423	24.107	85.6588	44.4925	62.781	18.2503	57.5785	17.7699	408.167	8.2359	0.3759	0.2191	0.7604	0.048	5.14	326.526	8.0124	0.3581	0.2193	0.8117	0.0481	4.879	469.971	9.0386	0.377	0.2198	0.7393	0.0483	4.9601	455.526	10.2731
AMM	2.2	1.95	1.1304	3.3617	7.0574	0.8481	71.758	11.0546	67.948	14.6412	50.414	21.8778	28.7076	6.0094	2.111	1.5662	12.7494	5.2957	32.194	22.3252	91.654	45.3529	74.164	13.1589	67.098	13.6975	441.678	9.0564	0.3033	0.1791	0.7475	0.0321	5.1595	373.056	8.9758	0.3069	0.18	0.801	0.0324	4.8946	481.818	9.5765	0.3181	0.18	0.7358	0.0324	5.0783	551.419	11.2866
AMM	2.46	2.29	1.0741	4.2738	7.9948	0.8403	63.9873	15.6023	61.5048	16.8703	47.3291	20.2789	25.7407	7.2678	2.0181	1.5401	10.2769	4.4707	33.0224	26.6261	82.8746	37.5867	66.3968	16.9074	60.6317	16.2669	395.414	9.1741	0.3175	0.2048	0.7674	0.0419	5.2426	331.767	9.0136	0.2963	0.2049	0.8182	0.042	5.1058	444.215	9.9136	0.318	0.2053	0.7485	0.0421	5.1349	485.232	10.9975
AMM	2.88	2.37	1.2143	5.2405	8.8124	0.848	71.0535	13.9816	69.5163	15.4093	53.1799	20.0874	29.1607	6.4816	1.7725	1.5445	11.0533	4.6889	33.0275	23.9295	78.6037	33.836	73.6441	15.4478	68.1069	14.8556	434.767	8.217	0.3609	0.2113	0.7795	0.0446	5.1947	363.345	8.0832	0.329	0.2113	0.8259	0.0447	5.0838	484.488	8.9584	0.3466	0.2117	0.7651	0.0448	5.1158	496.742	9.8235
AMM	3.39	2.46	1.3793	6.7742	10.0679	0.8398	71.8792	17.3822	66.0254	17.2743	47.8685	21.0018	28.016	7.3721	2.7235	2.2384	12.8939	5.6058	28.2918	22.2009	98.8173	40.8113	74.1086	18.2299	65.6934	16.7264	382.429	8.0392	0.3072	0.1726	0.7829	0.0298	5.5436	302.972	8.095	0.2789	0.1726	0.8534	0.0298	5.5028	445.209	8.9058	0.3065	0.1729	0.7527	0.0299	5.4366	450.331	9.4858
AMM	3.05	2.2	1.3846	5.1497	8.7628	0.8428	62.3859	13.4568	60.6552	14.3773	44.0521	18.2813	25.2748	6.1698	1.7284	1.3757	11.6289	4.511	32.492	20.7527	93.0676	38.5447	65.1711	14.4337	59.256	13.816	373.794	8.4699	0.3345	0.203	0.7537	0.0412	5.128	303.511	8.183	0.3245	0.2032	0.8159	0.0413	4.9871	419.404	9.1507	0.3344	0.2039	0.7372	0.0416	4.9332	468.65	10.5894
AMM	2.71	2.29	1.1852	4.7281	8.5233	0.8179	68.177	12.9659	63.9338	16.207	47.6003	20.8154	26.9953	6.6448	2.151	1.6337	11.8786	4.7634	30.0173	23.8062	93.5367	38.0244	70.7799	15.4571	63.3324	14.958	482.797	8.4152	0.3541	0.2065	0.7255	0.0426	5.1038	378.968	8.0145	0.3413	0.2064	0.8007	0.0426	4.9267	559.762	9.3962	0.3535	0.2066	0.6965	0.0427	5.0086	539.216	10.2946
AMM	2.79	2.46	1.1379	5.4768	8.862	0.8763	69.015	15.0994	65.1075	15.3239	49.7175	18.8199	27.4763	6.596	2.1782	1.5788	10.8022	4.411	29.8342	23.597	83.4875	32.1525	71.05	15.8833	64.5262	14.9824	338.358	7.0081	0.3501	0.1832	0.7998	0.0335	5.3049	288.439	7.1667	0.3199	0.1834	0.8478	0.0336	5.2448	372.497	7.7091	0.3484	0.1842	0.7844	0.0339	5.1769	432.82	9.3051
AMM	2.79	2.71	1.0312	6.0437	9.5103	0.8397	58.832	14.0806	57.4438	17.2152	44.0091	20.2046	23.834	7.2713	2.0369	1.587	9.5985	4.2823	32.9315	24.0334	85.3916	40.5708	61.8173	16.6628	56.2917	16.0245	341.696	7.0569	0.3659	0.185	0.7605	0.0342	5.3753	264.496	7.1295	0.334	0.1858	0.8157	0.0345	5.1176	394.072	7.809	0.3521	0.1868	0.7423	0.0349	5.1651	435.579	9.6538
AMM	3.59	2.58	1.3909	7.0867	10.2783	0.843	75.1751	15.2858	69.142	17.8271	51.1639	21.9703	29.3895	7.361	2.5686	2.0171	12.8431	4.8111	26.9455	19.1081	95.3541	39.8255	77.0944	16.6732	68.8696	16.8393	352.19	6.6136	0.4087	0.2362	0.8413	0.0558	5.2209	298.486	6.8612	0.3765	0.2363	0.8805	0.0558	5.0585	393.616	7.447	0.3791	0.2363	0.8276	0.0558	5.1635	424.074	8.9781
AMM	2.28	2.1	1.0857	3.7796	7.3876	0.8703	56.2634	13.3432	57.0412	15.9892	46.9263	17.5915	23.5366	6.7731	1.9659	1.6658	7.5715	3.8378	41.2446	31.7178	68.0358	35.23	60.0842	15.2761	55.6326	14.7488	296.726	7.3875	0.3441	0.2111	0.7951	0.0445	5.0836	226.108	7.4	0.3342	0.2115	0.8407	0.0447	4.875	347.629	8.0625	0.3432	0.2118	0.7775	0.0449	4.9282	380.632	9.8014
AMM	2.99	2.22	1.3514	5.117	8.7833	0.8335	65.6529	13.145	61.0027	16.7587	46.9598	19.5433	25.7642	6.8813	2.4377	1.9949	10.6757	4.3731	31.6113	30.5753	86.5073	36.824	67.5073	15.6561	60.7757	15.3574	396.524	7.665	0.3887	0.2405	0.7782	0.0578	4.9867	310.635	7.2365	0.3917	0.2411	0.8401	0.0581	4.7943	456.236	8.4788	0.3856	0.2411	0.755	0.0582	4.8591	490.613	10.268
AMM	2.79	2.54	1.1	5.6185	8.9817	0.8752	63.6073	12.8791	61.2171	13.1063	47.1451	16.358	25.6545	5.6674	1.9332	1.6074	9.9171	4.1219	31.2289	22.3335	78.2049	33.6983	65.5146	13.2331	60.3305	12.8028	287.796	6.8671	0.3523	0.189	0.8022	0.0357	5.1094	253.29	7.3118	0.3194	0.1889	0.8412	0.0357	5.0343	319.576	7.6305	0.3221	0.1894	0.7873	0.0359	5.0091	362.22	9.0802
AMM	3.2	2.19	1.462	5.4332	9.1716	0.8117	64.7208	12.3774	63.7308	13.0394	47.3195	16.0536	26.5821	5.5795	1.5547	1.3578	11.3546	4.4325	33.2116	20.6426	82.6629	31.6707	67.2	12.9563	62.1509	12.4519	286.976	7.1604	0.3846	0.2488	0.8358	0.0619	4.8625	241.432	7.2258	0.375	0.249	0.8715	0.062	4.7586	323.744	7.8949	0.3736	0.2491	0.8246	0.0621	4.7679	351.817	8.7023
AMM	2.58	2.32	1.1126	4.6554	8.3249	0.8441	77.8126	15.5519	70.918	15.1807	53.6911	17.6782	30.2697	6.5013	2.079	1.7914	12.4766	4.4599	27.1131	22.8078	86.7833	31.115	78.9751	15.4099	71.0073	14.9287	389.914	8.6678	0.3491	0.2368	0.8296	0.0561	5.0487	352.442	8.3747	0.3617	0.2372	0.8702	0.0563	4.986	425.632	9.4444	0.3441	0.2371	0.8144	0.0562	4.9549	443.012	9.9401
AMM	2.89	2.23	1.2947	4.9425	8.7132	0.8181	60.6414	11.4644	56.051	12.0331	41.8878	14.5974	23.5757	5.1923	2.0387	1.6298	10.6017	4.0736	28.6492	22.5241	89.3655	34.3762	62.0345	12.0687	55.7793	11.499	301.572	8.0402	0.3315	0.2103	0.7725	0.0442	4.842	266.071	8.3376	0.3161	0.2107	0.8267	0.0444	4.7489	335.043	8.491	0.3483	0.2114	0.7525	0.0447	4.6632	359.569	9.4148
AMM	2.66	2.12	1.2519	4.2666	8.0649	0.8243	63.5787	16.4142	63.159	16.3178	48.2564	19.6309	26.2492	7.187	1.5774	1.2353	10.46	4.0035	34.4124	22.5146	80.4436	33.797	66.3831	16.7283	61.5882	16.1584	359.57	7.9964	0.3671	0.2153	0.7975	0.0464	5.2204	287.393	7.6739	0.3531	0.2157	0.8475	0.0465	5.1517	404.041	8.703	0.3526	0.2158	0.782	0.0466	5.1132	459.533	10.2873
AMM	2.37	2.12	1.12	3.9431	7.6356	0.8499	56.9657	12.062	54.247	12.3607	40.4234	15.9431	22.5674	5.4678	1.6907	1.5339	10.2721	3.9414	32.4613	25.5471	89.0343	38.499	58.7907	12.3525	53.4631	12.0725	242.997	7.2345	0.3282	0.1855	0.7927	0.0344	5.0237	219.855	7.5407	0.3134	0.1859	0.8314	0.0346	4.898	266.823	7.731	0.3281	0.1866	0.7795	0.0348	4.878	307.481	8.9986
AMM	3.11	2.45	1.2683	5.6149	9.6505	0.7576	68.792	15.6136	64.3443	16.8044	47.788	20.6218	27.1375	7.2324	1.7266	1.6754	12.1303	4.6141	29.3484	21.7707	94.0876	42.9281	70.5073	16.0879	63.7482	16.342	302.868	7.2737	0.3775	0.2606	0.8506	0.0679	5.0676	259.911	7.2781	0.3697	0.261	0.8855	0.0681	4.9237	332.648	7.7746	0.3739	0.261	0.84	0.0681	4.9419	380.928	8.9509
AMM	3.14	2.37	1.326	5.7057	9.4316	0.806	73.7251	21.4445	63.9808	17.9586	43.5379	19.7768	27.4347	8.0422	3.0501	2.1288	15.0258	5.6975	26.0349	22.0167	113.205	40.4927	74.9232	21.4251	64.5654	18.3947	311.477	6.5179	0.4151	0.2719	0.8583	0.074	5.1103	288.714	6.6214	0.4058	0.2721	0.9005	0.074	5.1601	331.726	7.1188	0.4006	0.2724	0.8451	0.0742	4.9593	399.556	8.7402
AMM	3.01	2.28	1.3187	5.1788	9.0023	0.803	62.5507	15.5128	57.4875	16.5745	44.6841	19.938	24.2314	7.2397	2.2652	1.8981	10.1807	4.6423	28.4847	23.9837	91.585	48.6505	64.1357	15.8357	57.4453	16.1145	263.509	6.7539	0.3862	0.2474	0.8426	0.0612	5.1158	216.221	6.721	0.378	0.248	0.8858	0.0615	4.9336	299.006	7.4768	0.38	0.2482	0.8237	0.0616	4.9284	337.385	8.6458
AMM	2.62	2.2	1.1923	4.4846	8.3044	0.8172	62.2136	17.3517	60.3015	17.7809	47.5336	21.3278	25.1467	7.824	1.712	1.4498	9.7152	4.2419	33.6464	26.5868	82.9182	44.2	64.653	17.6374	59.3727	17.5558	321.216	7.6726	0.3423	0.194	0.809	0.0376	5.3995	259.214	7.3883	0.3323	0.1944	0.8557	0.0378	5.2231	361.185	8.3871	0.3442	0.1949	0.791	0.038	5.1722	423.269	10.0239
AMM	2.61	2.08	1.2545	4.1648	7.8956	0.8395	62.1336	18.0925	60.4153	17.6418	44.5912	20.8377	25.1188	7.7616	1.621	1.1855	10.9495	4.5368	32.0669	20.9288	89.5456	38.3036	64.5651	18.3155	59.1352	17.54	315.21	7.545	0.3522	0.2183	0.8186	0.0477	5.2553	256.358	7.4875	0.3354	0.2184	0.8658	0.0477	5.2013	357.189	8.1738	0.3535	0.2194	0.8009	0.0481	5.0521	394.881	9.5187
AMM	2.62	2.54	1.0333	5.1679	8.7422	0.8497	73.0079	14.5441	65.9313	14.595	47.3364	19.8599	28.1012	6.2974	2.038	1.6231	13.6023	4.4791	27.2526	22.4653	100.756	37.1243	74.3223	15.1765	65.9155	14.5743	360.253	7.8365	0.3413	0.1984	0.8014	0.0394	5.1857	302.014	7.4323	0.3421	0.1986	0.8602	0.0394	5.1458	399.902	8.6021	0.3366	0.1989	0.7795	0.0396	5.0623	452.188	10.0677
AMM	2.99	2.75	1.087	6.2363	9.7703	0.821	66.0496	16.1879	62.1531	16.8446	45.3664	20.3896	26.0987	7.3345	1.8823	1.5217	12.2782	4.8898	30.5766	22.951	97.1057	49.0141	67.6751	16.2312	61.3513	16.5008	233.704	6.8959	0.3591	0.2435	0.8743	0.0593	5.1575	204.647	7.0163	0.3496	0.2437	0.9017	0.0594	5.0434	260.514	7.4374	0.3593	0.2439	0.8638	0.0595	5.0407	306.067	8.5992
AMM	2.71	2.12	1.28	4.3647	8.3249	0.7914	67.4246	14.8849	65.93	17.1299	47.0469	21.7987	27.4996	7.2565	1.7159	1.4889	12.8916	4.899	32.2208	18.528	96.4432	45.5434	69.9938	16.1154	64.2053	16.4006	397.667	7.6623	0.3835	0.2137	0.7901	0.0457	5.262	299.115	7.2957	0.3688	0.2142	0.8491	0.0459	5.0456	456.804	8.494	0.3713	0.2145	0.7728	0.046	5.1621	509.945	10.1971
AMM	2.44	2.12	1.1519	4.0703	7.7262	0.8568	77.545	14.4646	71.1117	14.5081	49.0751	20.7148	30.2348	6.2012	1.7782	1.4553	15.4291	5.2542	28.1896	19.9227	105.31	40.1956	79.2083	14.7606	70.5183	14.3889	473.435	8.6543	0.3635	0.2157	0.7773	0.0465	5.0659	430.388	8.4643	0.3467	0.2155	0.8292	0.0464	5.0425	506.362	9.2883	0.348	0.2159	0.7654	0.0466	4.9697	573.513	11.2755
AMM	2.63	2.51	1.0476	5.226	8.7833	0.8513	57.4817	9.3989	58.8246	11.9173	48.0472	15.8162	24.327	5.0061	1.6431	1.2917	7.8012	3.6918	38.6197	25.1945	65.2343	31.6072	61.2356	11.6865	57.1741	10.9091	296.778	6.877	0.3868	0.2269	0.7862	0.0515	4.7969	216.232	6.6409	0.3601	0.2274	0.8411	0.0517	4.5765	351.176	7.7153	0.3683	0.2275	0.7646	0.0518	4.7353	374.005	8.9335
AMM	2.79	2.12	1.32	4.6736	8.3334	0.8457	69.0175	14.2221	65.754	14.4721	48.4367	18.4829	27.6718	6.1958	1.8112	1.4553	12.0211	4.3279	30.409	21.2059	89.4745	32.4396	71.3217	14.8033	64.754	14.0626	385.28	7.669	0.3481	0.1886	0.7711	0.0356	5.2164	318.04	7.5058	0.3268	0.189	0.8314	0.0357	5.1621	438.534	8.6084	0.3305	0.1893	0.7481	0.0358	5.0628	464.942	10.1655
AMM	2.8	2.42	1.1562	5.2696	8.8825	0.8393	70.799	15.5867	67.0986	13.7215	50.8184	17.7806	28.3314	6.0803	2.0242	1.5995	11.7028	4.5852	31.0572	24.0459	84.4766	30.4998	73.0363	15.6405	66.3515	13.8946	329.504	7.4552	0.3505	0.2256	0.8286	0.0509	5.0524	298.769	7.8857	0.3368	0.2256	0.8659	0.0509	5.0785	354.73	7.9517	0.3471	0.2258	0.8181	0.051	4.942	405.063	8.7911
AMM	2.51	2.45	1.0244	4.819	8.3745	0.8635	75.8371	14.6928	68.8555	14.3977	52.1091	19.2667	29.4138	6.1954	2.2476	1.6946	12.4099	4.7695	28.0581	24.2095	89.4164	35.8356	77.2011	15.0409	69.0127	14.3694	358.657	7.1699	0.3843	0.2218	0.8258	0.0492	5.101	335.39	7.4675	0.362	0.222	0.8628	0.0493	5.0584	380.235	7.763	0.3657	0.2228	0.8145	0.0497	4.9771	447.354	9.5011
AMM	2.95	2.76	1.0685	6.4071	9.89	0.8232	56.883	15.7286	57.8294	17.3413	45.1548	20.5563	23.7768	7.5217	1.6964	1.4146	8.8897	4.3299	37.0777	23.8319	77.0193	39.1551	60.3991	17.0766	56.0805	16.7061	300.714	6.989	0.3465	0.1937	0.7988	0.0375	5.3595	249.916	7.3812	0.3292	0.1938	0.8309	0.0376	5.1814	337.464	7.6537	0.3451	0.195	0.7883	0.038	5.1402	390.079	9.3964
AMM	2.95	2.12	1.3929	4.779	8.5935	0.8132	59.1254	16.3033	59.0541	16.8219	44.6137	20.6182	24.4069	7.3024	1.6907	1.4412	10.2512	4.3034	35.5957	25.1947	86.3267	39.2359	62.5527	17.1197	57.4088	16.4152	382.25	8.0935	0.3617	0.231	0.7668	0.0533	5.1381	307.491	8.143	0.3525	0.231	0.8215	0.0534	5.0412	440.007	8.872	0.3622	0.2318	0.7451	0.0537	4.9749	479.395	10.4656
AMM	3.14	2.59	1.2143	6.3563	9.8489	0.8234	56.6933	14.3828	53.2873	14.8198	40.0428	18.2784	22.1858	6.5367	2.3676	2.0371	10.314	4.5221	32.1054	26.3406	96.4514	48.5745	58.8207	14.6265	52.7257	14.4459	249.34	6.5269	0.3724	0.2059	0.8076	0.0424	5.1729	211.365	6.895	0.3457	0.2061	0.8541	0.0425	4.9983	285.426	7.3336	0.3684	0.2072	0.7858	0.0429	4.9425	337.772	9.4328
AMM	3.22	2.62	1.2258	6.5707	9.9396	0.8358	62.1267	15.0102	57.8199	15.1144	42.9246	19.6052	24.305	6.6133	2.231	1.6546	11.1637	5.2009	30.5316	25.0871	93.7937	43.9247	64.1016	15.4662	57.4147	14.7961	272.22	6.9161	0.344	0.2006	0.8147	0.0402	5.233	233.766	7.3701	0.3186	0.2005	0.8607	0.0402	5.1787	305.111	7.5107	0.3614	0.2013	0.7963	0.0405	5.0749	359.582	8.8059
AMM	2.54	2.2	1.1538	4.223	7.9657	0.8363	68.5756	14.0345	66.3842	15.6039	49.1961	19.0569	27.8185	6.6221	1.9043	1.7711	11.6721	4.7168	30.9163	18.6826	85.0289	35.9166	70.5868	15.0236	65.0675	14.9227	360.784	7.4728	0.3684	0.2185	0.8083	0.0477	5.1246	292.52	7.3395	0.3468	0.2187	0.8552	0.0478	4.9745	409.575	8.2963	0.3508	0.2185	0.7928	0.0478	5.0851	444.617	9.7136
AMM	2.51	2.51	1	4.8335	8.3745	0.8661	74.5734	16.238	71.4492	15.5334	52.1723	18.9651	30.0717	6.6842	1.4004	1.2474	12.9267	4.3781	29.6681	17.1835	87.4421	32.1962	76.3602	16.1147	70.1737	15.5231	383.406	8.0162	0.3467	0.2204	0.8231	0.0486	5.1933	331.639	7.8377	0.34	0.2205	0.864	0.0486	5.1968	424.242	8.7251	0.3354	0.2206	0.8099	0.0487	5.1204	443.133	9.4903
AMM	2.62	2.29	1.1481	4.6954	8.3745	0.8413	67.2554	11.8995	61.9144	13.4266	43.4504	18.3847	26.1808	5.6378	2.0147	1.5692	13.3985	4.6785	28.5138	21.1263	103.094	38.3352	68.8505	12.9255	61.3774	12.8018	375.175	7.7488	0.3423	0.1907	0.7532	0.0363	5.0355	292.499	7.1025	0.3413	0.1908	0.8322	0.0364	4.9602	430.193	8.6774	0.3351	0.191	0.7254	0.0365	4.9447	483.065	10.8502
AMM	2.91	2.32	1.2555	5.1388	8.8535	0.8238	68.2021	17.2902	64.7846	18.8654	47.6868	23.1254	27.1886	8.0266	1.9243	1.502	12.3789	4.8145	30.2697	19.3202	95.7633	44.3465	70.3737	18.6093	63.8032	18.3374	459.452	9.1716	0.3636	0.2389	0.7762	0.0571	5.1893	363.448	8.6951	0.3538	0.2389	0.8372	0.0571	5.0637	518.135	9.8608	0.3691	0.239	0.7566	0.0571	5.0963	563.488	11.1196
AMM	2.7	2.2	1.2317	4.5391	8.3249	0.823	83.9835	18.5351	74.8741	18.7672	43.247	22.5866	31.9253	7.7857	2.2527	1.7016	21.3568	6.3168	27.7841	17.0835	134.744	42.0501	85.9265	18.9228	73.964	17.9806	489.659	8.4826	0.3654	0.2306	0.8085	0.0532	5.2563	387.13	7.7924	0.3582	0.2309	0.879	0.0533	5.2226	563.688	9.4501	0.3476	0.2307	0.7872	0.0532	5.2054	578.478	11.1021
AMM	2.63	2.57	1.0233	5.2733	8.9031	0.836	65.5357	13.3458	61.7977	13.7283	44.4325	17.3169	25.9637	5.9478	1.5064	1.3324	12.2062	4.8456	29.4733	19.1096	93.0156	38.6726	67.0519	13.6277	60.9183	13.3971	252.709	6.7606	0.3592	0.2247	0.8464	0.0505	5.0419	220.811	6.9153	0.3501	0.2248	0.8816	0.0505	4.9456	279.91	7.2956	0.3531	0.2248	0.8351	0.0505	4.9598	312.967	8.3961
AMM	2.54	2.54	1	4.8517	8.6926	0.8069	50.7644	13.0347	50.6704	13.9012	41.3305	16.8011	20.7384	6.2126	1.5626	1.4213	7.2938	3.5694	38.227	28.8623	70.9128	39.604	53.3226	13.7426	49.6115	13.5501	213.418	6.2054	0.3809	0.2218	0.8194	0.0492	5.0205	179.687	6.2828	0.3655	0.2226	0.8512	0.0496	4.8142	241.187	6.8559	0.3783	0.2228	0.8045	0.0496	4.8497	273.421	8.172
AMM	2.7	2.48	1.0877	5.117	8.7833	0.8335	63.8905	14.313	61.502	14.319	46.2995	17.4914	25.7327	6.2915	1.2703	1.0695	10.9597	4.4844	32.7299	22.313	84.7196	39.0469	65.9519	14.4377	60.4646	14.0417	214.434	6.2739	0.3887	0.2489	0.8757	0.0619	4.962	180.276	6.7054	0.3608	0.2488	0.9055	0.0619	4.9034	239.693	6.7291	0.3763	0.2493	0.8658	0.0622	4.8538	290.265	7.8039
AMM	3.53	2.63	1.3409	7.1376	10.6169	0.7957	63.7425	11.2511	62.9672	11.8802	46.7975	15.6075	26.2341	5.1187	1.28	1.3575	10.9679	4.2216	33.1255	19.9519	80.7338	30.5233	65.9402	11.9161	61.3462	11.4997	236.099	6.2302	0.3793	0.2386	0.8547	0.0569	4.856	198.883	6.4834	0.3664	0.2386	0.8854	0.057	4.7559	265.856	6.8095	0.371	0.2388	0.8448	0.057	4.7859	284.587	7.3326
AMM	2.79	2.29	1.2222	4.8262	8.5439	0.8308	79.041	17.2734	75.1398	19.1524	51.6025	22.4889	31.6167	7.951	1.7325	1.4861	15.5894	5.3564	29.8501	17.7129	100.979	40.0517	80.8517	18.1261	73.6186	18.339	443.181	8.8561	0.3358	0.217	0.8219	0.0471	5.386	375.287	8.6353	0.3439	0.2171	0.863	0.0471	5.2776	498.014	9.5422	0.3254	0.2173	0.8096	0.0472	5.3348	503.324	10.4253
AMM	2.93	2.33	1.2564	5.3568	9.2212	0.7917	71.6484	15.7901	63.8204	15.8438	46.6943	20.2242	27.268	6.8746	2.43	1.6785	12.8641	4.8883	26.6046	22.5911	99.4872	40.386	72.8522	16.2591	64.2153	15.6864	317.299	6.8145	0.3946	0.2504	0.8399	0.0627	5.0782	287.195	7.0214	0.3709	0.2502	0.8801	0.0626	5.018	343.107	7.2973	0.3949	0.2508	0.8255	0.0629	4.9341	390.191	9.0261
AMM	3.05	2.96	1.0286	7.2466	10.4767	0.8297	84.3745	13.9165	75.4838	14.346	51.1816	19.2096	32.3296	5.9288	2.1286	1.4275	16.7086	5.2467	25.7402	16.1467	107.434	36.5099	85.6027	13.9963	75.3859	13.8889	355.198	7.2069	0.3345	0.1789	0.8312	0.032	5.2512	312.777	7.5444	0.3125	0.1787	0.8779	0.032	5.1727	392.414	7.7328	0.3343	0.1794	0.8156	0.0322	5.175	426.871	9.3591
AMM	3.13	2.46	1.2759	6.011	9.4607	0.8439	69.4338	12.2086	65.403	13.0104	49.1267	17.4275	27.6272	5.5324	1.6044	1.3359	11.6623	4.5894	29.3619	20.9489	85.2648	35.3003	70.9692	12.8536	64.7443	12.6058	364.269	7.9574	0.3395	0.1909	0.7798	0.0365	5.0835	308.037	7.8612	0.323	0.1911	0.834	0.0365	4.9831	402.731	8.5771	0.3447	0.1918	0.7629	0.0368	4.9895	445.68	9.9229
AMM	2.62	2.29	1.1481	4.6845	8.2838	0.8578	63.2805	15.3004	61.9113	15.9342	49.3343	19.7513	25.8576	6.9231	1.6565	1.3057	9.3257	4.2134	34.7226	26.8179	74.439	37.5163	65.8009	16.1458	60.8837	15.6511	320.992	7.2615	0.3468	0.1928	0.8033	0.0372	5.2731	270.19	7.4113	0.3327	0.1933	0.8429	0.0374	5.1404	358.336	7.9309	0.3458	0.1934	0.7875	0.0374	5.129	401.126	9.2915
AMM	2.79	2.12	1.32	4.5973	8.1846	0.8624	68.8089	18.1331	65.8193	18.4098	50.68	21.7774	27.6518	7.9239	1.7549	1.3523	10.8099	4.7067	31.0698	22.5645	82.4904	36.1158	71.0044	18.8961	64.9807	18.1191	350.146	7.197	0.3524	0.2031	0.8215	0.0412	5.361	269.65	6.9697	0.342	0.203	0.8746	0.0412	5.3018	400.397	8.0548	0.3331	0.2033	0.8009	0.0413	5.2603	459.167	9.6702
AMM	2.62	2.2	1.1923	4.4919	8.2342	0.8325	69.3041	14.3362	69.348	17.751	51.2678	23.8456	28.8851	7.3366	1.66	1.2131	12.4443	5.6167	37.3621	23.5513	88.7398	44.631	73.062	16.7949	67.2814	16.7284	443.569	8.3787	0.3431	0.195	0.7755	0.038	5.3049	339.368	8.0681	0.3296	0.1955	0.8268	0.0382	5.0789	504.337	9.1971	0.3371	0.1955	0.7627	0.0382	5.27	576.278	11.0358
AMM	2.54	2.12	1.1964	4.1285	7.9657	0.8176	61.9622	15.3333	58.6371	15.2488	46.949	18.8767	24.6311	6.696	2.2334	1.7145	9.1314	4.516	33.8027	29.0077	79.5881	39.3789	64.22	15.2845	58.2906	15.037	232.486	6.1982	0.3744	0.2134	0.8519	0.0455	5.1303	191.168	6.375	0.3588	0.2136	0.8907	0.0456	5.0606	261.319	6.8801	0.3665	0.2141	0.8359	0.0458	4.9703	329.087	8.9634
AMM	2.12	1.86	1.1364	3.2381	6.8881	0.8576	81.6452	13.4228	73.3506	15.606	55.0519	19.4365	31.4618	6.35	2.5191	1.9154	13.5275	4.5323	27.1639	24.1846	91.8112	33.505	83.0332	14.3746	73.7531	14.6511	428.72	8.9843	0.2675	0.1496	0.7752	0.0224	5.3088	395.887	9.4348	0.2597	0.15	0.8213	0.0225	5.2315	459.31	9.5183	0.2753	0.1501	0.7625	0.0225	5.2834	516.767	10.927
AMM	2.33	2.1	1.1143	3.7214	7.4868	0.8343	70.2341	15.2992	67.8258	15.8425	49.2523	19.9661	28.4443	6.7591	1.507	1.3017	12.666	4.5151	30.9818	19.268	90.2468	33.1122	72.6062	16.2409	66.4483	15.4464	433.611	8.2111	0.3602	0.2179	0.7806	0.0475	5.065	368.668	8.0931	0.3457	0.218	0.8296	0.0475	5.0351	473.026	8.7181	0.3499	0.2181	0.7706	0.0476	5.0004	545.74	11.0708
AMM	2.63	2.63	1	5.1897	8.9527	0.8137	61.4395	11.9536	59.7737	15.0143	44.8579	18.7396	24.9064	6.3063	2.0999	1.7467	10.4398	4.315	32.3461	21.8016	85.6026	39.9234	63.8026	13.6799	58.5961	13.9631	288.11	6.4402	0.4077	0.2537	0.8247	0.0643	4.9527	228.097	6.3851	0.3977	0.2537	0.8663	0.0643	4.7427	330.912	7.3697	0.3742	0.2538	0.81	0.0644	4.9007	370.517	8.5135
AMM	2.45	2.28	1.0789	4.3029	7.9657	0.8522	92.0348	17.1401	75.0537	15.0441	49.8262	19.5224	32.9996	6.4551	4.6678	2.4067	18.7962	5.5377	23.2073	22.1498	122.529	37.2316	93.0363	16.9142	77.2417	15.0662	428.932	7.7612	0.3718	0.2158	0.829	0.0466	5.0999	419.171	7.84	0.3581	0.2155	0.8811	0.0464	5.2329	453.158	8.343	0.3591	0.2158	0.81	0.0466	5.0932	489.13	10.3248
AMM	2.96	2.29	1.2963	5.2914	8.8124	0.8562	66.7261	23.1426	56.8941	20.7307	41.6156	23.2752	24.3269	9.3263	3.5313	1.9942	12.9055	4.6542	25.9129	25.5246	119.607	51.4707	68.3036	23.348	57.9121	21.1885	299.118	6.5531	0.3864	0.2014	0.838	0.0406	5.543	275.103	7.1357	0.3381	0.2012	0.8837	0.0405	5.5335	323.1	7.2449	0.3604	0.2029	0.8177	0.0412	5.2546	401.617	9.6031
AMM	2.57	2.51	1.0238	5.077	8.6345	0.8557	78.6577	18.0082	73.124	17.3093	50.9865	20.6147	30.949	7.4218	1.5163	1.2219	15.1767	4.5066	28.7668	19.4331	99.9191	33.445	80.093	18.2146	72.2385	17.2775	404.531	7.7525	0.3705	0.2332	0.8331	0.0544	5.2319	352.024	7.6795	0.3594	0.2329	0.8759	0.0542	5.2141	442.308	8.4746	0.3601	0.2332	0.8212	0.0544	5.172	478.466	9.3002
AMM	2.69	2.28	1.1842	4.7681	8.4447	0.8402	65.8183	15.7594	60.0215	14.7362	46.8567	17.4162	25.4624	6.5505	2.2026	1.8575	10.1275	4.1064	27.4288	23.9706	84.2575	34.0405	67.2303	16.4167	60.2303	14.7087	338.66	6.895	0.3986	0.2475	0.8059	0.0613	5.0002	309.063	6.9076	0.3874	0.2476	0.851	0.0613	4.9915	362.581	7.4149	0.4028	0.2481	0.7909	0.0616	4.8835	414.639	9.0609
AMM	3.22	2.37	1.3571	5.8584	9.63	0.7938	66.3575	14.4598	62.9942	15.4952	47.4882	18.6515	26.4627	6.6983	1.7188	1.3567	11.2307	4.059	30.0199	22.3087	88.3376	39.0771	68.0806	15.1619	62.1951	15.0384	284.549	7.1515	0.3516	0.2099	0.8334	0.0441	5.2183	227.021	6.8212	0.3542	0.2101	0.8792	0.0442	5.1124	322.975	7.9056	0.3393	0.2103	0.8166	0.0442	5.117	372.475	9.2677
AMM	2.63	2.04	1.2941	4.103	7.846	0.8376	59.924	11.747	58.4281	13.4396	42.99	17.8333	24.2806	5.8032	1.3183	1.276	10.9186	4.0716	32.2952	21.7626	88.8727	38.4372	62.0826	13.1548	57.0826	12.8876	328.199	7.5275	0.3555	0.2144	0.7698	0.046	5.0247	270.914	7.4278	0.3436	0.2152	0.8207	0.0463	4.8079	365.369	8.0996	0.3545	0.215	0.7567	0.0462	4.9128	424.077	9.7727
AMM	2.37	2.2	1.0769	4.074	7.7758	0.8467	78.9368	16.8593	67.1248	18.1277	44.0517	22.5175	29.0223	7.6165	3.3875	2.3127	17.3275	4.6623	25.7371	23.2727	124.839	40.8481	80.3677	17.3311	68.0083	17.4253	457.78	8.5942	0.3369	0.1886	0.774	0.0356	5.3978	413.63	8.1419	0.3352	0.1889	0.8374	0.0357	5.3125	491.562	9.2759	0.3276	0.1886	0.7569	0.0356	5.3536	579.484	11.8024
AMM	3.14	2.34	1.3416	5.4477	9.1716	0.8138	71.059	11.799	69.074	12.7928	49.5232	17.5284	28.9553	5.4153	1.2494	1.0042	12.9532	4.3351	30.6537	16.834	87.8381	32.2484	72.798	12.525	67.458	12.4901	335.364	7.3788	0.3673	0.2332	0.828	0.0544	4.8952	280.93	7.0526	0.3638	0.2335	0.8674	0.0545	4.7965	372.919	8.0338	0.3616	0.2334	0.8175	0.0545	4.8562	404.524	9.0733
AMM	2.44	2.32	1.0505	4.3611	8.0649	0.8426	64.5171	15.751	62.9237	16.0367	48.0701	18.987	26.2649	7.0013	1.6465	1.361	10.4897	4.2508	33.2038	23.6815	80.5483	36.2647	66.6246	16.1598	61.7305	15.7314	346.649	7.9486	0.3393	0.2148	0.8032	0.0461	5.1811	281.791	7.8053	0.3342	0.2151	0.8513	0.0462	5.0501	390.455	8.6177	0.3354	0.2151	0.7865	0.0463	5.078	425.933	9.73
AMM	2.2	2.2	1	3.8741	7.6561	0.8305	76.1902	11.3484	69.2653	12.8591	47.8813	18.7143	29.5199	5.349	1.8589	1.331	15.2823	4.8099	28.5899	21.883	104.476	38.5746	77.623	11.8369	68.8901	12.2579	440.81	8.9387	0.3229	0.1683	0.7439	0.0283	5.0932	380.301	8.5	0.3165	0.1686	0.8122	0.0284	4.9632	484.632	9.6524	0.3068	0.1686	0.7246	0.0284	5.0756	531.503	11.4345
AMM	2.71	1.95	1.3913	4.1103	7.846	0.8391	64.632	12.7611	58.4472	13.8435	41.4983	19.0832	24.7485	5.9823	2.1832	1.6603	12.5035	4.9966	28.1689	23.0485	104.112	44.5766	66.0512	13.5201	58.3383	13.4424	312.57	7.4609	0.3472	0.1984	0.7837	0.0394	5.1164	271.85	7.6055	0.3344	0.1985	0.8387	0.0394	5.0084	342.376	7.9831	0.3454	0.1988	0.7664	0.0395	5.0322	415.668	10.0716
AMM	2.46	2.03	1.2083	3.9286	7.846	0.802	60.5938	11.7785	56.1308	14.9381	38.4714	19.7232	23.5164	6.2502	2.4699	1.8409	12.898	5.1699	30.0587	22.6014	109.432	47.4167	62.5456	13.6616	55.4303	13.8166	390.046	8.6634	0.302	0.1831	0.7023	0.0335	5.1202	318.708	8.5641	0.3126	0.1837	0.7773	0.0337	4.9132	443.727	9.3407	0.3207	0.1839	0.6797	0.0338	4.9888	465.817	10.9586
AMM	3.19	2.56	1.2477	6.2727	9.9396	0.7979	65.5416	14.0343	61.5821	14.9746	44.5719	19.5534	25.8854	6.4731	1.6198	1.2418	12.1912	4.3363	29.0175	20.2191	96.4858	39.5	67.3129	14.8858	60.8074	14.6403	301.189	6.7775	0.4071	0.2552	0.8312	0.0651	4.968	237.861	6.4067	0.4097	0.2552	0.8813	0.0651	4.8923	339.381	7.429	0.3946	0.2553	0.815	0.0652	4.8898	400.391	9.2472
AMM	3.13	2.29	1.3704	5.6948	9.1716	0.8507	59.0963	14.2189	57.3225	15.6619	43.2855	19.5415	23.8009	6.8514	1.684	1.4777	10.2291	4.5288	32.8565	23.223	87.794	43.8851	61.2178	15.3728	56.2166	15.1707	290.436	7.4768	0.3279	0.1878	0.7912	0.0353	5.3196	235.71	7.6371	0.3072	0.1882	0.8388	0.0354	5.143	331.492	8.1062	0.338	0.1886	0.7718	0.0356	5.1922	371.249	9.1023
AMM	2.37	2.2	1.0769	4.2121	7.8049	0.8689	59.6184	14.3394	57.2464	15.3416	42.6299	18.7784	23.8141	6.7541	1.5551	1.3483	10.6593	4.1865	31.6672	23.9622	90.6484	42.2663	61.5556	15.4542	56.2609	14.9456	313.812	7.557	0.3234	0.1698	0.7643	0.0288	5.3238	260.574	7.6989	0.3001	0.1696	0.8175	0.0288	5.1893	352.296	8.248	0.3236	0.1706	0.7454	0.0291	5.2325	412.771	10.0995
AMM	2.71	1.61	1.6842	3.3835	7.5073	0.7544	77.6687	14.7555	70.4266	15.1282	49.0694	20.2752	30.0383	6.3629	2.3715	1.694	15.1235	4.784	28.1647	21.3493	104.764	36.7329	79.4286	15.4371	70.1667	14.6946	535.08	8.9297	0.3586	0.1959	0.7343	0.0384	5.1819	449.006	8.25	0.3305	0.1957	0.8137	0.0383	5.1695	587.217	9.8766	0.3259	0.1963	0.7123	0.0385	5.1189	647.333	11.7078
AMM	2.71	2.24	1.2094	4.71	8.3044	0.8582	67.822	12.826	67.631	13.7224	51.5832	18.1472	28.2306	5.8256	1.3499	1.316	10.7944	4.3958	33.5543	19.4814	77.7612	31.2454	70.9276	13.8587	65.8524	13.2107	439.001	8.4695	0.348	0.2051	0.7559	0.0421	5.0422	357.397	8.3382	0.3142	0.2052	0.8103	0.0421	4.9515	497.298	9.3201	0.3317	0.2052	0.7383	0.0421	5.0085	511.198	10.3337
AMM	2.57	2.45	1.0488	4.8408	8.614	0.8198	72.5113	13.0309	70.569	13.9758	52.9873	17.1438	29.641	5.8514	1.6561	1.433	11.8077	4.5112	31.7941	20.8078	80.1042	30.5337	74.6648	13.5551	69.1254	13.3401	353.382	8.0399	0.3514	0.236	0.8313	0.0557	4.9603	303.85	8.2006	0.333	0.2362	0.8663	0.0558	4.8699	395.756	8.8004	0.3402	0.2361	0.8197	0.0557	4.9368	410.887	9.4391
AMM	2.46	2.46	1	4.7536	8.3044	0.8662	69.9512	12.1144	64.0588	13.2822	46.5438	17.7296	27.2248	5.529	2.3898	1.7437	12.8029	5.0348	29.2615	23.9521	96.6801	38.5819	71.8795	12.7675	63.8407	12.4528	345.447	7.631	0.3417	0.1887	0.783	0.0356	5.098	277.47	7.3184	0.3342	0.1888	0.8504	0.0357	4.967	388.072	8.3851	0.3392	0.1887	0.7624	0.0356	5.0608	450.617	10.146
AMM	2.65	2.57	1.0294	5.226	8.9236	0.8247	76.4136	15.1251	69.9097	15.6423	50.8966	21.8205	29.7651	6.6679	2.0075	1.4896	13.717	5.0705	28.1688	21.5152	96.8639	40.0953	77.9411	15.9166	69.7029	15.5271	407.633	7.2352	0.4079	0.2559	0.8223	0.0655	5.0347	356.211	7.541	0.3822	0.2558	0.8669	0.0654	4.9566	440.776	7.78	0.4046	0.256	0.8091	0.0655	4.9726	506.988	9.5971
AMM	2.96	2.44	1.2108	5.6367	9.1015	0.8551	65.61	14.3883	63.192	14.3038	48.1876	17.9046	26.4944	6.2374	2.0669	1.7286	10.7882	4.3622	32.6926	24.3414	82.3123	37.1931	67.6306	14.3267	62.1956	14.1549	219.842	6.4857	0.3438	0.2052	0.8672	0.0421	5.1763	189.406	6.7467	0.3281	0.2053	0.896	0.0421	5.1152	246.127	7.1362	0.3372	0.2053	0.8556	0.0422	5.083	309.159	8.8829
AMM	2.46	2.29	1.0741	4.5064	8.0649	0.8707	73.6299	14.958	68.6224	15.5924	50.8157	19.2397	29.0606	6.6786	1.7686	1.3611	12.3396	4.6626	27.5764	18.6032	89.3278	38.5517	74.8958	15.1666	68.1133	15.269	353.367	7.9321	0.3082	0.1703	0.8063	0.029	5.3645	320.046	8.0358	0.2941	0.1702	0.8445	0.029	5.285	387.694	8.6272	0.2989	0.1705	0.7917	0.0291	5.2977	412.533	10.0395
AMM	2.29	2.29	1	3.9758	7.8254	0.8159	71.2007	11.8785	64.1276	13.1976	46.8061	17.7051	27.3686	5.5352	2.3114	1.6599	12.9509	4.657	27.5009	22.9214	97.0748	38.063	72.5527	12.5967	64.2738	12.5139	408.12	8.0992	0.3707	0.1979	0.7578	0.0392	4.9566	356.684	8.0648	0.3358	0.1979	0.8212	0.0391	4.8797	450.421	8.8016	0.3532	0.1979	0.7357	0.0392	4.9645	481.528	10.6706
AMM	2.63	2.33	1.1282	4.699	8.354	0.8461	70.0609	16.2202	64.8043	17.6144	44.4423	21.4901	27.3462	7.4693	1.9499	1.5717	14.5623	5.1311	29.7417	21.1921	108.938	45.3207	71.8116	16.4531	64.0377	16.9762	340.787	7.4085	0.3549	0.2087	0.8204	0.0435	5.3052	287.404	7.2492	0.3466	0.2089	0.8664	0.0436	5.1836	380.079	8.1145	0.3415	0.209	0.8066	0.0437	5.2319	435.884	9.8103
AMM	2.46	2.12	1.16	4.0485	7.8545	0.8247	86.3706	20.0143	73.4558	18.5537	51.1319	19.9222	31.8699	7.8491	3.6263	2.407	16.2655	6.2903	23.8614	19.1573	108.311	39.8559	87.1987	20.2613	74.7529	18.1918	450.846	8.0769	0.3571	0.1862	0.8108	0.0347	5.4282	440.233	8.5597	0.3413	0.1862	0.859	0.0347	5.4656	479.934	8.6605	0.349	0.1863	0.7948	0.0347	5.4074	480.557	10.122
AMM	2.79	2.03	1.375	4.3429	8.2838	0.7953	78.2886	13.9864	70.234	16.1244	47.9173	20.8798	30.0066	6.6567	2.1292	1.4138	15.9591	5.308	27.5491	20.7621	109.173	40.3464	79.7707	14.6283	70.1108	15.2111	403.017	7.9333	0.3627	0.2051	0.8061	0.0421	5.2003	352.769	7.8085	0.3536	0.2053	0.8566	0.0421	5.038	443.799	8.543	0.3589	0.2052	0.7912	0.0421	5.1886	482.662	9.777
AMM	2.29	2.12	1.08	3.8123	7.5364	0.8435	60.8493	17.5698	59.2624	17.1502	39.3565	20.0792	24.4776	7.6205	1.3824	1.1078	13.9055	5.0847	31.9876	17.0199	112.511	53.4635	62.8635	17.6678	57.3457	17.1587	329.613	8.0186	0.3309	0.1778	0.7856	0.0316	5.3605	302.54	8.1457	0.3079	0.1785	0.8219	0.0319	5.1844	366.111	8.7429	0.3207	0.1783	0.7724	0.0318	5.2432	373.464	10.1529
AMM	2.93	2.16	1.3611	4.8153	8.5644	0.825	65.0042	14.7777	60.0623	14.3248	43.3743	18.3011	25.3157	6.3374	1.8823	1.4155	12.3217	4.8066	29.5341	23.6885	98.6827	43.0165	66.4221	14.7531	59.5992	14.316	287.56	7.237	0.3558	0.2145	0.8203	0.046	5.108	264.759	7.5595	0.3363	0.2144	0.8587	0.046	5.0402	311.344	7.803	0.3574	0.215	0.8076	0.0462	4.9979	360.16	8.9654
AMM	2.92	2.01	1.4528	4.4592	8.2838	0.8166	55.1903	13.3194	54.8798	13.8931	43.376	17.418	22.6362	6.1579	1.5448	1.3343	8.2753	3.8626	35.9017	24.6275	72.6707	36.3911	57.5571	13.7712	53.6575	13.6902	196.23	6.5714	0.3631	0.2303	0.8553	0.053	4.9891	177.507	6.8041	0.3393	0.2305	0.8742	0.0531	4.8182	214.827	7.0668	0.3606	0.2311	0.8478	0.0534	4.8474	256.059	8.4136
AMM	2.86	2.25	1.2708	4.8699	8.7833	0.7932	58.1608	11.4323	55.6867	13.5404	41.8373	16.8277	23.181	5.7871	1.5451	1.2022	10.1339	4.0739	31.6681	22.9345	86.5308	38.5873	60.0322	12.8689	54.8448	12.7618	324.776	7.3056	0.4007	0.2371	0.7696	0.0562	4.8406	266.221	7.4064	0.358	0.2372	0.8241	0.0563	4.6775	365.205	7.841	0.3906	0.2376	0.7522	0.0564	4.7187	385.47	9.1102
AMM	2.69	2.45	1.0976	5.2515	8.6636	0.8792	69.5476	11.8099	65.2008	14.486	46.7549	18.3904	27.505	5.9908	1.4675	1.1815	12.7847	4.6749	28.1877	17.6994	93.1291	37.591	70.8475	13.1304	64.3924	13.6178	322.056	6.9296	0.3723	0.2029	0.8125	0.0412	5.0698	274.566	7.0378	0.3424	0.2032	0.8549	0.0413	4.9067	358.128	7.5418	0.3558	0.2034	0.7999	0.0414	4.9997	376.318	8.6082
AMM	2.54	2.29	1.1111	4.4955	8.0153	0.8793	73.2424	14.397	67.8258	16.4125	51.0864	18.6248	28.7707	6.8502	1.8493	1.4515	11.9063	4.3542	28.2082	21.86	86.153	33.9067	74.497	15.2583	67.5212	15.5292	473.613	9.0275	0.3232	0.1903	0.7543	0.0362	5.2663	424.043	8.8507	0.3084	0.1908	0.8031	0.0364	5.1243	515.603	9.6655	0.3304	0.1905	0.7403	0.0363	5.2323	519.976	10.8578
AMM	3.3	2.58	1.2796	6.6506	10.0098	0.8341	80.5393	16.7563	71.6791	14.7601	50.323	18.1809	30.7239	6.4312	2.656	2.0002	15.189	4.5922	26.082	19.6352	102.349	32.7449	81.6366	16.8746	71.8986	14.9739	314.264	5.8871	0.436	0.2541	0.8676	0.0646	5.0403	284.576	6.0106	0.4016	0.2542	0.9046	0.0646	5.0589	338.083	6.4636	0.4099	0.2543	0.8562	0.0647	4.962	385.449	8.2227
AMM	2.51	2.22	1.1351	4.4047	8.2463	0.814	64.2365	15.9536	61.6151	17.6965	48.8545	21.655	25.8162	7.6441	1.7306	1.4056	9.749	4.35	34.0418	26.3299	79.4513	41.4919	66.4745	17.3232	60.9397	17.1501	360.438	7.3929	0.4016	0.2527	0.8116	0.0638	5.0489	301.586	7.4029	0.3864	0.2528	0.8514	0.0639	4.9011	392.228	8.0045	0.387	0.2529	0.8011	0.064	4.9338	464.031	9.3996
AMM	2.79	2.12	1.32	4.4992	8.3044	0.8198	67.4879	14.0136	63.3943	16.2367	47.571	20.2446	26.7275	6.8309	1.9773	1.777	11.455	4.8083	30.9561	24.1055	89.1601	40.053	69.3187	14.994	62.8293	15.3762	330.497	7.4079	0.3559	0.2157	0.8139	0.0465	5.1805	260.796	6.9942	0.3535	0.2157	0.8658	0.0465	5.0246	380.649	8.3392	0.3405	0.2158	0.7932	0.0466	5.1394	404.508	9.2751
AMM	2.62	2.29	1.1481	4.7536	8.4036	0.8459	68.9155	15.9195	63.1504	18.6044	46.7529	22.5504	26.7376	7.8278	2.3112	1.814	12.2863	5.1465	28.304	23.2653	98.2636	46.4503	70.5946	17.2809	62.9728	17.6784	404.449	7.9539	0.3292	0.1814	0.7733	0.0329	5.4738	329.184	8.1014	0.303	0.1815	0.831	0.0329	5.2906	454.737	8.6429	0.3307	0.1817	0.7535	0.033	5.3724	497.397	10.0265
AMM	2.79	2.28	1.2252	4.9425	8.5729	0.8451	67.3848	17.9779	63.8303	17.4596	52.1821	20.3546	26.929	7.5818	2.3238	1.818	9.0786	4.1587	33.4429	29.5422	72.203	31.6105	69.5048	18.5041	63.5586	17.3337	323.588	7.9667	0.3196	0.2022	0.8267	0.0409	5.2818	273.507	8.0075	0.3109	0.2023	0.869	0.0409	5.2662	361.415	8.5634	0.3166	0.2025	0.8079	0.041	5.1727	404.301	9.8065
AMM	2.69	2.25	1.1986	4.7027	8.3044	0.8569	70.142	12.1649	66.7667	13.8296	51.4116	17.3578	28.1847	5.7193	1.8112	1.5292	10.9747	4.5383	30.9229	23.7277	80.5826	32.2257	72.2362	13.2073	66.0406	12.95	325.961	6.7262	0.3927	0.2096	0.8193	0.0439	4.9912	251.507	6.9753	0.3322	0.2094	0.8727	0.0438	4.9279	376.932	7.5286	0.3761	0.2096	0.7987	0.0439	4.9627	408.809	8.881
AMM	3.3	2.46	1.3448	6.0873	9.6796	0.8164	64.7827	17.4934	64.1543	19.2135	49.9638	22.1556	26.6846	8.2284	1.7208	1.4881	9.8694	4.614	34.9367	23.9055	78.1251	38.8235	67.5597	18.8151	62.7016	18.5278	309.81	6.5949	0.3812	0.2273	0.8429	0.0517	5.344	242.114	6.7	0.3707	0.2274	0.8801	0.0517	5.202	357.713	7.3624	0.3699	0.2275	0.8277	0.0518	5.2216	387.072	8.8735
AMM	2.51	2.04	1.2353	3.9795	7.6065	0.8643	66.8279	17.4016	66.4549	17.6274	52.9624	22.6681	27.74	7.6432	1.9838	1.7545	10.1619	4.9411	39.6444	30.9239	77.2862	42.3187	70.3663	17.8785	65.0102	17.4357	343.27	7.7196	0.3615	0.2087	0.8257	0.0435	5.3042	276.353	7.5516	0.3481	0.2087	0.8662	0.0436	5.2089	389.624	8.6534	0.3309	0.2089	0.8093	0.0436	5.2155	446.774	10.5489
AMM	2.88	1.95	1.4783	4.4628	8.1641	0.8414	72.9863	19.6415	65.796	18.1859	48.9011	19.9875	28.0247	7.9594	2.5723	1.7369	12.1483	4.9709	27.1868	24.9523	92.8128	36.4251	74.2024	19.9205	66.0289	18.1875	456.573	9.6882	0.2959	0.1673	0.7602	0.028	5.508	437.492	9.8646	0.2878	0.1675	0.8101	0.028	5.4784	489.553	10.3478	0.29	0.1678	0.7412	0.0281	5.3955	520.54	12.2422
AMM	2.78	2.2	1.2653	4.5137	9.4316	0.6376	83.9462	13.923	78.0942	14.5669	56.6652	19.0255	33.191	6.0051	1.9746	1.7213	14.6402	5.0328	28.985	21.0983	91.9058	32.4256	85.7489	14.5654	77.3991	13.9993	513.901	8.1581	0.4689	0.3415	0.8304	0.1166	4.5152	462.659	8.2057	0.4383	0.3417	0.8688	0.1167	4.4603	560.974	8.8981	0.4537	0.3416	0.819	0.1167	4.5071	549.13	9.6267
AMM	2.96	2.2	1.3462	5.2405	8.8825	0.8347	68.648	15.0407	65.5528	15.9948	48.4987	19.9149	27.5494	6.8021	2.0604	1.5433	11.8922	4.4304	30.2928	21.2558	88.8748	35.5018	70.9348	16.3908	64.5267	15.4713	395.406	8.1407	0.3288	0.1779	0.7666	0.0316	5.3482	327.615	7.9831	0.3108	0.1779	0.8232	0.0316	5.2729	443.961	8.9683	0.3152	0.1783	0.7479	0.0318	5.2821	483.691	10.6942
AMM	2.23	2.12	1.0536	3.7033	7.2678	0.881	59.5667	13.3311	56.3163	13.6429	42.5375	16.4899	23.535	6.0201	1.9261	1.6233	9.8338	4.4228	30.7788	24.2268	84.1371	36.9628	61.0695	13.952	55.7404	13.3552	322.219	7.7186	0.3474	0.2044	0.7648	0.0418	5.0333	306.176	7.8529	0.3527	0.205	0.8001	0.042	4.9078	346.834	8.3486	0.342	0.2048	0.7527	0.0419	4.9244	372.176	9.7986
AMM	2.52	2.38	1.0594	4.5828	8.2838	0.8392	61.5653	15.1564	59.1306	16.7109	45.0977	20.5857	24.6609	7.2887	1.8027	1.5494	10.5309	4.4112	32.6657	25.5198	89.2047	47.583	63.7285	16.7476	58.181	16.1938	341.761	7.9057	0.3483	0.2135	0.7886	0.0456	5.2551	287.531	7.9747	0.3419	0.2139	0.8326	0.0457	5.0645	380.54	8.4736	0.3465	0.2141	0.7735	0.0459	5.1382	444.462	10.2391
AMM	2.93	2.1	1.4	4.8335	8.3745	0.8661	53.0014	12.9184	53.6158	15.1431	44.2959	18.4125	22.013	6.564	1.7665	1.672	7.1013	4.165	39.9571	29.4982	67.6153	40.5635	56.1554	14.9087	52.3362	14.4021	287.898	7.4699	0.34	0.1962	0.7701	0.0385	5.1588	240.929	7.2813	0.3501	0.1971	0.8026	0.0388	4.8967	324.421	8.2824	0.3314	0.1971	0.7559	0.0389	5.007	359.668	9.6261
AMM	2.79	2.2	1.2692	4.699	8.354	0.8461	79.3884	15.2378	71.9174	13.9996	50.3899	18.3179	30.6828	6.1184	1.7565	1.4479	15.0155	4.5813	26.6159	19.4041	101.423	33.525	80.5536	15.2144	71.7029	14.1778	343.181	6.8687	0.3797	0.2146	0.8402	0.0461	5.1066	320.988	6.954	0.3727	0.215	0.8773	0.0462	5.1196	363.999	7.422	0.3616	0.2146	0.8307	0.0461	5.0695	411.594	9.0281
AMM	2.27	2.08	1.0909	3.6088	7.2678	0.8585	66.1742	17.4332	60.2996	17.9658	44.7004	19.4108	25.5031	7.7302	2.2723	1.725	11.4308	4.4006	29.3602	27.8431	94.8876	35.0003	67.9607	18.3183	60.294	17.3158	374.174	7.8147	0.3727	0.2125	0.7892	0.0451	5.2294	307.501	7.4382	0.3647	0.2129	0.8504	0.0453	5.1127	422.876	8.6351	0.3673	0.2132	0.7662	0.0454	5.1098	426.415	9.6997
AMM	2.54	2.2	1.1538	4.3066	8.0444	0.8363	63.852	14.2325	62.0079	14.8364	49.0504	18.4985	25.9513	6.4643	1.619	1.5144	9.5552	3.992	33.9243	25.6212	74.8394	33.3995	66.1559	15.4659	61.0866	14.468	379.039	8.0296	0.3461	0.1991	0.7653	0.0396	5.1904	328.314	8.0148	0.3309	0.1993	0.8099	0.0397	5.0886	412.478	8.6012	0.3377	0.1994	0.7531	0.0398	5.0538	468.384	9.9321
AMM	2.46	1.86	1.3182	3.6051	8.0649	0.6965	86.4758	17.7537	82.6784	17.4859	57.4944	22.6599	34.8431	7.1754	2.2743	2.2047	16.7151	5.6074	31.7639	20.8327	97.0929	34.0475	89.0576	18.5665	80.9554	17.099	637.766	10.2639	0.3069	0.1734	0.7501	0.0301	5.3228	554.85	9.9955	0.3039	0.1735	0.8083	0.0301	5.2898	700.753	10.9835	0.3052	0.1735	0.7368	0.0301	5.322	734.313	12.5922
AMM	2.33	1.86	1.2581	3.3035	7.1276	0.8172	62.1911	13.9615	62.4411	15.8974	49.4207	19.4493	25.9321	6.7966	1.6037	1.2919	8.9529	4.0918	34.7189	22.0267	72.5569	34.6927	65.4614	15.7384	60.8699	15.1276	404.477	8.7531	0.342	0.2212	0.7636	0.0489	5.1069	321.679	8.3339	0.3324	0.2214	0.8138	0.049	4.9462	464.154	9.632	0.3307	0.2214	0.7442	0.049	5.0385	463.533	10.1165
AMM	3.64	2.46	1.4828	7.025	10.2577	0.839	67.0275	14.9124	66.5441	14.6607	48.7471	17.6634	27.7134	6.365	1.3736	1.127	11.8342	4.241	33.5643	19.7445	83.5157	32.1481	69.5324	14.8537	64.6637	14.4491	269.323	7.0163	0.3323	0.1968	0.8441	0.0387	5.2569	224.121	6.9721	0.3293	0.197	0.8794	0.0388	5.2066	306.696	7.7194	0.319	0.197	0.8314	0.0388	5.1893	314.005	8.2
AMM	2.71	2.37	1.1429	5.1315	8.7132	0.8494	68.8202	14.365	63.1744	14.6001	46.5699	18.2967	26.7829	6.3095	2.1186	1.5681	11.9349	4.5237	28.1425	23.5006	93.8402	36.0756	70.3236	14.7655	62.9627	14.2722	323.113	7.5808	0.3329	0.1778	0.7965	0.0316	5.2677	278.953	7.4547	0.3354	0.1781	0.8488	0.0317	5.213	360.08	8.3427	0.3155	0.1782	0.7762	0.0317	5.1612	387.913	9.1218
AMM	3.3	2.2	1.5	5.4986	9.2417	0.809	68.8706	12.9539	65.9739	14.0195	48.6152	17.7602	27.7305	5.9445	1.5605	1.3609	11.9812	4.3936	30.8495	21.1968	87.8955	34.5684	70.8719	13.5011	64.8532	13.4366	302.163	6.5071	0.3986	0.2218	0.8328	0.0492	5.0462	235.603	6.3096	0.3714	0.2218	0.8816	0.0492	4.9443	344.881	7.2479	0.3865	0.2223	0.8169	0.0494	4.9729	383.061	8.7607
AMM	2.96	2.29	1.2963	5.1352	8.9321	0.8088	70.5764	16.6145	65.4529	18.3928	49.5193	22.1023	27.7034	7.7411	2.0184	1.5348	11.6603	4.1142	28.4282	23.0383	90.8367	34.774	72.5113	17.8065	65.1886	17.6891	387.302	7.349	0.3803	0.2138	0.8063	0.0457	5.2156	319.887	7.0235	0.3774	0.2139	0.8555	0.0458	5.1427	429.778	8.0408	0.3745	0.2143	0.7902	0.0459	5.1149	470.842	9.5398
AMM	2.88	2.2	1.3077	5.2624	8.8124	0.8515	63.7532	15.4008	63.7753	16.6736	48.7169	20.2904	26.4848	7.1575	1.5001	1.3553	10.2272	4.2524	34.9059	22.5479	79.4122	35.2061	66.9026	16.7538	62.0545	16.1256	364.443	8.1078	0.298	0.1544	0.7604	0.0238	5.4888	305.883	8.0817	0.2889	0.1545	0.8024	0.0239	5.3644	407.874	8.7059	0.3014	0.155	0.7467	0.024	5.3935	428.848	10.1264
AMM	2.88	2.12	1.36	4.8008	8.5233	0.8304	72.2057	15.6422	66.1844	15.6682	50.1404	20.8066	28.1616	6.7298	2.3783	1.7687	11.9971	4.3873	29.4751	27.2454	92.3518	33.73	74.3092	16.5354	66.1645	15.4261	350.396	7.043	0.3598	0.1921	0.808	0.0369	5.2805	308.641	6.9672	0.3547	0.1922	0.8545	0.037	5.2416	379.716	7.7364	0.3474	0.1929	0.7929	0.0372	5.1754	445.656	9.5543
AMM	3.13	2.29	1.3704	5.455	9.1716	0.8149	62.3647	13.3964	61.7694	13.8674	50.0063	17.3991	25.7725	6.0107	1.6918	1.4912	8.8065	3.8545	37.5781	29.7798	68.7005	32.0496	65.2268	14.256	60.589	13.4685	299.986	6.7973	0.3727	0.2148	0.8117	0.0461	5.0692	240.354	7.0647	0.3392	0.2148	0.8563	0.0461	4.9754	339.194	7.4508	0.365	0.2153	0.7957	0.0464	4.9546	399.314	9.0068
AMM	2.68	1.98	1.3504	3.994	7.9161	0.8009	67.1864	15.4895	69.2593	16.638	54.3458	21.4198	28.7117	7.1086	1.4687	1.2254	10.112	4.141	39.4237	24.2568	71.7525	32.29	71.3305	16.8814	66.9288	16.2822	441.087	7.9078	0.3934	0.2382	0.7916	0.0567	5.097	352.29	7.8409	0.3554	0.2382	0.832	0.0567	4.9903	490.838	8.6591	0.3611	0.2382	0.7822	0.0568	5.0608	549.847	10.0669
AMM	2.45	2.22	1.1012	4.1103	7.846	0.8391	72.8086	13.4688	69.2789	14.0898	53.434	19.2392	29.2812	5.9825	1.9308	1.4714	11.3903	4.6462	31.1805	24.1385	81	34.7748	74.9488	14.2892	68.5281	13.7497	398.289	7.6117	0.3667	0.2353	0.8075	0.0554	4.9933	358.041	7.8424	0.3524	0.2352	0.8441	0.0553	4.9635	430.435	8.3486	0.3468	0.2354	0.7969	0.0554	4.9465	482.063	9.8027
AMM	3	2.34	1.2807	5.306	8.8825	0.8451	74.3273	17.193	69.4948	18.95	52.4426	21.9124	29.4041	7.9452	2.1266	1.5916	12.1474	4.7169	29.2093	23.664	88.5528	37.9142	76.0979	18.0293	68.9858	18.1496	317.5	6.802	0.3772	0.2245	0.8588	0.0504	5.3293	245.678	6.5626	0.366	0.2246	0.9011	0.0504	5.2354	367.938	7.5931	0.3768	0.2246	0.8413	0.0504	5.2861	411.664	9.469
AMM	2.56	2.21	1.1541	4.252	8.106	0.8132	70.4089	16.0995	63.73	16.153	46.9409	20.7462	27.1097	7.0105	2.1896	1.7177	12.6511	4.7412	27.6522	23.1665	97.0958	40.0535	71.8099	16.6505	63.8275	16.0374	410.734	8.4612	0.3477	0.2276	0.7873	0.0518	5.1093	383.771	8.7742	0.3403	0.2277	0.8313	0.0519	5.0614	434.323	8.9558	0.354	0.2281	0.775	0.052	5.0163	509.152	10.7097
AMM	2.29	2.29	1	4.1612	7.8049	0.8584	69.9886	14.4181	65.0847	14.6424	48.2818	18.6623	27.5483	6.2981	2.0013	1.5196	12.0967	4.819	28.5745	21.6893	90.863	36.6619	71.6156	14.6678	64.6287	14.3189	347.769	7.8929	0.3166	0.1756	0.7893	0.0308	5.2426	290.279	7.7421	0.3021	0.1758	0.8467	0.0309	5.1956	393.18	8.7884	0.3037	0.1763	0.7661	0.0311	5.1811	433.398	9.9246
AMM	3.4	2.4	1.4187	6.0473	9.9396	0.7692	70.3069	15.9031	63.7724	15.3524	44.6931	18.3974	27.0815	6.6297	2.295	1.7874	13.5736	4.5781	26.7067	18.8717	102.559	34.8359	71.8075	16.5397	63.5504	15.0926	383.43	7.5691	0.4025	0.2489	0.802	0.0619	4.9875	334.51	7.67	0.3704	0.2488	0.8568	0.0619	4.9832	427.267	8.2614	0.3845	0.2492	0.7818	0.0621	4.9003	449.693	9.6005
AMM	2.81	2.45	1.1463	5.4295	9.0228	0.8381	61.5712	12.4104	59.6709	16.143	42.3883	19.7381	24.8175	6.6871	1.5065	1.3254	12.018	4.8808	31.0896	19.5469	96.7087	44.4014	63.8562	14.9054	58.2459	14.8791	246.627	6.1751	0.3939	0.2532	0.8526	0.0641	4.9725	187.512	6.1032	0.3857	0.2536	0.892	0.0643	4.7322	287.227	6.7825	0.3969	0.2536	0.8401	0.0643	4.878	325.975	8.1926
AMM	2.54	2.12	1.2	4.3356	8.1145	0.8274	79.2864	15.5019	70.3271	15.498	51.1925	17.654	30.2396	6.3433	3.3188	2.4202	13.6899	6.9782	26.4387	21.9284	94.7152	41.3674	80.7856	16.5054	70.8169	14.3392	413.423	8.7769	0.2967	0.1716	0.7811	0.0294	5.254	332.688	8.3449	0.3096	0.1716	0.8582	0.0295	5.3436	469.653	9.5372	0.2861	0.1719	0.7555	0.0296	5.271	486.767	10.7282
AMM	2.18	1.95	1.1205	3.3762	6.9292	0.8836	70.104	12.5361	63.398	14.9828	46.243	19.8292	27.0137	6.1532	2.7364	2.0556	12.7415	5.9231	27.904	22.3848	97.932	46.9779	71.778	14.1143	63.402	13.8551	357.783	8.3462	0.3537	0.2135	0.7961	0.0456	4.9866	330.094	8.7954	0.3369	0.2135	0.8379	0.0456	4.8598	394.045	9.0938	0.3286	0.2135	0.7813	0.0456	4.9454	419.339	10.1723
AMM	2.99	2.33	1.2821	5.604	9.3615	0.8036	64.9805	16.9518	63.1819	18.104	48.2754	19.8563	26.3671	7.7866	1.6832	1.5021	10.3548	4.3986	32.6929	23.5174	81.3846	40.5744	67.2308	17.8959	62.0037	17.4147	269.614	6.1439	0.418	0.2713	0.8665	0.0736	5.091	221.56	6.048	0.4087	0.2715	0.8972	0.0737	4.9513	307.882	6.8413	0.4056	0.2716	0.8543	0.0738	4.9654	317.379	7.8187
AMM	2.96	2.29	1.2963	5.266	8.7628	0.8618	78.7351	20.0996	69.0883	19.9469	48.5792	21.7579	29.6354	8.4652	2.8601	1.9717	14.8018	5.2071	25.645	20.7835	106.522	38.9631	79.9195	20.6693	69.6429	19.4935	470.159	8.3035	0.3497	0.1908	0.7901	0.0364	5.4476	420.013	8.285	0.3332	0.1912	0.8467	0.0365	5.4075	514.633	8.9805	0.3402	0.1911	0.7702	0.0365	5.3376	525.328	10.4126
AMM	2.71	2.62	1.0323	5.6948	9.399	0.8101	63.2518	16.2095	60.807	18.3645	46.6341	21.7232	25.3882	7.8751	1.8233	1.6803	10.4037	4.6184	32.3971	23.9008	85.6751	44.1746	65.2878	17.6233	59.8885	17.6867	335.674	7.5957	0.3291	0.1768	0.7926	0.0313	5.4636	283.966	7.3252	0.3232	0.1771	0.8308	0.0314	5.2986	371.598	8.373	0.3247	0.1775	0.7798	0.0315	5.3089	421.212	9.7354
AMM	2.51	2.28	1.1053	4.5391	8.4652	0.796	71.3028	16.7334	64.2714	18.6614	45.2195	21.8062	27.3039	7.8338	2.1177	1.6761	13.7618	5.018	26.967	21.4944	105.297	41.3115	72.6507	18.2473	64.1964	17.843	375.745	7.2763	0.391	0.2636	0.8251	0.0695	5.036	323.723	7.5591	0.3794	0.2637	0.8702	0.0695	4.9533	419.895	7.8925	0.3903	0.264	0.8087	0.0697	4.9388	424.977	8.6398
AMM	2.8	1.97	1.4231	4.3211	8.3249	0.7835	64.2575	10.3335	61.4286	14.7858	47.2276	18.3118	25.7917	5.9748	1.901	1.445	10.1962	3.9589	30.8038	23.2522	81.4349	31.7745	66.3846	13.707	60.6766	13.2938	466.248	8.6458	0.3725	0.242	0.7272	0.0586	4.6806	391.86	8.4225	0.371	0.2424	0.7813	0.0588	4.5246	518.204	9.2801	0.3783	0.2427	0.7129	0.0589	4.6255	546.287	10.7431
AMM	3.35	2.86	1.1682	7.432	10.4972	0.8476	69.4624	15.185	68.6444	18.6381	52.8276	21.5892	28.6639	7.7511	1.958	1.5445	10.8158	4.4627	34.6626	22.6442	78.8654	40.5714	72.2061	17.1034	67.0706	17.5045	326.623	6.8164	0.3642	0.2155	0.8421	0.0465	5.3473	262.718	6.7152	0.3498	0.2157	0.8735	0.0465	5.1626	372.922	7.5057	0.357	0.2156	0.8308	0.0465	5.3199	392.567	8.6671
AMM	2.79	2.62	1.0645	5.7711	9.2212	0.8529	69.7862	14.9873	65.6247	15.0011	48.6971	18.8512	27.7143	6.4403	2.2645	1.6859	11.9922	4.7051	30.5986	24.2783	90.6876	36.139	72.0107	14.9935	64.9679	14.569	319.754	7.1869	0.3428	0.1923	0.816	0.037	5.2811	266.684	7.185	0.3271	0.1927	0.8655	0.0371	5.183	361.043	7.9402	0.3358	0.1928	0.7977	0.0372	5.1936	392.772	9.1347
AMM	2.88	2.79	1.0303	6.2509	9.6711	0.8398	67.9439	13.1174	66.0165	15.1035	51.804	18.3115	27.7155	6.3158	1.7828	1.4758	9.8459	4.1321	31.0848	21.5956	75.2145	31.4271	70.4906	14.8236	64.9527	14.2036	332.739	6.9204	0.3744	0.2008	0.8117	0.0403	5.1873	275.668	7.2578	0.3321	0.201	0.8517	0.0404	5.039	371.407	7.5727	0.3464	0.201	0.7998	0.0404	5.1332	408.676	8.6176
AMM	2.61	2.37	1.1043	4.7209	8.5644	0.8088	67.5714	15.3862	66.0289	18.1015	54.1385	19.0394	27.7107	7.3942	1.9352	1.5636	8.5	4.3767	34.3343	27.935	65.9726	32.0574	70.4387	17.9616	65.14	16.6872	379.953	6.7179	0.4181	0.2539	0.8196	0.0645	4.9601	275.045	6.6416	0.3935	0.2538	0.8738	0.0644	4.9	448.783	7.5099	0.4097	0.2538	0.7982	0.0644	4.9236	460.325	8.9478
AMM	2.22	1.74	1.2759	3.0891	6.8796	0.8202	60.6848	12.6906	59.6761	16.7049	45.1754	19.7083	24.8037	6.888	2.7585	2.3791	10.412	5.0457	35.9781	27.9367	87.7625	46.2514	63.987	16.0315	58.2652	15.036	373.266	7.9369	0.3983	0.2645	0.7842	0.07	4.8159	321.7	7.8262	0.3997	0.2649	0.8178	0.0701	4.5835	415.2	8.6185	0.3905	0.265	0.7781	0.0702	4.7078	455.931	10.3708
AMM	2.88	2.29	1.2593	5.1206	8.7918	0.8325	66.7284	16.8891	64.2969	18.6561	48.9746	21.5679	26.9396	7.8611	2.1713	1.7206	11.0253	4.9508	35.2922	30.6305	86.3808	43.1343	69.3875	17.9756	63.2557	17.7229	360.742	7.0378	0.3675	0.2041	0.8064	0.0417	5.3489	276.331	6.9191	0.3371	0.2042	0.8605	0.0417	5.2559	428.191	8.0399	0.3451	0.2043	0.7815	0.0417	5.267	423.154	9.354
AMM	2.91	2.39	1.2199	5.4404	9.0724	0.8306	76.0176	17.0246	72.3635	18.7183	54.7897	20.1785	30.53	7.7315	2.2327	1.9409	12.0334	5.0161	30.721	24.1729	82.5151	32.5109	78.1057	18.4693	71.4478	17.6744	456.874	8.446	0.3507	0.2262	0.8086	0.0512	5.2018	359.858	8.4072	0.3459	0.2261	0.8623	0.0511	5.1738	530.454	9.357	0.3451	0.2262	0.7871	0.0512	5.1852	521.399	10.1184
AMM	2.42	1.93	1.2559	3.5906	7.4166	0.8203	65.8462	13.4897	60.5572	13.9253	45.94	18.0843	25.6436	5.9962	2.3775	1.7499	10.9322	4.3278	29.3766	26.3517	88.4578	35.5891	67.4184	14.239	60.4803	13.6089	411.539	7.9784	0.3824	0.2131	0.7441	0.0454	4.9104	372.444	8.1681	0.3554	0.2128	0.7992	0.0453	4.8624	445.158	8.7586	0.3686	0.2136	0.7257	0.0456	4.8037	477.312	10.1451
AMM	2.79	1.95	1.4348	4.0776	8.0649	0.7878	73.1111	12.7503	68.8922	13.0661	52.2322	17.724	29.169	5.5693	2.1953	1.594	11.9684	4.3171	29.8706	22.2746	84.4279	31.196	74.9502	13.339	68.2587	12.7482	348.941	6.9962	0.3884	0.2271	0.8237	0.0516	4.9759	310.415	7.1705	0.3645	0.2273	0.8613	0.0517	4.9065	377.184	7.7348	0.3626	0.2272	0.8135	0.0516	4.9395	438.684	9.4116
AMM	2.83	2.12	1.3344	4.5173	8.354	0.8134	68.4316	11.9634	64.3669	15.2082	47.182	19.5946	27.1461	6.2485	1.9044	1.446	12.1657	4.7648	29.2057	22.1256	92.3774	35.8403	70.4511	14.3772	63.6135	14.0565	386.767	7.6994	0.368	0.2231	0.783	0.0498	5.0251	329.923	7.7611	0.3606	0.2231	0.8303	0.0498	4.8401	431.554	8.4434	0.3419	0.2232	0.7686	0.0498	4.9767	459.849	9.7646
AMM	2.78	2.59	1.0704	5.4986	9.0023	0.8526	74.6015	13.1488	66.0573	13.9735	45.2341	20.3016	28.2971	5.8938	2.3856	1.6578	15.0725	5.3057	26.2353	21.4353	110.639	40.9861	75.9552	13.8484	66.2403	13.6344	349.396	6.6849	0.3877	0.2201	0.813	0.0484	4.9665	305.42	6.6341	0.3772	0.22	0.8661	0.0484	4.9761	382.062	7.4454	0.3703	0.2206	0.7959	0.0487	4.9112	455.412	9.4789
AMM	2.37	1.69	1.4	3.0964	6.9086	0.8152	70.2294	14.3466	67.8571	17.4971	52.2338	22.2801	28.5184	7.2528	1.9819	1.7096	11.1182	4.6123	32.9913	25.9021	83.4524	35.2047	73.0931	17.2365	66.7792	16.3871	544.012	9.7568	0.3323	0.1954	0.7212	0.0382	5.2565	451.991	9.5391	0.3029	0.1954	0.7766	0.0382	5.1107	605.901	10.5544	0.3336	0.1957	0.7055	0.0383	5.1766	640.155	11.4269
AMM	2.72	1.83	1.4904	3.6887	7.846	0.753	68.9945	15.9185	66.3723	16.6145	50.854	20.7343	27.8805	7.1216	1.5103	1.152	10.9904	4.5192	32.2139	24.2516	81.6442	35.8863	71.1186	16.7077	65.3832	16.2681	450.319	8.3546	0.3678	0.2382	0.7792	0.0567	5.084	374.274	8.0734	0.3529	0.2383	0.8312	0.0568	5.0217	499.342	9.087	0.3674	0.2386	0.7627	0.0569	5.0133	544.902	10.538
AMM	2.47	1.86	1.3291	3.4961	7.3174	0.8205	68.0809	14.8855	66.7611	15.3346	51.2852	19.5157	27.9357	6.6528	1.4831	1.2183	10.8875	4.2744	33.2775	22.5038	78.4798	34.656	70.3834	15.6208	65.3873	15.0695	370.97	7.7986	0.3678	0.2355	0.8113	0.0554	5.0676	316.274	7.6681	0.3371	0.2355	0.8496	0.0555	4.9679	403.77	8.3812	0.355	0.2355	0.8023	0.0555	4.9768	465.712	9.7638
AMM	2.2	1.93	1.1373	3.1182	6.9086	0.821	65.2538	15.2602	63.2086	15.6983	47.3931	19.6733	26.4205	6.8422	1.4949	1.2129	11.2556	4.1765	32.594	22.5603	86.5151	36.984	67.4473	16.1575	61.9914	15.4451	437.296	8.7069	0.3708	0.2309	0.7597	0.0533	5.0771	353.118	8.409	0.3453	0.231	0.8212	0.0533	5.0186	491.802	9.3285	0.3851	0.2311	0.7395	0.0534	4.9695	526.549	10.7166
AMM	2.62	2.03	1.2917	4.0013	7.7758	0.8316	66.2538	16.2972	60.2487	14.3173	45.6458	18.4443	25.5696	6.4425	2.3199	1.6855	11.1946	4.4281	28.2547	25.3608	92.8122	35.7703	68.0846	16.2088	60.3807	14.6502	318.569	7.1806	0.3783	0.2217	0.809	0.0492	5.0848	297.65	7.5574	0.3501	0.2217	0.853	0.0492	5.0793	339.968	7.7587	0.3639	0.2222	0.7934	0.0494	4.9277	396.934	8.8903
AMM	2.71	2.2	1.2308	4.7027	8.2342	0.8716	73.3333	14.2189	68.4797	14.4431	51.1814	17.7241	29.0048	6.2304	1.8427	1.5258	11.8893	4.236	27.1058	17.3574	86.3783	35.6053	74.6348	14.3141	67.9652	14.1877	299.914	6.8588	0.3466	0.1929	0.8382	0.0372	5.2105	264.947	7.0671	0.3383	0.1929	0.8746	0.0372	5.1379	332.436	7.5868	0.3347	0.1931	0.8238	0.0373	5.1461	359.809	8.5243
AMM	2.71	1.95	1.3913	4.2193	7.9452	0.8399	59.5691	13.1957	57.1238	15.7492	41.6913	20.8906	23.7752	6.747	1.6586	1.4385	11.2176	4.8901	31.7935	21.6745	95.2428	46.8189	61.8023	14.8356	56.0852	15.0053	303.106	7.7044	0.3261	0.1757	0.775	0.0309	5.2379	263.448	8.0469	0.2879	0.176	0.8119	0.031	5.0499	336.725	8.2539	0.3172	0.1771	0.7625	0.0314	5.0863	381.384	9.9128
AMM	2.54	2.54	1	4.8953	8.5935	0.833	62.1184	15.1466	60.7354	16.453	45.7322	20.502	25.2697	7.1032	1.5511	1.389	10.6893	4.2591	33.4511	23.1319	85.7462	41.0053	64.3538	16.0372	59.4429	16.0163	329.959	7.6667	0.3508	0.2091	0.8009	0.0437	5.2136	265.927	7.572	0.3294	0.2095	0.847	0.0439	5.0094	372.409	8.3355	0.3505	0.2097	0.785	0.044	5.0681	414.244	9.6785
AMM	2.85	2.53	1.1245	5.5167	9.0519	0.8461	77.3313	13.0788	76.294	12.5693	58.3325	16.1643	32.0304	5.3279	1.196	1.1297	11.8159	4.0776	32.8348	19.3918	74.0186	24.783	79.7581	13.01	74.5558	12.4058	427.046	7.7452	0.3701	0.2078	0.8061	0.0432	4.9955	359.323	7.5201	0.3521	0.208	0.8492	0.0432	4.971	471.155	8.3927	0.3632	0.2083	0.7951	0.0434	4.9342	497.534	10.0201
AMM	2.37	2.29	1.037	4.2157	7.8254	0.8651	68.0435	12.0253	60.7858	13.6984	44.9935	18.664	25.9432	5.7821	2.5852	1.8364	11.9496	4.2957	26.9774	24.29	99.0853	39.0177	69.6216	12.9555	61.1546	13.0472	319.498	6.9055	0.3806	0.1968	0.7917	0.0387	5.0637	275.056	6.908	0.354	0.197	0.8478	0.0388	4.9214	352.301	7.6501	0.3636	0.1975	0.7716	0.039	4.9891	403.792	9.4112
AMM	2.71	2.54	1.0667	5.5131	9.0023	0.8549	71.118	16.5321	65.2422	17.5577	50.2894	21.703	27.7191	7.4779	2.2671	1.7002	11.0685	4.5366	27.4994	24.3862	87.7752	36.5656	72.8385	17.694	65.2919	17.0866	403.055	7.8256	0.3346	0.1756	0.7782	0.0308	5.4074	357.888	7.9163	0.3096	0.1759	0.8249	0.0309	5.304	433.508	8.4637	0.3184	0.176	0.7644	0.031	5.315	502.468	10.2056
AMM	2.22	2.16	1.0278	3.7869	7.3174	0.8887	71.1145	12.3996	69.6887	13.8186	52.5581	17.2357	29.2286	5.7277	1.5971	1.1982	11.5293	4.4478	32.1664	19.4263	79.975	28.95	73.7746	13.4466	68.1574	12.95	466.213	9.0431	0.3278	0.1833	0.7396	0.0336	5.1106	373.012	8.7126	0.3067	0.1835	0.805	0.0337	4.9929	529.001	9.852	0.3291	0.1841	0.7206	0.0339	5.0359	546.503	11.1523
AMM	2.61	2.19	1.1917	4.3865	8.0153	0.858	68.4946	12.2558	67.5953	14.1907	51.8667	17.5844	28.2854	5.8807	1.4599	1.2279	10.5934	4.3365	32.9472	20.3886	75.5736	29.611	71.1829	14.1482	66.0915	13.3312	471.871	8.9267	0.3526	0.2095	0.7423	0.0439	5.0018	386.981	8.8726	0.328	0.2094	0.7977	0.0438	4.887	527.939	9.5661	0.353	0.2098	0.7274	0.044	4.9607	545.161	10.9519
AMM	2.37	2.2	1.0769	4.2121	7.9452	0.8385	71.9936	13.8645	64.7166	16.4408	49.8551	19.7029	27.6754	6.7744	2.9686	2.0305	11.1459	4.5736	27.0065	26.8819	89.7166	32.439	73.8824	16.0545	65.1868	15.2198	471.209	8.6419	0.3336	0.1677	0.7166	0.0281	5.3078	405.338	8.3859	0.3246	0.168	0.7863	0.0282	5.1701	521.928	9.4934	0.3075	0.168	0.6934	0.0282	5.2484	553.797	10.9244
AMM	2.56	2.21	1.1596	4.0667	8.4943	0.7083	74.3781	19.6101	71.8507	22.395	55.8386	24.5503	30.1713	9.3045	2.1945	1.7108	11.1592	4.521	31.7043	24.3413	82.5091	36.98	77.4378	21.6444	70.7496	21.2043	543.615	8.4971	0.4324	0.29	0.8039	0.0841	5.0874	445.888	8.3657	0.4027	0.2901	0.847	0.0842	4.9492	606.183	9.3509	0.4081	0.2901	0.7917	0.0842	5.0183	629.603	10.392
AMM	2.87	2.32	1.2387	5.1097	8.7833	0.8323	69.8904	16.2701	65.1471	16.3486	49.7239	18.7137	27.5544	7.0805	2.2775	1.6826	11.0546	4.5313	29.8602	25.6615	85.3422	35.5211	71.6631	16.802	64.8102	15.9492	332.474	7.0774	0.3888	0.2428	0.834	0.0589	5.1192	298.31	7.4821	0.3643	0.2426	0.8696	0.0589	5.0424	362.764	7.6766	0.3763	0.2429	0.822	0.059	5.0572	394.839	8.9206
AMM	2.71	2.03	1.3333	4.223	7.8956	0.8513	75.1238	14.5701	72.3891	14.853	52.8728	18.5794	30.442	6.363	1.5052	1.312	12.969	4.7944	31.2689	18.6681	86.4035	36.2798	76.9469	14.7871	70.9823	14.5921	321.664	7.9488	0.3349	0.2049	0.847	0.042	5.1584	293.14	8.15	0.3144	0.2051	0.8735	0.0421	5.0963	350.899	8.5938	0.3162	0.2048	0.8393	0.0419	5.1377	380.38	9.91
AMM	2.57	2.28	1.1316	4.5428	8.2052	0.8479	68.1709	16.6978	60.3523	17.8638	46.5517	21.8249	25.7921	7.6509	3.2468	2.1877	10.8739	4.6335	27.1495	27.1991	93.8904	43.7666	69.5862	17.4648	61.1019	17.299	354.284	7.9534	0.3402	0.2051	0.8024	0.0421	5.3001	316.456	8.1876	0.3299	0.2054	0.8485	0.0422	5.1624	390.783	8.6107	0.3361	0.2059	0.7818	0.0424	5.1401	433.591	10.1783
AMM	2.94	2.4	1.2273	5.455	9.1425	0.8201	70.5069	19.5224	59.6688	19.5498	43.4214	23.1491	25.7081	8.4802	3.5057	2.1121	13.5599	5.133	24.6219	24.3997	116.336	48.6999	71.8469	20.6684	60.9147	19.3262	393.637	7.3079	0.399	0.2453	0.8037	0.0602	5.1664	346.307	6.9853	0.3951	0.2455	0.8625	0.0603	5.0659	426.214	7.9605	0.393	0.2465	0.7822	0.0608	5.0018	510.505	10.4145
AMM	2.5	2.23	1.1186	4.3647	8.1145	0.833	73.0187	14.6208	68.6547	17.2601	51.8802	20.0617	29.0213	7.1642	2.1469	1.7268	11.7106	4.4673	29.1797	21.996	85.0451	35.6651	74.5801	16.0355	68.056	16.234	346.913	7.3226	0.3567	0.2189	0.8346	0.0479	5.218	303.411	7.3155	0.3448	0.2191	0.8671	0.048	5.0446	386.156	8.0679	0.3531	0.219	0.8228	0.048	5.1632	393.476	9.1976
AMM	2.45	2.33	1.0513	4.5609	8.1556	0.8617	78.2586	15.6637	69.7818	17.8918	48.7793	21.4811	29.8455	7.4125	2.4853	1.8778	15.1274	4.984	26.4356	20.9296	106.961	42.3804	79.5755	16.7678	69.8924	16.9726	358.557	7.3136	0.3712	0.2307	0.8432	0.0532	5.1678	335.816	7.5725	0.3662	0.2307	0.8756	0.0532	5.0087	385.516	7.8281	0.3675	0.2307	0.8343	0.0532	5.1235	426.378	9.6886
AMM	2.87	2.51	1.1429	5.8148	9.0929	0.8838	70.7766	16.9289	67.4858	18.6697	50.6655	20.2982	28.3648	7.8823	1.7029	1.3135	11.7602	4.4269	30.3775	21.31	86.0934	37.2975	72.6655	17.9681	66.5355	17.8153	314.487	7.1729	0.3574	0.2278	0.8532	0.0519	5.2804	257.424	7.0624	0.3538	0.2282	0.8889	0.0521	5.1222	354.297	7.8119	0.3493	0.2285	0.8416	0.0522	5.1845	384.048	9.1408
AMM	2.96	2.62	1.129	6.2545	9.4401	0.882	91.3319	17.8375	78.5121	18.8507	53.6949	21.9231	33.959	7.8161	3.0928	2.0976	17.5976	6.1965	23.7228	19.3771	111.714	42.6914	92.1429	18.0207	79.5	18.1219	356.906	7.0902	0.3422	0.1795	0.8584	0.0322	5.5266	320.211	7.3018	0.3135	0.1796	0.8983	0.0323	5.4361	390.885	7.8045	0.3186	0.1795	0.8443	0.0322	5.5427	435.214	9.45
AMM	2.54	2.29	1.1111	4.6191	8.3129	0.84	69.0176	14.3293	64.6721	14.9846	45.9412	18.2233	27.2651	6.3782	1.8106	1.4218	13.3137	4.3858	30.8338	22.8783	97.2191	37.0174	70.8765	14.8461	63.8456	14.3871	374.043	7.9119	0.3279	0.1773	0.7697	0.0314	5.2438	306.461	7.8083	0.2991	0.1775	0.8341	0.0315	5.1935	432.067	8.7429	0.3232	0.1778	0.7434	0.0316	5.1473	424.541	9.8167
AMM	3.17	2.33	1.3593	5.8438	9.6009	0.7967	68.993	13.8219	62.1934	18.3005	49.9871	20.7929	26.5529	7.4052	3.0308	2.0898	9.759	4.361	26.9081	27.2743	83.6495	37.9382	70.7808	16.3192	62.8101	16.6315	323.396	6.3269	0.4275	0.2636	0.8382	0.0695	4.9392	246.709	5.7635	0.428	0.2638	0.8885	0.0696	4.8015	372.652	7.223	0.4109	0.2644	0.8182	0.0699	4.838	407.556	8.5676
AMM	2.46	2.12	1.16	4.2048	7.9452	0.837	68.8919	11.2212	62.2548	11.5818	48.4145	15.658	26.5918	4.8961	2.7045	1.9141	10.4324	4.1077	26.3144	24.2959	84.5081	31.6144	70.2935	11.8127	62.6419	11.0824	345.837	7.4416	0.339	0.1685	0.7519	0.0284	4.9844	336.316	7.7851	0.3123	0.1684	0.7971	0.0284	4.9735	359.765	8.0066	0.3175	0.1687	0.7424	0.0285	4.9508	425.708	9.5279
AMM	2.61	2.44	1.0673	4.9934	8.5439	0.8596	63.9111	15.5234	59.9973	15.1487	44.5589	19.7821	25.2107	6.6601	2.071	1.7132	11.3473	4.4742	30.4829	24.0364	91.8509	40.2243	65.7674	16.0671	59.4186	15.1555	299.54	7.166	0.3595	0.2145	0.8146	0.046	5.1437	265.132	7.2752	0.3456	0.2148	0.856	0.0461	5.077	321.304	7.6355	0.3626	0.2154	0.8037	0.0464	4.9815	395.255	9.3624
AMM	2.6	1.89	1.3769	3.7251	7.6065	0.809	62.442	16.1329	62.7355	21.9428	47.9076	23.2254	25.9557	8.8772	2.2847	1.9441	10.1241	4.4323	34.8276	24.3806	83.4565	36.68	66.4475	20.4328	60.962	19.7111	474.318	8.6008	0.3772	0.2371	0.7627	0.0562	5.1514	330.254	7.5981	0.3755	0.2377	0.8254	0.0565	4.9142	574.784	9.6653	0.3648	0.2375	0.7406	0.0564	5.0964	540.438	10.578
AMM	2.96	2.62	1.129	6.1745	9.4401	0.8707	70.9611	15.053	65.4305	16.9437	48.733	20.4008	27.7428	7.0707	2.1669	1.5274	12.1631	4.89	29.4737	25.2184	91.0267	39.0212	72.5651	16.391	65.1813	16.1175	351.762	7.2036	0.3458	0.1875	0.8042	0.0352	5.3708	286.815	7.2187	0.322	0.1878	0.857	0.0353	5.2318	401.626	7.9634	0.34	0.1879	0.7827	0.0353	5.2626	408.26	8.9134
AMM	3.08	2.55	1.2066	5.8983	9.6215	0.8007	62.9081	14.5051	63.8895	16.8096	51.7977	18.8148	26.5373	6.9683	1.6531	1.3598	9.0767	4.8926	42.5601	29.7601	67.114	32.8872	67.0547	16.8024	62.2128	15.5204	444.779	9	0.3349	0.2203	0.754	0.0485	5.0808	330.101	8.6588	0.3311	0.2203	0.8164	0.0485	4.9927	519.835	9.8421	0.334	0.2205	0.7333	0.0486	5.0115	541.597	10.6412
AMM	3.01	2.44	1.2308	5.633	9.2913	0.82	76.853	15.5165	72.8044	19.05	50.5638	22.307	30.6756	7.6984	1.6275	1.2673	14.9807	4.9593	29.6525	19.7394	100.166	36.6056	79.1896	18.2383	71.4848	17.6165	499.504	8.5032	0.3625	0.2185	0.7878	0.0478	5.2448	406.541	8.3567	0.3424	0.2187	0.8403	0.0478	5.0973	570.988	9.2387	0.3623	0.2188	0.7718	0.0479	5.19	546.515	10.1558
AMM	2.64	2.19	1.2077	4.5101	8.2548	0.8317	85.5882	17.0397	77.7029	19.9775	53.289	23.0437	33.1343	7.9884	2.6399	2.1799	16.9289	6.1613	28.5189	22.5813	107.911	42.9136	87.7888	18.6711	77.2368	18.3514	438.375	8.0491	0.3683	0.2435	0.8446	0.0593	5.1968	382.402	8.3661	0.351	0.2436	0.8839	0.0593	5.0983	498.797	8.8371	0.3687	0.2437	0.8302	0.0594	5.1808	490.367	9.6083
AMM	2.7	2.55	1.057	5.266	8.8329	0.8482	79.7779	13.9447	74.2169	17.9068	53.4766	20.5525	31.4956	7.0884	2.2629	1.8488	14.095	5.1113	28.3576	19.5069	94.2779	35.7848	81.926	16.3383	73.5156	16.1853	438.553	7.6975	0.3711	0.2228	0.8167	0.0496	5.1601	336.827	7.4118	0.3537	0.2229	0.8729	0.0497	5.0423	509.584	8.5261	0.3617	0.2229	0.7977	0.0497	5.1472	489.735	9.4059
AMM	2.99	2.1	1.4286	4.8081	8.6345	0.8104	64.3858	17.1216	62.5674	16.371	49.2066	20.3451	26.1685	7.2303	2.0162	1.8725	9.6983	4.4307	32.79	24.4258	78.8255	39.9912	67.0993	17.3123	61.5759	16.4622	360.696	7.5674	0.3809	0.2409	0.808	0.0581	5.1005	319.037	8.0355	0.3623	0.2409	0.8447	0.058	5.0559	392.663	8.0596	0.3875	0.2416	0.7956	0.0584	4.9514	446.966	9.8662
AMM	2.57	2.57	1	5.2951	8.7337	0.8723	63.2691	12.9207	59.0375	14.2037	46.1772	17.7088	24.9355	5.9182	2.8053	1.9673	9.7611	4.214	29.8433	27.9545	84.8562	34.0943	65.8241	14.066	58.8228	13.1047	361.123	7.754	0.367	0.2033	0.7513	0.0413	5.0288	285.67	7.7329	0.3405	0.2035	0.8269	0.0414	4.9862	417.126	8.6724	0.3531	0.2041	0.722	0.0416	4.9355	453.247	10.0413
AMM	2.75	2.22	1.2432	4.6845	8.3951	0.8353	73.1689	16.675	67.4964	16.4281	55.3639	20.4125	28.7644	7.0958	2.7177	2.0309	9.6331	4.225	30.1994	29.8567	74.361	31.9011	74.8967	17.4541	67.7977	16.3235	409.305	8.0189	0.3545	0.2145	0.8034	0.046	5.2269	383.904	8.6674	0.3157	0.2147	0.8389	0.0461	5.1602	431.051	8.6151	0.351	0.2148	0.7917	0.0461	5.1303	514.941	10.2202
AMM	2.23	1.86	1.2041	3.1618	6.9086	0.8324	65.2739	14.3377	64.1953	15.3337	50.3843	19.4783	26.8256	6.5952	1.7107	1.5384	9.6967	4.2788	33.7452	24.8814	74.8493	33.2993	67.879	15.5129	62.9278	14.9309	441.675	9.4087	0.3376	0.2232	0.7581	0.0498	5.0253	374.559	9.2708	0.316	0.2236	0.8049	0.05	4.9192	487.979	10.0272	0.3365	0.2237	0.7436	0.0501	4.9475	539.739	11.758
AMM	2.62	2.54	1.0328	5.1352	8.5935	0.8738	71.4354	13.6306	64.8628	14.0004	48.245	17.2743	27.6418	5.9264	2.4547	1.8391	12.3642	4.5995	28.0481	23.9637	91.7071	33.3821	72.9134	14.3463	64.9268	13.3965	378.956	7.9521	0.3473	0.2026	0.7825	0.0411	5.0753	337.26	8.3271	0.319	0.2026	0.837	0.041	5.0275	413.966	8.5885	0.347	0.2034	0.7652	0.0414	5.0007	474.151	9.9677
AMM	3.07	2.23	1.3729	5.2405	9.0929	0.7965	70.8005	14.7277	65.3038	14.9094	51.1004	19.3753	27.7592	6.4465	2.3176	1.7633	10.8701	4.818	29.7961	27.1121	82.8133	36.9542	72.3807	15.4134	65.3286	14.6579	352.621	7.864	0.3601	0.2466	0.8229	0.0608	5.0336	319.517	8.4157	0.3479	0.2466	0.8607	0.0608	4.9627	378.206	8.2577	0.3598	0.2469	0.8109	0.061	4.9128	456.322	9.5115
AMM	2.62	1.86	1.4091	3.7142	7.5569	0.8173	74.4964	17.5075	70.4473	16.4846	53.44	19.5822	29.7582	7.1856	2.0533	1.7985	11.8788	4.8075	30.878	24.4722	81.6836	33.9748	75.9855	17.4845	69.6982	16.553	397.283	8.5316	0.3371	0.2139	0.8172	0.0457	5.2192	383.229	8.8583	0.3388	0.214	0.8453	0.0458	5.2297	417.523	9.0575	0.3263	0.2141	0.8107	0.0459	5.1293	466.488	9.9944
AMM	2.62	1.86	1.4091	3.7723	7.4868	0.8457	70.7706	17.7083	64.6398	18.7963	46.5009	22.1236	27.3625	8.0731	2.1237	1.5347	13.4384	5.0058	28.018	21.8042	103.271	47.0704	72.0358	18.3317	64.3226	18.3956	430.233	8.9958	0.3117	0.1987	0.7796	0.0395	5.3507	416.79	9.3815	0.3008	0.199	0.8123	0.0396	5.2565	455.262	9.5288	0.3079	0.1992	0.771	0.0397	5.2551	486.62	10.6928
AMM	3.22	2.29	1.4074	5.6112	9.2212	0.8293	68.9415	15.6507	65.5073	15.2635	46.528	19.2396	27.5237	6.6291	1.7034	1.423	13.2895	4.6923	31.1748	22.207	95.5927	37.9623	70.7829	15.8338	64.3805	15.1122	294.487	6.8891	0.36	0.2182	0.8402	0.0476	5.1931	250.027	7.0103	0.346	0.2184	0.8804	0.0477	5.1218	327.944	7.4737	0.3546	0.2184	0.8275	0.0477	5.1105	384.093	8.937
AMM	2.86	2.37	1.2045	5.1134	8.862	0.8182	58.6347	13.2816	57.4267	14.5504	44.5201	18.7713	23.8519	6.3247	1.5106	1.2786	9.4366	4.3328	33.5033	23.54	82.0681	41.9651	61.2653	14.2686	56.28	14.0201	314.235	7.2163	0.385	0.2177	0.7829	0.0474	5.0857	247.97	7.2337	0.3607	0.2183	0.8369	0.0477	4.8923	360.422	7.8776	0.3678	0.2183	0.7621	0.0477	4.9448	400.129	9.2551
AMM	3.13	2.54	1.2333	6.12	9.4607	0.8593	72.0157	15.2005	64.8339	15.7144	48.6869	18.2611	27.6707	6.7024	2.339	1.7185	11.7792	4.3839	25.7973	22.6389	93.3019	37.692	73.4299	15.4587	65.1033	15.1701	280.1	6.7716	0.3693	0.2122	0.8487	0.045	5.216	240.695	6.7629	0.3555	0.2124	0.8903	0.0451	5.1403	316.424	7.4699	0.3659	0.2128	0.8301	0.0453	5.0639	345.324	8.9119
AMM	2.79	2.37	1.1786	5.2078	8.6926	0.8661	72.4423	16.0808	67.9751	14.896	51.7625	18.7482	28.7776	6.5031	1.9142	1.4626	11.4753	4.3632	28.7395	22.3493	84.6562	31.2184	74.4226	16.0691	67.4619	14.9421	361.817	8.0273	0.337	0.1906	0.8063	0.0363	5.2931	300.987	8.0315	0.3297	0.1908	0.8609	0.0364	5.2694	405.107	8.7038	0.3184	0.1912	0.7854	0.0365	5.1694	440.943	9.8235
AMM	2.96	2.29	1.2963	5.3132	8.8825	0.8462	70.4273	12.2658	66.8095	13.7281	48.6718	17.7147	28.1674	5.7449	1.9715	1.5092	12.5045	4.3709	30.3196	22.128	90.74	35.8629	72.4762	12.8442	65.8172	12.9534	315.928	6.7092	0.3755	0.1951	0.816	0.0381	5.1118	268.184	6.8102	0.362	0.1955	0.8593	0.0382	4.9477	354.875	7.4602	0.369	0.1963	0.8019	0.0385	5.0309	375.135	8.5959
AMM	3.02	2.28	1.3243	5.2442	8.8329	0.8447	65.3572	14.8758	65.3963	16.3871	50.3734	19.5102	27.2018	6.991	1.499	1.3932	10.047	4.225	34.0483	20.8135	76.1695	35.6627	68.3077	15.9544	63.6636	15.7279	336.823	7.2973	0.3642	0.2165	0.8166	0.0469	5.1114	279.933	7.2563	0.3539	0.2167	0.8512	0.047	4.99	382.169	8.037	0.3627	0.2169	0.8037	0.047	5.0397	380.289	8.6156
AMM	2.88	2.12	1.36	4.6373	8.4036	0.8252	73.6833	10.7845	66.7199	12.7483	46.4531	18.9804	28.4376	5.301	2.0338	1.6107	14.4353	4.8262	27.2287	21.2749	104.06	39.1998	74.9487	11.6591	66.478	12.1804	407.131	7.5794	0.3865	0.2057	0.7733	0.0423	4.9205	365.946	7.6217	0.3595	0.2064	0.8267	0.0426	4.7511	441.954	8.2629	0.3699	0.2064	0.7582	0.0426	4.8597	488.515	10.3051
AMM	2.92	2.46	1.1846	5.524	9.1921	0.8215	72.6481	13.0173	67.9033	13.194	50.3346	17.853	28.7681	5.6398	1.7841	1.5505	12.6613	4.3379	29.0471	21.1265	89.5261	31.3733	74.3755	13.7813	67.3197	12.8979	379.078	7.6639	0.3831	0.2388	0.8101	0.057	4.901	338.6	8.0634	0.3497	0.2389	0.8526	0.0571	4.8483	410.258	8.1625	0.3788	0.2393	0.7984	0.0573	4.8108	463.207	9.4683
AMM	2.97	2.7	1.1002	6.24	9.7908	0.818	77.0121	15.1836	73.1542	15.7265	54.2073	20.7285	30.8935	6.678	1.5654	1.1886	13.1329	4.7003	30.0958	20.2193	87.5683	38.0191	78.6531	15.4788	72.1531	15.5538	315.67	6.4968	0.4154	0.2569	0.8704	0.066	5.0298	278.309	6.9567	0.3902	0.2571	0.8974	0.0661	4.9569	341.617	6.9535	0.406	0.2573	0.8634	0.0662	4.9447	396.437	8.6627
AMM	2.79	2.2	1.2692	4.67	8.6636	0.7819	74.0204	15.8236	68.5706	16.4898	51.2507	21.6517	29.099	6.9946	1.9252	1.5066	12.5623	4.5274	29.1314	23.9388	92.1936	37.2137	75.8617	16.6786	68.1994	16.2446	454.007	8.0673	0.3761	0.2115	0.7805	0.0447	5.1988	377.331	7.697	0.3527	0.2114	0.8398	0.0447	5.1608	502.434	8.8631	0.3698	0.2122	0.7602	0.045	5.0661	558.256	10.6824
AMM	2.96	2.12	1.4	4.7572	8.5233	0.8229	78.3405	16.5614	71.9027	16.1853	53.5665	19.9696	30.6333	6.857	2.2884	1.6176	13.0543	4.7407	28.9226	24.8043	91.3548	34.8883	80.0916	16.4678	71.7282	15.9459	417.925	7.5187	0.382	0.2159	0.8137	0.0466	5.1954	369.932	7.578	0.3623	0.2159	0.8597	0.0466	5.1664	459.519	8.3165	0.3712	0.216	0.7968	0.0467	5.1235	482.191	9.7011
AMM	2.04	2.03	1.0036	3.2163	6.859	0.8591	93.295	12.5384	83.0418	14.1783	55.4937	22.3282	35.6498	5.639	2.712	2.1122	19.0443	6.1463	27.9874	22.6217	111.437	39.9831	94.9665	13.4553	82.9728	13.3902	688.091	10.0272	0.3531	0.2141	0.7532	0.0458	4.9876	636.202	9.6576	0.3574	0.2142	0.815	0.0459	4.8763	739.867	10.9008	0.3436	0.2142	0.7378	0.0459	4.994	773.098	13.1136
AMM	2.62	1.78	1.4762	3.6306	7.367	0.8406	71.2751	14.0371	71.171	16.5841	55.4275	19.7658	29.7423	6.8258	1.5194	1.3645	10.4903	4.5288	34.9257	23.6838	71.8903	32.1967	74.5037	16.5068	69.4033	15.5452	447.503	7.9545	0.3495	0.2026	0.7789	0.041	5.2427	382.452	8.1026	0.3297	0.2024	0.8137	0.041	5.0814	495.575	8.6862	0.3394	0.2027	0.7704	0.0411	5.1875	528.358	10.1994
AMM	2.79	2.12	1.32	4.5028	8.3249	0.8165	75.0287	14.413	71.5302	15.4793	53.8867	19.3128	30.2215	6.3654	2.3689	1.9351	12.3312	4.741	32.1125	26.9159	84.6526	30.3217	77.8338	16.031	70.5801	14.5964	486.008	8.5606	0.3527	0.2144	0.7707	0.046	5.1167	416.049	9.0303	0.3277	0.2143	0.8231	0.0459	5.0747	538.794	9.2925	0.3386	0.2148	0.7557	0.0461	5.0656	569.622	10.007
AMM	3.44	2.58	1.3307	6.865	10.0593	0.8525	68.491	11.4568	63.497	12.8853	47.001	17.215	26.8934	5.4154	2.1044	1.6066	11.9933	4.9731	29.2274	22.921	90.6044	38.2251	70.1546	12.4694	63.0944	12.1535	327.472	7.1697	0.3795	0.2175	0.8046	0.0473	4.9541	281.184	7.1052	0.3642	0.2177	0.8533	0.0474	4.7926	365.811	8.0061	0.3632	0.2182	0.7874	0.0476	4.8494	406.19	9.5461
AMM	2.65	2.35	1.129	4.7499	8.4532	0.8353	63.2249	12.8984	60.3825	14.5916	43.5768	18.5476	25.264	6.1919	1.7655	1.5757	12.1093	5.2691	32.1119	22.7169	93.8467	40.2925	65.4628	14.2581	59.3109	13.7383	366.386	8.5491	0.3245	0.1992	0.7581	0.0397	5.0954	309.689	8.7243	0.3073	0.1994	0.8131	0.0398	4.9549	415.237	9.2188	0.3375	0.2	0.7395	0.04	4.9452	444.059	10.5458
AMM	2.88	2.54	1.1333	5.5531	9.2212	0.8207	62.5099	15.3132	59.1133	17.0133	45.6942	19.6531	24.7814	7.2898	2.0503	1.7829	9.9778	4.4102	31.6354	26.8661	84.3966	41.0361	64.4815	16.611	58.6121	16.2099	346.853	7.5911	0.353	0.2135	0.7881	0.0456	5.2484	260.408	7.1044	0.3466	0.214	0.8527	0.0458	5.0707	404.229	8.4146	0.3492	0.2142	0.7619	0.0459	5.1057	447.488	9.9867
AMM	2.57	2.28	1.1316	4.6227	8.135	0.8778	62.2581	14.2909	59.3732	15.389	43.1855	19.5112	24.814	6.6315	1.9857	1.5759	11.6739	4.8709	31.3131	21.8225	96.0147	46.5677	64.3909	14.625	58.351	14.8826	320.831	8.4697	0.3087	0.1937	0.7865	0.0375	5.2248	274.161	8.4965	0.3011	0.1942	0.8336	0.0377	5.0436	364.272	9.204	0.3072	0.1945	0.7673	0.0378	5.0504	393.058	10.289
AMM	3.13	2.54	1.2333	6.3417	9.7788	0.8334	61.7197	15.2928	57.1807	15.2764	41.595	18.0807	23.9989	6.7031	2.2069	1.7437	11.4241	4.6123	29.8947	24.5429	97.4481	43.9844	63.2749	15.5582	56.7219	15.0091	260.735	6.7245	0.345	0.1841	0.813	0.0339	5.328	218.553	6.7759	0.3278	0.1846	0.8636	0.0341	5.2152	298.232	7.381	0.3437	0.1854	0.7905	0.0344	5.1349	326.86	9.0183
AMM	2.99	2.58	1.1571	5.8838	9.4111	0.8348	72.021	15.3658	63.0023	16.8035	45.0728	21.0551	27.011	7.1391	2.7797	1.9484	13.8281	4.6568	26.1836	23.1411	108.023	42.9333	73.2995	16.3436	63.6014	16.2186	353.143	6.9161	0.3881	0.2174	0.8107	0.0472	5.2276	299.295	6.5571	0.3786	0.2178	0.8668	0.0475	5.1007	391.248	7.6714	0.3844	0.2185	0.7903	0.0478	5.0723	435.719	9.4295
AMM	3.13	2.62	1.1935	6.2472	9.89	0.8026	71.4275	15.8102	66.3813	16.8731	50.0748	19.8108	28.1096	7.1429	2.1079	1.6596	11.8123	4.5879	28.9912	23.7435	88.0978	36.087	73.0758	16.6682	66.0176	16.2587	383.383	7.8471	0.3593	0.209	0.8048	0.0437	5.2457	305.694	7.6453	0.3385	0.2091	0.8618	0.0437	5.1554	439.862	8.6833	0.3541	0.2098	0.7812	0.044	5.1453	450.346	9.5895
AMM	2.88	2.12	1.36	4.6954	8.4036	0.8355	65.2261	11.6998	62.1768	15.6312	49.3319	18.7765	26.1661	6.3643	1.964	1.4399	9.4933	4.316	33.609	29.8905	76.2319	35.7027	67.3565	14.4689	61.6072	14.2421	420.142	8.0389	0.3598	0.1976	0.7421	0.039	5.0682	325.152	7.5954	0.3535	0.1986	0.8075	0.0394	4.8665	484.139	8.9097	0.3461	0.1984	0.718	0.0394	4.9467	492.727	10.2217
AMM	2.3	2.06	1.1154	3.6778	7.4577	0.831	68.954	12.5745	65.9724	13.928	51.4651	17.7605	27.7969	5.9008	1.939	1.7301	10.4513	4.0914	32.1328	24.7108	76.0809	32.2121	70.6765	13.7067	65.1967	13.4138	331.237	6.8607	0.4023	0.2607	0.8336	0.068	4.7712	297.537	7.0942	0.3852	0.261	0.8628	0.0681	4.6369	354.474	7.3196	0.416	0.2616	0.8272	0.0684	4.6673	402.385	8.8806
AMM	2.94	2.33	1.2628	5.4513	9.0228	0.8415	74.3229	16.7009	70.7575	19.14	52.2412	21.8353	29.7996	7.8946	1.862	1.521	12.7485	5.0197	30.073	21.3259	88.7613	36.2852	76.4384	18.588	69.7136	18.0784	395.842	7.6801	0.3846	0.2504	0.8351	0.0627	5.1682	338.021	7.7491	0.362	0.2506	0.87	0.0628	5.03	440.986	8.4108	0.3741	0.2507	0.8247	0.0629	5.074	455.029	9.0165
AMM	2.12	1.95	1.087	3.209	6.8881	0.8499	72.4603	12.9223	72.0837	15.531	50.7218	21.3245	30.0763	6.3642	1.7193	1.3558	14.3008	4.6936	34.318	20.8263	95.0188	33.8757	76.113	15.3403	69.7782	14.5302	567.224	9.8595	0.3395	0.1908	0.7109	0.0364	5.1755	439.164	9.2542	0.3084	0.1915	0.7845	0.0367	4.9814	645.674	10.8478	0.3247	0.1909	0.6944	0.0364	5.1588	684.798	12.4498
AMM	2.54	2.54	1	5.0116	8.5233	0.8669	73.1172	13.6155	67.0736	15.2637	47.3474	20.0673	28.488	6.3395	2.2087	1.6477	13.8607	5.0301	27.5191	19.7147	101.079	38.4036	74.8719	14.7685	66.6213	14.5034	363.178	7.7634	0.3418	0.1998	0.803	0.0399	5.1106	321.822	7.9054	0.3315	0.2	0.8485	0.04	4.9797	398.646	8.3645	0.3417	0.2003	0.7898	0.0401	5.0464	436.23	9.8473
AMM	2.76	2.41	1.1484	5.1897	8.7833	0.8453	65.726	14.2939	65.6733	15.0219	49.1779	18.8925	27.3287	6.4336	1.6587	1.4992	11.1399	4.7603	35.0211	21.4798	82.112	35.5485	68.9038	15.0723	63.8024	14.5234	295.899	7.2069	0.3468	0.2152	0.8343	0.0463	5.1564	245.541	7.3966	0.3395	0.2153	0.8688	0.0463	5.0578	334.169	7.8266	0.3435	0.2155	0.8236	0.0464	5.0496	368.943	8.9797
AMM	2.62	2.29	1.1481	4.6736	8.4036	0.8316	73.361	15.7117	70.6841	17.4965	52.444	22.3008	29.7166	7.3312	2.0027	1.7967	12.2871	5.3461	31.605	20.4859	87.7511	39.8137	75.9039	16.7408	69.3755	16.8464	412.041	8.4124	0.3427	0.1994	0.8015	0.0397	5.3431	343.82	8.2005	0.3252	0.1996	0.8453	0.0398	5.2031	463.964	9.2108	0.3361	0.2001	0.7863	0.0401	5.2181	470.154	9.9747
AMM	2.63	2.57	1.0233	5.4368	8.8535	0.8716	77.0366	15.8188	73.5322	15.4631	57.0668	19.022	31.0869	6.5737	1.8397	1.3495	11.6209	4.9478	30.8646	22.3184	77.3758	32.4103	79.145	16.2369	72.681	15.1971	329.311	6.888	0.3692	0.2342	0.8599	0.0548	5.1139	281.292	7.2676	0.344	0.2341	0.8931	0.0548	5.0914	362.396	7.4829	0.3558	0.2343	0.8495	0.0549	5.0304	410.517	8.6784
AMM	2.69	2.69	1	5.9129	9.4522	0.8317	75.7875	12.967	71.4355	15.8633	56.4135	19.2379	30.3249	6.3495	2.4066	1.8006	10.9093	5.1056	31.3516	26.5691	77.3182	35.9705	78.2625	15.1603	71.0105	14.4463	377.864	7.1136	0.4197	0.2767	0.8429	0.0766	4.8064	315.212	7.3056	0.3927	0.2768	0.8809	0.0766	4.6923	421.399	7.7663	0.4036	0.2766	0.8308	0.0765	4.8071	454.204	8.9951
AMM	3.1	2.4	1.2906	5.7711	10.0799	0.7138	74.6331	17.9706	72.1112	17.1624	55.2296	19.9154	30.3546	7.211	2.2251	1.7603	11.586	5.1178	32.4751	23.722	78.5243	31.2218	77.1941	18.883	70.9491	16.8864	452.627	7.9081	0.3871	0.2189	0.8006	0.0479	5.0814	406.699	8.4126	0.3492	0.2187	0.8393	0.0478	5.0065	487.568	8.4577	0.365	0.2194	0.7918	0.0481	5.0245	536.308	10.0054
AMM	2.46	2.2	1.1154	4.3029	7.9948	0.846	69.0347	13.3339	68.3975	15.6076	52.7397	19.7316	28.6084	6.4746	2.0004	1.4295	10.8898	4.6925	36.4748	26.2199	78.1341	34.0267	72.4322	15.4374	66.8202	14.6144	375.51	7.6347	0.351	0.1813	0.7869	0.0329	5.2785	316.757	7.7842	0.3398	0.1813	0.8254	0.0329	5.1131	419.409	8.3691	0.342	0.1821	0.7762	0.0332	5.2033	454.829	9.8889
AMM	2.46	2.2	1.1154	4.3066	7.875	0.8726	87.4353	14.1588	86.2823	14.7965	63.1845	17.4902	36.1694	5.929	1.5494	1.5018	14.5466	4.9597	32.5229	18.0927	81.2319	24.886	90.3628	14.9629	84.0016	13.9466	522.031	9.3538	0.3153	0.1805	0.7969	0.0326	5.1895	413.151	9.0897	0.2754	0.1806	0.8515	0.0326	5.2054	604.618	10.3744	0.3037	0.1809	0.7785	0.0327	5.1632	590.385	11.2692
AMM	2.79	2.37	1.1786	5.2515	9.0724	0.8018	75.8453	18.8742	69.3173	17.8849	52.5072	21.0111	29.5347	7.6654	2.9224	2.1174	12.2064	4.6428	27.9164	23.8138	90.329	33.235	77.9623	19.4503	69.3576	17.6801	460.279	8.5674	0.3295	0.1804	0.7766	0.0326	5.4408	413.437	8.8286	0.2992	0.1806	0.8307	0.0326	5.4434	498.291	9.187	0.3166	0.1807	0.759	0.0327	5.3473	544.249	10.5475
AMM	2.74	2.15	1.2755	4.63	8.2342	0.8581	68.1456	13.844	64.3691	14.635	49.0753	18.0803	27.1667	6.1689	2.2034	1.7588	11.1845	4.6456	30.9515	25.2193	86.3632	37.1143	70.4971	14.3137	63.7412	13.9285	358.408	7.4586	0.376	0.203	0.7911	0.0412	5.1149	275.807	7.5471	0.3308	0.203	0.8565	0.0412	5.0321	421.952	8.4092	0.3668	0.2037	0.7619	0.0415	5.0073	441.455	10.0161
AMM	2.48	2.05	1.2136	3.8668	7.6561	0.829	64.9598	10.8739	61.3566	11.6638	47.6906	15.1674	25.8669	4.9903	2.0458	1.5632	9.8821	3.7563	29.8386	23.4212	78.0332	30.0011	66.6136	11.5196	60.8794	11.1832	307.265	6.7773	0.3968	0.2218	0.8022	0.0492	4.826	275.38	6.996	0.3735	0.2217	0.8414	0.0491	4.7427	338.508	7.708	0.3626	0.2225	0.7871	0.0495	4.7277	366.481	8.7213
AMM	2.54	2.46	1.0345	4.9498	8.5028	0.8604	75.1556	9.7482	66.4766	10.4286	44.8678	16.7661	28.5114	4.3331	2.375	1.6549	15.4034	5.2789	26.211	20.858	109.635	39.0015	76.2231	10.0955	66.595	10.0021	352.988	7.1589	0.3597	0.1797	0.7763	0.0323	4.8536	310.746	7.1056	0.341	0.1803	0.8416	0.0325	4.7526	387.613	7.9089	0.3528	0.1798	0.7556	0.0323	4.8008	428.672	9.9633
AMM	2.37	2.2	1.0769	4.1248	7.6065	0.8959	63.1021	12.647	59.313	13.9073	45.0643	17.2418	24.9357	5.9882	1.8455	1.8394	10.4381	4.5466	30.2744	24.9938	85.1796	36.7805	64.7595	13.399	58.8072	13.2689	369.804	8.252	0.3147	0.1752	0.7336	0.0307	5.1632	317.699	8.2507	0.3162	0.176	0.7934	0.031	4.9792	416.471	9.1711	0.3178	0.176	0.7094	0.031	5.0308	432.098	10.3528
AMM	2.96	2.03	1.4583	4.7754	8.4737	0.8357	75.2368	14.9071	69.99	13.8908	50.6134	16.5911	29.6703	5.9833	1.7342	1.3556	13.5716	4.922	29.8459	22.5852	90.5164	32.4247	76.5464	14.7452	69.3581	13.7518	327.167	7.4686	0.3419	0.1795	0.8231	0.0322	5.2063	302.379	7.76	0.316	0.1797	0.8613	0.0323	5.227	352.174	8.0823	0.3333	0.18	0.813	0.0324	5.0803	390.79	9.5509
AMM	2.75	2.14	1.2885	4.5246	8.354	0.8147	63.2417	16.5507	60.0375	16.9887	45.8481	19.7938	25.1438	7.412	1.846	1.5412	10.0967	4.138	28.9128	19.3992	84.7568	36.997	65.024	17.2241	59.3619	16.6541	341.486	7.0315	0.3766	0.2121	0.7972	0.045	5.2611	268.394	6.8089	0.3599	0.2129	0.855	0.0453	5.1181	389.64	7.7797	0.3666	0.2134	0.7746	0.0455	5.0926	420.949	9.1049
AMM	2.57	2.45	1.0488	5.0552	8.6636	0.8464	63.6122	13.4096	59.4378	13.0644	42.7402	16.012	24.9738	5.7575	1.9161	1.5495	11.8162	3.6262	28.1405	17.8824	93.9432	31.5706	65.077	13.8211	58.7757	12.9189	306.091	7.0398	0.3915	0.2259	0.8024	0.051	4.9378	266.396	6.9245	0.3744	0.2262	0.8517	0.0512	4.8601	340.854	7.7602	0.3821	0.2265	0.7846	0.0513	4.7822	353.733	8.9
AMM	2.73	2.42	1.1259	5.1424	8.6636	0.861	59.6197	16.4123	55.6463	16.8352	40.8647	19.9815	23.2244	7.4439	1.9202	1.5834	11.2705	4.2929	29.1629	20.2004	99.9282	48.537	61.2128	16.4633	55.0838	16.6363	237.574	6.3306	0.3828	0.2211	0.8453	0.0489	5.2219	213.831	6.646	0.3561	0.2213	0.8756	0.049	5.0876	258.587	6.8834	0.3773	0.2228	0.8351	0.0496	4.9581	312.732	8.6065
AMM	2.42	2.15	1.1246	4.0849	8.0359	0.7949	63.5755	11.5378	61.3383	12.5958	44.8922	14.9521	25.6354	5.3992	1.237	1.1425	11.2272	3.6592	29.8507	16.7373	85.5307	28.4095	65.2338	12.2542	60.1211	11.9775	324.573	6.978	0.4382	0.2793	0.813	0.078	4.6267	268.767	6.6655	0.4305	0.2797	0.8592	0.0782	4.4814	364.405	7.625	0.4345	0.28	0.7995	0.0784	4.5175	374.365	8.7257
AMM	2.62	2.54	1.0333	5.3677	8.9612	0.84	66.4377	13.6074	60.3639	13.6554	45.584	16.3782	25.6247	5.9139	2.1212	1.6384	10.8423	3.9044	25.9019	20.4054	88.6158	31.1031	67.5534	13.9756	60.4949	13.4075	248.405	6.2656	0.3606	0.1743	0.8257	0.0304	5.1823	213.762	6.3146	0.3386	0.1747	0.8724	0.0305	5.1	276.968	7.051	0.3466	0.1761	0.8062	0.031	4.9901	315.328	8.8635
AMM	3.13	2.71	1.1562	6.7342	10.2577	0.8043	65.2327	12.3646	60.3745	12.2702	45.1949	15.7277	25.5091	5.3142	1.7591	1.3006	10.8572	3.7383	26.7185	19.2742	87.7204	29.5224	66.498	12.835	60.0939	12.1451	266.093	5.9722	0.3914	0.1854	0.8107	0.0344	5.024	228.803	6.1441	0.365	0.1866	0.8594	0.0348	4.9309	295.008	6.6052	0.38	0.1881	0.7922	0.0354	4.787	334.142	8.3022
AMM	3.05	2.51	1.2143	6.1709	9.6009	0.8413	78.2472	14.3992	66.1604	14.0801	47.1693	17.5825	28.7417	6.0128	3.3279	1.9536	14.3571	4.3012	22.8281	19.2587	107.255	34.7859	79.049	14.5787	67.6169	13.8508	303.744	5.8569	0.4363	0.2415	0.8512	0.0583	4.9666	285.108	5.9446	0.4218	0.242	0.8931	0.0585	4.9164	325.103	6.4955	0.4184	0.2426	0.8352	0.0589	4.83	356.821	8.0802
AMM	2.87	2.57	1.1163	5.9129	9.6215	0.8026	62.0371	13.6305	55.5777	13.8135	40.6581	17.0054	23.5156	6.0711	2.2675	1.6964	11.3118	4.194	25.8823	20.894	99.4223	39.2194	63.1914	14.2405	55.7842	13.5501	256.246	6.259	0.4174	0.2743	0.8349	0.0753	4.8102	216.135	5.9984	0.4166	0.2748	0.8842	0.0755	4.7164	285.377	6.9169	0.4044	0.275	0.816	0.0756	4.6245	325.914	8.3849
AMM	2.46	2.2	1.1154	4.292	8.0444	0.8335	83.6382	17.7282	70.8957	15.6605	46.9066	18.443	30.7392	6.8225	3.0673	1.8449	17.2363	5.312	23.4313	16.3349	117.562	38.1517	84.4787	17.4172	71.9668	15.8167	335.992	7.3895	0.3389	0.1845	0.839	0.034	5.3462	316.882	8.1724	0.3015	0.1842	0.8861	0.0339	5.4192	366.277	7.9093	0.3376	0.1848	0.8194	0.0342	5.2418	383.745	8.802
AMM	2.59	2.27	1.1435	4.4556	8.2052	0.8316	69.7221	14.9936	64.7817	14.4128	49.5038	18.0743	27.436	6.3245	2.0544	1.6081	11.2004	4.1816	28.455	21.6865	84.9023	35.5831	71.0779	15.2746	64.4916	14.443	325.699	7.3625	0.3825	0.2485	0.8325	0.0618	4.9939	298.237	7.6958	0.3737	0.2486	0.8675	0.0618	4.9254	350.8	7.8664	0.3812	0.2489	0.8206	0.0619	4.8879	395.884	9.2559
AMM	3.33	2.59	1.2857	6.7269	10.2287	0.808	72.4468	11.7376	67.5429	12.8716	49.1769	17.1822	28.6089	5.4062	1.7703	1.478	12.803	4.2671	28.0645	18.5344	91.0409	33.289	73.7515	12.2967	66.9059	12.4008	307.654	6.9807	0.3834	0.23	0.8387	0.0529	4.9241	256.77	6.6772	0.3769	0.2306	0.8821	0.0532	4.8203	342.55	7.6154	0.3777	0.2304	0.8249	0.0531	4.8409	380.025	9.2093
AMM	2.62	2.37	1.1071	4.9898	8.5524	0.8573	72.571	13.2105	60.9467	13.0251	45.1503	17.5494	26.5005	5.5658	3.9483	2.3488	12.5742	4.6747	24.0206	25.5712	102.893	37.6579	73.4454	13.8272	62.6093	12.7388	361.799	7.0245	0.3778	0.1766	0.7566	0.0312	5.044	334.823	7.1769	0.3488	0.1762	0.8269	0.0311	5.059	387.643	7.6741	0.3667	0.1796	0.729	0.0323	4.8863	444.037	9.7586
AMM	2.88	2.12	1.36	4.6881	8.3745	0.84	71.1962	12.0818	68.3852	12.1545	52.0843	15.2897	28.808	5.2307	1.4475	1.1953	11.1839	3.9832	30.2166	19.53	77.6323	27.9262	72.7863	12.2846	67.3677	11.8866	299.757	6.5848	0.3789	0.2067	0.8345	0.0427	4.969	261.624	6.8688	0.3553	0.2069	0.8698	0.0428	4.9109	331.649	7.2964	0.3701	0.2082	0.8225	0.0433	4.8281	360.886	8.4174
AMM	2.93	2.51	1.1689	5.6512	9.3119	0.819	75.7212	12.4393	69.0679	12.6811	49.4788	17.0295	29.4307	5.3683	1.9109	1.4512	13.9788	4.303	27.0861	19.8598	96.9745	31.002	77.0533	12.945	68.8279	12.3408	326.075	6.2302	0.4425	0.266	0.8481	0.0708	4.7774	289.206	6.4908	0.4125	0.2662	0.8872	0.0709	4.7149	352.486	6.8701	0.4182	0.2662	0.8376	0.0709	4.7267	406.107	8.4542
AMM	3.05	2.44	1.2456	5.7748	9.1716	0.8627	82.9347	11.1275	72.3658	10.6287	51.3717	15.6153	31.2635	4.4718	2.717	1.7299	15.1533	4.5937	25.1165	21.4969	102.545	30.6256	83.9917	11.2358	73.1485	10.3482	362.534	6.5051	0.4188	0.2155	0.8254	0.0464	4.8106	332.416	6.607	0.3918	0.2154	0.8749	0.0464	4.7573	391.91	7.3535	0.3877	0.2154	0.8081	0.0464	4.7409	426.598	9.1322
AMM	3.13	2.54	1.2333	6.1491	9.659	0.8282	69.1438	12.1927	62.7726	13.3644	46.8002	17.1145	26.7158	5.6616	2.3717	1.9062	11.6035	4.1241	26.5195	21.481	92.2921	34.6255	70.5195	13.03	62.8328	12.7448	290.038	6.1587	0.3993	0.21	0.8219	0.0441	5.0516	243.834	6.3487	0.3698	0.2104	0.8718	0.0442	4.9342	325.638	6.8867	0.3903	0.2107	0.8026	0.0444	4.9654	363.827	8.6652
AMM	3.06	2.39	1.2818	5.6985	9.3905	0.8121	67.8463	14.5198	65.2557	14.6978	50.482	18.4548	27.4458	6.3069	2.0471	1.5899	10.7016	4.3691	31.7981	24.0807	81.4658	33.8507	70.5906	14.9997	64.3313	14.2083	328.74	6.9111	0.3925	0.2271	0.8212	0.0516	5.077	253.501	7.0054	0.3638	0.2272	0.8752	0.0516	5.0078	381.22	7.7931	0.3857	0.2275	0.7996	0.0518	4.9617	413.063	9.0209
AMM	2.99	2.35	1.2742	5.3278	8.9527	0.8353	62.8524	10.9347	61.9499	12.6207	46.6611	15.6621	25.8108	5.3339	1.5006	1.4736	10.343	3.9314	32.2763	19.4519	78.9512	31.001	65.2118	12.2299	60.4583	11.867	319.04	7.0029	0.3805	0.2168	0.7945	0.047	4.8868	283.573	7.4463	0.3563	0.2168	0.8262	0.047	4.7488	355.317	7.7744	0.3725	0.2175	0.7843	0.0473	4.7786	362.536	8.9424
AMM	2.81	2.46	1.1448	5.2187	8.8825	0.8312	64.9712	13.6412	61.606	14.2121	46.7919	16.6266	25.8949	6.0951	1.9038	1.5438	10.6048	4.0544	30.7992	24.3328	82.2068	31.8162	66.7081	14.3185	60.9346	13.6806	328.899	7.0397	0.4038	0.2258	0.8036	0.051	4.9727	269.886	7.3204	0.3579	0.2258	0.8557	0.051	4.9063	375.148	7.8641	0.3883	0.227	0.7825	0.0515	4.8405	389.433	9.0665
AMM	2.69	2.51	1.0714	5.4295	8.8535	0.8705	84.577	11.2453	71.3295	12.1277	48.5846	17.1773	31.0811	4.8957	3.5159	2.129	16.8353	4.8085	23.9533	20.0538	114.677	34.6152	85.7424	11.4372	72.6869	11.3163	365.322	7.0632	0.3853	0.2222	0.8291	0.0494	4.8404	327.809	6.9799	0.3864	0.2224	0.8842	0.0495	4.7612	397.737	7.7807	0.3694	0.2222	0.8099	0.0494	4.824	445.533	9.3927
AMM	3.13	2.29	1.3704	5.7602	9.3409	0.8296	76.9298	10.1543	64.8573	10.9287	44.7015	14.3458	28.1973	4.4416	3.4472	2.0605	14.9742	4.6223	22.9976	18.5276	111.391	32.4569	77.8502	10.5796	66.1558	10.05	263.25	5.9064	0.3874	0.1817	0.8294	0.033	4.9034	222.105	5.8041	0.3733	0.1832	0.891	0.0336	4.8051	297.328	6.7954	0.3529	0.1825	0.804	0.0333	4.815	330.396	8.5618
AMM	2.89	2.38	1.2135	5.3169	8.8329	0.8564	80.4981	14.616	65.2484	14.482	45.2523	18.7978	28.7029	6.1116	4.6659	2.5285	15.7987	5.0629	22.8198	22.9047	118.622	40.1564	81.5071	14.6541	67.5251	14.0164	269.163	5.6089	0.4447	0.2239	0.863	0.0501	5.0731	254.275	5.8887	0.4083	0.2239	0.9059	0.0501	5.0192	286.311	6.3172	0.4091	0.2244	0.847	0.0504	4.9805	358.171	8.6502
AMM	2.45	2.34	1.0432	4.5064	8.135	0.8557	66.5891	13.9475	60.8625	13.8567	44.6737	17.2648	25.7838	6.0288	2.1243	1.5968	11.5911	4.0484	26.8699	20.929	94.1571	35.3026	67.9985	14.3671	60.7281	13.6182	358.498	7.6644	0.3706	0.2164	0.781	0.0468	5.0307	320.144	7.919	0.3479	0.2168	0.834	0.047	4.9362	394.651	8.2014	0.3729	0.2179	0.7611	0.0475	4.8884	414.99	9.5683
AMM	2.33	2.16	1.0833	3.885	7.6766	0.8284	64.2753	14.2045	58.6272	14.0056	42.9	18.7715	24.7792	6.2252	2.2445	1.6328	11.9335	4.8629	29.6235	25.4314	98.3432	47.0334	65.6028	14.6125	58.4948	14.0054	288.292	6.6307	0.3669	0.2187	0.8145	0.0478	5.0289	276.843	7.4053	0.3422	0.2192	0.8485	0.0481	4.887	306.511	7.0653	0.3848	0.2197	0.8033	0.0483	4.8382	342.831	8.3
AMM	2.62	2.12	1.24	4.2775	8.0153	0.8367	74.5159	13.3153	64.6222	13.1093	43.973	17.7446	27.8397	5.4746	3.0225	1.9297	14.9863	4.9484	25.2349	21.6182	112.932	34.8937	76.0794	13.7085	65.2254	12.5709	462.317	8.7325	0.3468	0.1951	0.7306	0.0381	4.9113	420.201	8.7538	0.3397	0.1958	0.8091	0.0383	4.9148	505.83	9.425	0.3482	0.1965	0.7039	0.0386	4.8296	526.239	11.0513
AMM	2.99	2.93	1.0204	6.6397	10.0593	0.8246	58.6642	12.3974	55.8093	13.6762	43.9927	16.0298	23.3366	5.847	2.3714	1.8579	8.5323	3.9999	30.0366	26.3035	76.9865	32.2888	60.7337	13.9497	55.3192	12.7883	252.672	5.8872	0.4283	0.2498	0.8241	0.0624	4.8766	219.604	6.0183	0.4114	0.2503	0.8605	0.0626	4.7339	280.686	6.4101	0.4252	0.2512	0.8117	0.0631	4.6838	306.523	7.8659
AMM	2.94	2.47	1.1879	5.7566	9.3204	0.8327	78.0702	11.8863	70.1617	11.3099	49.0012	15.1121	30.0293	4.7153	2.2918	1.6571	14.6683	4.4474	25.6833	18.7035	101.094	28.3489	79.4435	12.0874	70.1177	10.8489	375.823	7.1295	0.3669	0.1893	0.7909	0.0358	4.9051	313.667	6.9752	0.3482	0.1894	0.859	0.0359	4.9725	424.411	7.8429	0.3584	0.1904	0.7661	0.0363	4.8199	435.545	9.181
AMM	2.45	2.33	1.0513	4.55	8.2052	0.8493	74.5254	11.8214	65.8473	12.2409	42.982	15.9539	28.2005	5.0736	2.527	1.7755	15.8694	4.3695	25.096	17.24	115.165	33.0298	76.0195	12.1329	65.8518	11.4722	397.429	7.5881	0.3951	0.2328	0.7859	0.0542	4.8018	377.039	7.679	0.3828	0.2335	0.839	0.0545	4.7053	435.924	8.2559	0.3973	0.233	0.7685	0.0543	4.7531	400.136	9.2492
AMM	2.88	2.62	1.0968	6.0255	9.5599	0.8285	64.4653	10.6924	61.223	12.0198	43.9453	15.5229	25.6965	5.0227	1.7206	1.5	11.9493	3.9025	28.6667	18.718	93.0353	30.3988	66.4448	12.1366	60.2082	11.2192	328.866	6.7797	0.3931	0.1753	0.7545	0.0307	4.983	271.938	6.7585	0.3582	0.1767	0.8177	0.0312	4.8198	375.632	7.6488	0.3656	0.1769	0.733	0.0313	4.8288	381.023	9.2129
AMM	2.93	2.46	1.1894	5.5604	9.5018	0.7739	64.8032	10.9628	58.5843	12.955	43.9643	16.94	24.8816	5.4411	2.6169	2.0307	11.0538	4.1711	27.17	24.1415	92.1796	36.5511	66.1378	12.2314	58.7749	12.1323	274.365	5.7965	0.4472	0.2712	0.8323	0.0736	4.707	241.826	6.1298	0.421	0.272	0.8732	0.074	4.4921	300.911	6.4123	0.4307	0.2719	0.8182	0.0739	4.5665	337.331	7.9781
AMM	2.29	2.2	1.0385	4.0231	7.6356	0.8671	73.564	12.3841	69.5	13.7216	48.67	17.2578	29.3428	5.634	1.9325	1.576	14.0478	4.9916	29.2782	19.0603	97.0438	34.6808	75.936	13.289	68.3569	12.6793	389.211	7.5981	0.368	0.1715	0.7736	0.0294	5.1295	336.017	7.668	0.3306	0.1712	0.8268	0.0293	5.0431	432.818	8.3457	0.3625	0.1718	0.7612	0.0295	5.1279	449.011	9.8807
AMM	2.87	2.45	1.1707	5.5204	9.1716	0.8247	69.7175	12.903	65.9492	13.0976	48.601	15.8589	27.8256	5.5439	1.8955	1.5139	12.0219	4.1125	29.5675	21.6986	87.9219	29.0321	71.8711	13.8451	65.1177	12.4364	339.193	7.2954	0.3921	0.2334	0.8162	0.0545	4.9014	288.36	7.7856	0.3486	0.2334	0.863	0.0545	4.8493	382.278	7.8155	0.3963	0.2347	0.8	0.0551	4.7562	402.166	9.0196
AMM	2.83	2.23	1.2698	4.8371	8.6345	0.8153	86.3103	16.5338	83.8801	16.4369	69.7504	19.6007	35.43	6.9387	1.8689	1.6645	9.4993	4.0075	32.1091	25.4683	59.0367	26.0284	88.3032	16.4324	83.0155	16.3452	450.343	8.451	0.356	0.2593	0.858	0.0673	5.0402	416.887	8.4765	0.3647	0.2593	0.8778	0.0672	5.0293	472.604	8.8204	0.3706	0.2593	0.8537	0.0672	5.0429	531.567	10.1184
AMM	2.71	2.2	1.2308	4.5573	8.2342	0.8446	68.7209	11.6498	66.1463	13.0938	53.4448	16.4346	27.8915	5.4937	1.9413	1.4712	8.903	4.04	30.0975	24.2807	68.0672	28.1364	70.6597	13.0413	65.4657	12.394	315.943	6.4618	0.4097	0.2098	0.8196	0.044	4.9779	287.914	6.8032	0.3698	0.2096	0.8474	0.0439	4.8683	340.898	7.0718	0.3995	0.2109	0.8113	0.0445	4.8589	375.532	8.625
AMM	2.26	2	1.1303	3.5979	7.598	0.7832	68.3715	10.7017	62.1726	11.254	49.9174	15.6862	26.533	4.8513	2.344	1.7052	9.6554	3.9959	29.2143	30.8449	77.6998	33.5332	69.4315	11.2761	62.636	11.0099	302.768	6.3397	0.4583	0.2942	0.8382	0.0866	4.4646	281.169	6.6667	0.4325	0.2942	0.8719	0.0865	4.3859	319.25	6.8423	0.4427	0.2948	0.8276	0.0869	4.3764	374.665	8.5141
AMM	2.62	2.62	1	5.6512	9.1305	0.8518	88.7712	9.9446	71.2155	8.9401	50.1949	13.8511	31.6041	3.3673	5.8466	2.3929	16.2232	4.9763	21.2958	22.6524	115.903	28.4142	90.2627	8.7977	74.063	7.6488	316.387	6.1613	0.397	0.1679	0.8149	0.0282	4.636	290.405	6.371	0.3438	0.1663	0.8835	0.0276	4.8261	347.433	7.0413	0.3581	0.1674	0.7853	0.028	4.6659	399.664	9.0333
AMM	2.99	2.63	1.1364	6.3381	9.5719	0.8693	77.5359	12.9918	71.6457	13.6717	53.3	15.8373	30.4876	5.6839	2.1736	1.7117	12.5935	4.2947	27.2778	20.725	86.6435	29.3452	78.9054	13.6645	71.3109	12.93	294.29	6.4603	0.4048	0.2529	0.8699	0.064	4.8981	254.823	6.651	0.3776	0.253	0.9034	0.064	4.8115	332.859	7.1741	0.3976	0.2532	0.8558	0.0641	4.8411	335.587	8.3331
AMM	2.33	2.22	1.0541	3.9904	7.8665	0.8103	81.7708	10.7993	70.781	12.3385	51.0509	16.8294	30.67	4.866	3.4223	2.1919	14.5735	5.4812	25.9418	25.7228	102.326	34.7746	83.1986	11.4989	71.8149	11.1187	521.067	9.035	0.3823	0.2387	0.7645	0.057	4.646	451.038	8.6375	0.3777	0.239	0.8398	0.0571	4.5761	589.352	10.0925	0.3689	0.239	0.7313	0.0571	4.6379	552.317	11.345
AMM	3.22	2.37	1.3571	5.8184	9.5393	0.8035	67.859	10.0799	62.3455	10.7788	45.6376	15.3446	26.4493	4.5719	2.0639	1.5068	11.9903	4.35	26.8264	18.9953	92.7612	33.4316	69.228	10.7298	62.0729	10.2987	284.645	6.5218	0.385	0.2109	0.8133	0.0445	4.8392	250.11	6.6633	0.3733	0.2113	0.8602	0.0447	4.7089	315.526	7.2613	0.3713	0.2114	0.7966	0.0447	4.7812	349.477	9.0998
AMM	2.37	2.12	1.1184	3.8923	7.6065	0.8454	61.1061	14.2518	60.8348	13.8555	49.3983	17.4174	25.3235	6.1227	1.6583	1.3074	8.2104	3.8873	34.9439	24.1265	67.1983	31.2118	63.8417	14.2627	59.6209	13.8161	278.565	6.6854	0.3748	0.1996	0.817	0.0398	5.119	230.247	6.8956	0.3419	0.1996	0.8569	0.0398	5.1023	310.827	7.4066	0.3588	0.1999	0.8022	0.0399	5.0172	375.937	9.2637
AMM	2.73	2.23	1.2203	4.6554	8.4241	0.8244	69.6857	11.9592	60.6769	11.6367	39.8012	16.276	25.9928	5.0205	2.4376	1.7266	15.1363	4.8659	25.2952	18.978	116.83	38.2282	70.7354	11.8855	60.9722	11.4146	260.924	5.9857	0.4247	0.2338	0.8365	0.0546	4.809	241.89	6.389	0.378	0.2332	0.8821	0.0544	4.8164	285.728	6.5714	0.3983	0.2341	0.82	0.0548	4.7293	307.404	8.5121
AMM	2.91	2.05	1.4191	4.5428	8.4737	0.795	54.5082	13.4633	54.8819	14.7041	43.6168	17.3914	22.5685	6.4244	1.6023	1.5236	7.8856	4.0666	37.5285	26.096	71.1988	39.1427	57.3857	14.3591	53.4723	14.1679	243.649	6.8582	0.3809	0.2469	0.8275	0.0609	4.9267	205.504	6.9242	0.3708	0.2472	0.8565	0.0611	4.7159	278.07	7.6571	0.3584	0.2472	0.8139	0.0611	4.8027	308.377	8.8385
AMM	2.62	2.62	1	5.3023	8.862	0.8484	70.3286	14.0341	64.0206	13.0559	44.0039	15.4376	27.1655	5.7003	1.8722	1.4635	14.0103	4.799	26.9006	18.7158	102.6	35.4194	71.4832	13.738	63.6198	12.824	293.732	6.3226	0.3973	0.2057	0.8241	0.0423	5.0469	269.658	6.4325	0.3631	0.2057	0.8677	0.0423	5.0834	325.27	7.0504	0.3793	0.206	0.8081	0.0424	4.9862	328.39	8.5454
AMM	2.96	2.37	1.25	5.4949	8.8825	0.8752	58.2943	13.2679	54.3828	14.2828	38.4938	18.2157	22.6753	6.2517	1.6526	1.4606	11.3746	4.208	28.1088	18.2968	99.985	42.1185	59.586	13.9855	53.7382	13.9368	295.216	7.2024	0.3674	0.1881	0.767	0.0354	5.1216	249.789	6.9315	0.3568	0.1891	0.8232	0.0358	4.9405	329.867	8.0496	0.3428	0.1891	0.7471	0.0358	4.9471	372.852	9.495
AMM	2.96	2.37	1.25	5.4404	9.0313	0.8382	67.5515	13.8912	60.794	14.2016	45.8873	17.3494	25.8729	6.1886	2.22	1.5873	11.1687	3.9507	25.407	20.6733	93.6018	39.2423	68.6822	13.9771	61.0628	13.9659	265.697	6.4729	0.3877	0.2001	0.8319	0.04	5.1332	251.023	6.7764	0.3545	0.2005	0.8658	0.0402	5.0627	286.59	7.1103	0.3562	0.2005	0.8182	0.0402	5.034	304.066	8.0759
AMM	2.82	2.29	1.231	4.9026	8.5935	0.8343	65.1641	11.1991	59.1794	11.904	42.412	16.1596	25.0746	5.1374	2.0238	1.4675	12.4495	4.186	27.2128	19.4115	100.149	38.1151	66.548	11.6968	59.0445	11.4575	267.691	6.2059	0.4057	0.2319	0.8224	0.0538	4.8553	214.822	5.8687	0.3925	0.2322	0.8799	0.0539	4.7049	304.747	6.9758	0.3761	0.2321	0.8005	0.0539	4.7708	332.558	8.3561
AMM	2.96	2.37	1.25	5.4586	9.122	0.8243	84.213	13.8946	71.3434	13.0167	46.9499	17.9427	30.9863	5.5058	3.0503	1.8579	17.5778	4.7578	23.8383	19.0536	118.55	35.1191	85.0915	13.6392	72.4098	12.9684	346.019	6.7498	0.3884	0.2003	0.8324	0.0401	5.0718	317.841	6.5783	0.3809	0.2006	0.8841	0.0402	5.1069	374.69	7.3892	0.3775	0.2003	0.8138	0.0401	5.0295	403.585	9.2562
AMM	2.92	2.49	1.173	5.5058	9.1716	0.8225	77.077	10.3539	68.1503	10.0909	45.4211	14.2466	29.2267	4.2588	2.2222	1.6386	15.8066	4.2956	25.1443	16.9584	109.098	31.6112	77.7925	10.3655	68.2422	9.8681	337.363	6.5683	0.4156	0.2208	0.8179	0.0487	4.7151	327.926	6.8292	0.385	0.221	0.86	0.0488	4.6994	361.175	7.1879	0.4017	0.2214	0.8052	0.049	4.6497	347.715	8.1803
AMM	2.71	2.62	1.0323	5.4513	9.2623	0.7985	62.5546	11.1882	59.8657	11.1772	43.3199	14.3909	25.0445	4.8592	1.4121	1.2412	11.4246	3.6795	29.734	19.0037	89.2422	28.5893	64.3225	11.5724	58.7629	10.8691	316.476	6.6618	0.4167	0.2053	0.7727	0.0421	4.8609	271.523	6.6452	0.3732	0.2051	0.8271	0.0421	4.8105	349.866	7.3793	0.385	0.2057	0.7582	0.0423	4.7571	374.438	8.9521
AMM	2.87	2.17	1.3238	4.7645	8.6636	0.7977	71.2043	10.5603	69.0443	10.9219	48.7886	13.6758	28.9598	4.6114	1.445	1.1148	13.3836	4.1059	30.4743	17.4218	88.22	26.2862	72.7643	10.8374	67.3886	10.4078	384.692	7.7891	0.4176	0.2563	0.8082	0.0657	4.5655	345.351	7.8261	0.3835	0.2563	0.8452	0.0657	4.5392	426.33	8.5813	0.3912	0.2563	0.7982	0.0657	4.5615	402.963	9.0741
AMM	2.88	2.61	1.1014	5.7893	9.4401	0.8164	68.4752	11.4452	62.4078	10.7034	46.2494	14.6074	26.5403	4.6788	2.1452	1.5509	11.7809	3.6601	26.6679	20.4295	91.2139	27.633	69.8463	11.799	62.3842	10.5847	262.804	5.7069	0.4165	0.2114	0.8295	0.0447	4.83	230.937	5.9327	0.3898	0.2111	0.8755	0.0446	4.809	288.593	6.3253	0.4001	0.2116	0.8132	0.0448	4.7387	320.267	7.7106
AMM	3.15	2.54	1.2415	6.0292	9.6505	0.8135	75.6633	14.3883	61.7122	12.6579	45.8555	15.7972	27.0716	5.6581	4.3128	2.1449	12.9822	3.6821	22.533	26.1654	106.419	30.6518	76.3185	14.3214	64.0717	12.9012	226.41	5.1583	0.4581	0.2542	0.8788	0.0646	4.8831	233.327	5.5642	0.423	0.2539	0.9093	0.0645	4.8953	229.347	5.6317	0.437	0.2542	0.8682	0.0646	4.7955	285.845	7.1833
AMM	2.54	2.12	1.2	4.0885	7.7758	0.8497	66.209	15.7853	62.3831	14.303	48.466	18.3222	26.2918	6.4306	1.8474	1.4888	10.2996	3.9702	30.2043	24.3127	81.0083	34.2356	67.8027	15.8008	61.932	14.6646	307.406	7.0218	0.3684	0.2115	0.8198	0.0447	5.1491	290.983	7.3474	0.3514	0.2118	0.8515	0.0448	5.108	325.305	7.4615	0.373	0.2122	0.8095	0.045	4.9978	386.19	9.3462
AMM	2.63	2.39	1.1	4.67	8.6636	0.7819	72.9622	11.1809	67.5997	10.5489	50.7482	15.551	28.7335	4.5714	1.9495	1.3363	12.2273	3.7169	28.8894	23.6839	86.3392	25.8196	74.31	11.8786	67.2809	10.5591	327.7	6.0947	0.4676	0.274	0.8393	0.0751	4.5738	285.474	6.0669	0.4419	0.2738	0.8808	0.0749	4.575	356.158	6.7284	0.4547	0.2746	0.8267	0.0754	4.4771	394.471	8.1914
AMM	2.69	2.51	1.0714	5.4295	8.9236	0.8568	69.7134	9.6909	63.6957	9.8031	51.202	12.7432	27.1925	4.1728	2.2767	1.6422	9.3511	3.5669	25.8635	22.3942	74.0455	25.6239	70.8018	10.1544	64.077	9.3782	253.164	5.6213	0.4354	0.2549	0.8558	0.065	4.5617	234.168	5.8852	0.4293	0.2548	0.8867	0.0649	4.484	272.048	6.2352	0.4182	0.2551	0.8443	0.0651	4.5072	301.623	7.4454
AMM	2.62	2.12	1.24	4.4119	8.2052	0.8235	66.3837	12.7385	65.5871	13.0107	52.4145	16.7755	27.4528	5.6436	1.3264	1.0278	9.3996	3.9288	34.9738	24.6799	69.094	30.5983	68.8798	13.2311	64.3174	12.7587	350.991	7.6712	0.3391	0.1764	0.7786	0.0311	5.1224	293.646	7.8027	0.3087	0.1766	0.825	0.0312	5.0573	391.236	8.3648	0.3274	0.1768	0.7623	0.0313	5.0363	423.741	9.3313
AMM	2.07	1.98	1.0484	3.1073	6.9292	0.8133	86.5961	14.1932	80.3132	13.0087	56.4255	17.7481	34.1271	5.5274	1.5565	1.1537	16.1145	5.0712	29.2121	21.5095	95.568	33.301	87.7819	13.3941	79.4492	13.1128	477.3	7.7256	0.4265	0.2292	0.8198	0.0525	4.8979	463.519	8.1396	0.3711	0.2283	0.853	0.0521	4.9367	501.533	8.2825	0.3981	0.2289	0.8139	0.0524	4.8568	526.177	10.4205
AMM	2.69	2.61	1.029	5.3387	9.0724	0.8151	72.9001	12.2017	65.4072	12.878	51.8399	16.2519	28.0633	5.4011	2.8287	1.9696	10.3529	4.0255	25.1397	23.2807	82.8604	30.9209	74.3803	12.5279	66.0986	12.2335	324.797	6.1172	0.4333	0.2196	0.8205	0.0482	4.9658	264.045	6.1773	0.4023	0.2198	0.8776	0.0483	4.8317	366.596	7.0453	0.3957	0.2204	0.7961	0.0486	4.8824	397.173	8.6414
AMM	2.35	2.16	1.0877	4.0376	7.6766	0.861	62.4336	11.9993	60.9529	12.8775	45.2273	15.582	25.4134	5.5165	1.5947	1.3065	10.7997	4.1456	32.1922	21.4909	84.0185	33.1323	64.6739	12.7778	59.6118	12.1985	310.275	6.7982	0.3989	0.2215	0.7987	0.0491	4.8853	245.881	6.8748	0.363	0.2215	0.8526	0.0491	4.7659	362.978	7.7139	0.3786	0.2222	0.7766	0.0494	4.786	363.139	9.2874
AMM	2.51	2.28	1.1053	4.5719	8.2052	0.8533	91.8525	12.0731	77.2623	10.8204	52.7273	17.4514	33.7403	4.4599	3.8147	2.1234	18.0665	5.3131	24.3672	21.944	113.666	36.2501	93.0209	11.7088	78.8286	10.5594	379.815	6.7455	0.4275	0.2384	0.851	0.0568	4.7285	353.373	6.8705	0.406	0.2384	0.8978	0.0568	4.7589	405.433	7.442	0.3937	0.2383	0.8354	0.0568	4.6858	448.882	9.3728
AMM	2.46	2.12	1.16	4.0376	7.846	0.8242	81.943	14.9326	72.3591	14.9763	49.995	19.5644	31.0818	6.3153	2.336	1.5446	16.0048	4.8827	25.8272	19.2502	107.005	36.7492	82.9664	14.9137	72.6913	14.7408	434.683	7.935	0.3549	0.1955	0.7975	0.0382	5.2018	406.809	8.0769	0.3412	0.1957	0.8466	0.0383	5.183	462.466	8.6459	0.3356	0.1957	0.7838	0.0383	5.1565	509.028	10.3886
AMM	2.61	2.47	1.0579	4.9607	8.9031	0.7865	75.2761	15.2592	68.3228	17.8345	50.9547	22.6473	29.1299	7.4373	2.4588	1.8538	12.6385	4.7253	26.1813	18.7702	94.6346	44.0426	76.5179	15.6867	68.4382	17.1458	322.616	6.5546	0.4402	0.282	0.865	0.0795	4.865	286.915	6.6676	0.4082	0.2819	0.8948	0.0795	4.7585	353.771	7.1849	0.429	0.2821	0.8536	0.0796	4.8381	386.99	8.9722
AMM	2.79	2.46	1.1379	5.4986	9.1716	0.8214	62.0025	14.8279	58.7886	13.9051	45.8541	16.7869	24.6519	6.2062	1.8074	1.3878	9.5344	3.5488	30.0311	23.0929	79.01	29.1522	63.7102	15.1958	58.2537	13.9948	294.753	6.6788	0.3582	0.1745	0.7869	0.0304	5.1977	252.512	6.7566	0.3475	0.1736	0.8387	0.0301	5.2162	324.512	7.4152	0.3476	0.1748	0.7679	0.0306	5.0928	373.252	9.1414
AMM	3.4	2.51	1.3514	6.5997	10.0098	0.8277	81.8884	11.4532	69.5892	10.6814	46.2815	15.5347	30.2072	4.5224	3.0583	1.9298	16.8103	4.6047	23.4453	17.4243	115.743	32.7765	82.7101	11.3453	70.6163	10.5112	282.861	5.5518	0.4539	0.2563	0.8677	0.0657	4.634	265.767	5.628	0.4339	0.2563	0.9069	0.0657	4.6682	302.699	6.2477	0.4154	0.2563	0.8549	0.0657	4.6094	331.233	7.7424
AMM	3.01	2.52	1.1935	5.8475	9.3409	0.8422	73.2509	15.4695	65.0856	15.3622	44.7386	19.443	27.7955	6.6411	2.188	1.6201	14.506	4.4984	25.7128	18.453	108.75	38.5346	74.3013	15.5668	65.2157	15.2713	268.573	6.0252	0.4011	0.2186	0.8583	0.0478	5.1642	234.889	6.0333	0.3954	0.2186	0.8983	0.0478	5.1299	293.404	6.5649	0.3913	0.2191	0.845	0.048	5.0512	338.831	8.4198
AMM	3.05	2.54	1.2	6.1491	9.5308	0.8507	76.4291	13.6024	63.1732	12.9927	43.5788	17.0329	27.578	5.5814	3.9114	2.1246	14.9187	4.2435	22.2573	19.4322	116.733	34.9867	77.4246	13.7171	64.9039	12.8029	341.642	7.1775	0.3612	0.1776	0.7876	0.0316	5.1321	326.724	7.191	0.3358	0.1778	0.8494	0.0316	5.1382	367.184	7.8685	0.3462	0.1783	0.7621	0.0318	5.0319	393.76	9.6775
AMM	2.5	2.23	1.1234	4.4047	7.9948	0.866	76.0417	10.9326	67.4815	11.3912	48.3133	15.3652	28.9577	4.7927	2.2222	1.5456	13.676	4.2937	24.6491	17.4836	98.7929	31.5885	76.8966	11.3241	67.8534	10.9946	293.268	6.5222	0.3738	0.194	0.8308	0.0376	4.9135	257.93	6.4259	0.3689	0.1948	0.879	0.0379	4.844	324.263	7.2333	0.3506	0.1945	0.8124	0.0378	4.8775	342.496	8.3926
AMM	2.79	2.46	1.1379	5.4695	9.0023	0.8481	60.6596	14.026	58.4731	14.4258	45.4674	16.1639	24.3958	6.3031	1.479	1.2112	9.2499	3.5643	30.9711	20.766	75.7034	30.1377	62.2653	14.503	57.6483	14.0518	275.206	7.0396	0.332	0.1745	0.7964	0.0305	5.2052	235.215	6.9249	0.3225	0.1744	0.8404	0.0304	5.1166	307.84	7.8114	0.3216	0.1752	0.7793	0.0307	5.0851	331.28	8.6227
AMM	2.85	2.5	1.1422	5.5204	9.0023	0.856	73.6365	11.6167	65.5856	11.4087	46.4591	15.8626	28.0834	4.8778	2.1445	1.6033	13.9133	4.2231	25.9851	18.9937	101.419	33.5163	74.7767	11.5963	65.8089	11.1468	353.81	7.0645	0.3885	0.2165	0.7997	0.0469	4.8526	301.568	6.7239	0.3904	0.2166	0.862	0.0469	4.7998	389.593	7.6784	0.3957	0.2171	0.7791	0.0471	4.7683	426.812	9.2182
AMM	2.82	2.27	1.2456	4.7463	8.643	0.7984	61.7521	15.3157	59.0817	16.8023	45.3669	19.9311	24.679	7.2626	1.6232	1.3321	9.9074	4.3984	30.6915	21.7173	85.2006	43.7256	63.6461	16.057	58.3009	16.2011	234.195	6.8889	0.3722	0.2471	0.8636	0.061	5.0819	182.92	6.5534	0.361	0.2473	0.9007	0.0611	4.9457	270.966	7.6349	0.3563	0.2473	0.8478	0.0611	4.9915	305.934	8.7725
AMM	2.29	2.12	1.08	3.8232	7.4166	0.8734	87.1274	16.957	72.0142	15.8616	47.8726	18.1363	31.4974	6.6494	4.0608	2.1985	17.5458	5.2674	22.1596	15.9936	119.403	32.4892	88.0531	17.1051	73.7699	15.468	511.339	8.5471	0.3681	0.1763	0.7597	0.0311	5.2142	488.439	8.51	0.349	0.1759	0.8321	0.031	5.3315	553.49	9.3729	0.3445	0.1762	0.7314	0.0311	5.1856	546.93	11.0643
AMM	3.56	2.79	1.2727	7.69	10.7161	0.8415	68.2917	10.9501	60.7882	11.3738	43.8321	15.1752	25.9525	4.841	2.047	1.4684	12.3963	3.8421	24.2917	17.1404	98.9192	32.5053	69.316	11.2479	61.0987	10.9923	237.172	5.2934	0.4226	0.2109	0.8408	0.0445	4.8885	202.723	5.3214	0.3938	0.2108	0.8883	0.0445	4.8376	264.909	5.9944	0.3952	0.212	0.8221	0.0449	4.765	295.462	7.7423
AMM	2.86	2.55	1.123	5.6658	9.0724	0.865	102.916	15.806	92.7385	13.2703	60.2663	17.7795	39.5552	5.5807	1.4015	1.0671	21.2663	5.3015	26.7191	16.2119	110.34	31.797	104.07	14.528	92.0896	13.5021	397.985	6.9475	0.3876	0.2262	0.8836	0.0512	4.9867	361.307	7.0009	0.3798	0.2262	0.9161	0.0512	5.0335	430.904	7.3797	0.3753	0.2265	0.8752	0.0513	4.9462	450.628	9.5714
AMM	2.87	2.57	1.1163	5.9056	9.2127	0.8744	70.5402	13.9735	68.4366	14.7519	53.007	17.7198	28.7475	6.2944	1.3946	1.1793	10.4059	3.784	30.0605	17.0231	73.9767	28.9243	72.1932	14.6179	67.291	14.3957	365.981	7.693	0.3776	0.2282	0.8186	0.0521	5.063	317.728	7.8088	0.3462	0.2282	0.8537	0.0521	4.9833	403.638	8.236	0.3629	0.2284	0.8069	0.0522	4.9703	420.897	9.457
AMM	2.54	2.28	1.1134	4.55	8.2052	0.8493	64.4102	11.3121	62.7141	11.3309	50.6542	14.2199	26.3108	4.9246	1.5868	1.2361	8.5236	3.5059	32.5397	22.6952	65.8308	26.3358	66.3189	11.5248	61.8308	11.0993	260.085	6.0471	0.4095	0.233	0.8411	0.0543	4.7942	224.998	6.349	0.3841	0.2329	0.8729	0.0542	4.7234	284.984	6.4613	0.4234	0.2333	0.831	0.0545	4.7331	318.772	7.9506
AMM	3.3	2.46	1.3448	6.1709	9.5308	0.8537	63.1414	14.3949	60.3797	15.2222	43.7525	18.2286	25.2289	6.5736	1.6212	1.2947	11.6677	4.2386	30.4804	19.5682	92.3085	37.9425	64.951	14.5624	59.3118	14.763	212.519	5.4538	0.4119	0.2231	0.8678	0.0498	5.1419	172.286	5.5803	0.3814	0.2231	0.9025	0.0498	5.0458	242.34	6.106	0.4002	0.2233	0.8552	0.0498	5.0529	276.596	7.6897
AMM	2.86	2.35	1.2135	5.1824	8.7833	0.8442	74.7296	11.7063	72.3839	13.3541	53.2976	16.6791	30.4452	5.4968	1.4372	1.1974	12.7478	4.3587	30.8441	17.8675	85.3694	30.8772	76.9947	12.3513	70.9077	12.4607	309.787	5.935	0.4456	0.2403	0.8566	0.0578	4.8436	239.208	5.7734	0.413	0.2404	0.8983	0.0578	4.7125	359.92	6.9586	0.399	0.2404	0.8417	0.0578	4.8449	362.64	7.9291
AMM	2.96	2.88	1.0294	6.687	10.138	0.8176	66.6783	9.8343	63.3289	10.8564	48.4907	14.6906	26.6959	4.5839	1.5937	1.2588	10.5886	4.1153	30.394	22.4624	79.6927	31.1277	68.2569	10.5488	62.6321	10.3134	250.214	5.9788	0.3892	0.1961	0.8309	0.0385	4.8809	210.468	6.2735	0.3479	0.1957	0.8719	0.0383	4.7851	281.456	6.6286	0.3649	0.1961	0.8156	0.0385	4.8259	316.697	8.4
AMM	3.3	2.37	1.3929	5.942	9.4111	0.8431	72.3141	11.1689	64.8176	11.1246	46.3949	13.8486	27.6883	4.7744	1.9848	1.4002	13.0943	4.1683	25.5006	19.1798	96.3637	31.7311	73.0439	11.134	64.9584	10.7986	277.086	6.5518	0.3701	0.213	0.837	0.0454	4.8543	264.135	6.7545	0.3638	0.2133	0.8731	0.0455	4.7751	297.798	7.0679	0.3607	0.2133	0.8251	0.0455	4.7965	317.362	8.7205
AMM	2.71	2.03	1.3333	4.2012	7.9657	0.832	63.8094	13.4738	61.0485	14.6025	44.3257	17.8129	25.5432	6.2493	2.0941	1.6715	11.9031	4.9948	31.4504	21.914	93.5218	42.674	65.8627	13.7418	59.9208	13.9138	266.601	6.3562	0.3929	0.2114	0.8313	0.0447	5.0867	207.279	6.3712	0.3628	0.2119	0.8808	0.0449	4.9568	312.896	7.3312	0.3694	0.2118	0.8112	0.0449	5.0263	344.004	8.8663
AMM	2.46	2.2	1.1154	4.2121	7.875	0.8535	65.0386	16.4478	61.1691	15.1086	47.3864	17.7896	25.7533	6.7059	2.1888	1.8054	10.3177	4.3383	30.748	25.1051	84.533	39.3502	66.8792	15.8832	60.6957	15.237	247.621	6.5632	0.3642	0.1923	0.846	0.037	5.2702	221.752	7.1315	0.3314	0.1919	0.8806	0.0368	5.2469	276.457	7.2822	0.3559	0.1924	0.8294	0.037	5.1342	306.374	8.5223
AMM	3.13	2.37	1.3214	6.011	9.4897	0.8388	83.4755	9.5445	73.3672	9.6476	51.0764	14.2236	31.6186	3.9866	2.2068	1.5883	15.8185	4.6278	25.1391	20.0906	103.112	30.6723	84.252	9.5568	73.8495	9.2227	292.664	6.0308	0.3807	0.1765	0.8388	0.0312	4.8361	273.348	6.2144	0.3546	0.1765	0.8809	0.0312	4.8311	311.589	6.5881	0.3634	0.1767	0.8275	0.0312	4.8336	362.399	8.8406
AMM	3.03	2.25	1.3469	5.077	9.0023	0.7873	79.557	14.9575	73.8591	13.184	51.8859	16.3329	31.3502	5.7044	1.6206	1.2737	14.9942	5.4799	29.2899	20.0699	95.5248	33.8251	81.0779	14.238	73.0658	13.142	293.705	6.3205	0.4197	0.268	0.8791	0.0718	4.8153	251.919	6.6158	0.3942	0.2679	0.9135	0.0718	4.858	325.384	6.9768	0.3991	0.268	0.8686	0.0718	4.7908	355.651	7.8282
AMM	2.54	2.17	1.1728	4.1903	7.9452	0.8341	65.843	14.3323	62.3786	14.5164	47.4169	15.9018	26.2348	6.2367	1.8789	1.5561	10.7318	4.7098	30.362	22.8411	84.0405	37.6088	67.5696	14.3301	61.6553	13.9925	342.185	8.605	0.3442	0.2101	0.796	0.0441	5.0386	315.171	8.9262	0.3274	0.2103	0.8331	0.0442	4.9985	378.589	9.3238	0.3358	0.2103	0.7813	0.0442	5.0069	381.291	9.9588
AMM	2.96	2.36	1.2523	5.3169	9.0023	0.8244	74.3946	16.988	64.4794	16.3368	44.7642	19.6494	27.7137	7.131	2.5417	1.8522	14.6592	4.9675	25.9381	23.353	110.578	43.8631	75.3201	16.7941	65.1594	16.2814	286.087	6.0483	0.4138	0.2356	0.8573	0.0555	5.1257	264.878	6.2857	0.3848	0.2359	0.8955	0.0556	5.0879	304.785	6.6264	0.4024	0.236	0.8455	0.0557	5.0385	362.774	8.5579
AMM	2.79	2.27	1.2283	4.8553	8.4737	0.8497	60.427	11.1601	60.4494	11.3644	46.382	14.342	25.085	4.978	1.4272	1.1984	9.4037	3.9665	34.2753	20.4424	73.3961	29.2556	62.8961	11.4103	58.8329	11.0538	269.165	6.8006	0.3697	0.2163	0.813	0.0468	4.8545	219.876	6.7942	0.3556	0.2161	0.855	0.0467	4.7541	306.908	7.4106	0.3725	0.2168	0.7979	0.047	4.7698	315.601	8.2802
AMM	2.07	1.96	1.0517	3.2199	6.9788	0.8308	66.4802	10.1941	61.7745	11.1871	46.1461	16.2816	26.1311	4.7475	1.8308	1.3492	11.5339	3.9974	29.2296	22.2654	88.5887	30.5318	68.0752	11.6416	61.4092	10.7406	363.985	7.2702	0.4298	0.2384	0.778	0.0569	4.6042	341.179	7.7593	0.3775	0.2377	0.8188	0.0565	4.5623	387.823	7.8354	0.4092	0.2385	0.7678	0.0569	4.5242	416.764	9.2391
AMM	2.57	2.42	1.0625	4.7427	8.5935	0.807	74.7834	12.9309	66.0158	12.8563	44.4433	17.4306	28.2894	5.4712	2.4294	1.7294	15.4566	4.4895	25.8046	19.1314	111.57	34.4124	76.023	13.2065	66.1808	12.5388	379.035	6.9044	0.4383	0.2461	0.8058	0.0605	4.7852	331.326	6.7899	0.4111	0.2463	0.8647	0.0607	4.8047	419.05	7.7038	0.4072	0.2465	0.7854	0.0608	4.7543	427.163	8.8897
AMM	2.78	2.25	1.2338	4.6373	8.4737	0.8116	64.3754	11.3224	61.0909	12.8909	48.3035	16.9898	25.7184	5.5258	1.6505	1.3767	9.3424	3.9309	29.8426	23.0772	75.6994	35.1519	65.8358	11.9401	60.6334	12.4136	239.617	5.6319	0.4467	0.2362	0.8525	0.0558	4.8894	205.214	5.6538	0.4126	0.2362	0.884	0.0558	4.7365	263.768	6.1505	0.4391	0.2361	0.8413	0.0558	4.8224	295.96	7.7516
AMM	2.93	2.39	1.225	5.4622	9.0433	0.8393	71.5019	15.4239	65.4065	13.9803	49.3814	16.7255	27.8142	6.1782	1.9765	1.4009	11.3192	3.9999	25.7286	18.5071	86.2923	29.986	72.601	15.2982	65.4153	14.189	306.873	6.425	0.4188	0.2272	0.8388	0.0516	5.057	268.879	6.4383	0.3956	0.2271	0.8819	0.0516	5.07	338.292	7.1328	0.3939	0.2279	0.8211	0.0519	4.9073	352.81	8.4023
AMM	2.65	1.97	1.3427	3.8087	7.9246	0.7621	65.3958	9.1772	65.3587	10.0983	53.2633	13.8371	27.3499	4.2065	1.4111	1.1149	8.6228	4.0429	37.5762	26.8386	62.7491	27.7205	68.3834	10.0127	63.9894	9.3964	310.56	7.3333	0.3811	0.2484	0.8213	0.0617	4.5667	270.456	7.3516	0.3705	0.2484	0.8504	0.0617	4.5023	340.548	7.8607	0.3784	0.2483	0.8134	0.0617	4.5599	369.095	8.9206
AMM	2.38	1.94	1.2246	3.6161	7.367	0.8373	76.0858	13.0746	67.9049	11.9899	52.6063	16.2656	29.1775	5.2176	2.3724	1.6612	11.4176	4.468	25.1966	23.544	85.5907	31.7381	77.1437	12.911	68.597	12.1357	330.826	6.9539	0.3704	0.1919	0.8171	0.0368	5.0332	309.641	7.0759	0.3562	0.1912	0.8603	0.0366	5.0707	351.873	7.4271	0.3652	0.1923	0.801	0.037	4.9318	392.344	9.2842
AMM	2.77	2.28	1.2165	4.7645	8.5935	0.8108	63.38	11.4028	60.8686	13.6021	47.9671	16.6158	25.5355	5.7215	1.7254	1.4604	9.1854	3.8197	30.6375	23.2914	74.2857	32.1669	65.2057	12.8401	60.1371	12.7551	313.451	6.7002	0.414	0.2279	0.8029	0.0519	4.9164	251.906	6.6461	0.3807	0.2278	0.8514	0.0519	4.7802	356.865	7.4881	0.3914	0.2281	0.7844	0.052	4.8719	373.594	8.3171
AMM	3.1	2.61	1.1888	6.4544	9.9396	0.821	65.5921	12.5733	63.8296	13.0559	51.7242	16.1075	26.7842	5.68	1.3953	1.1293	8.4643	3.5106	31.3674	22.865	65.0788	28.3571	67.2151	13.1506	62.984	12.8084	237.448	5.442	0.4406	0.2577	0.8697	0.0664	4.7428	206.338	5.6022	0.4192	0.2577	0.8944	0.0664	4.6652	261.211	6.0015	0.4314	0.258	0.8606	0.0665	4.6795	286.11	7.4365
AMM	2.54	2.12	1.2	4.183	7.875	0.8476	71.3533	11.0087	66.2561	12.0551	49.9368	16.0843	28.1308	5.0174	1.8356	1.2871	11.725	4.1329	28.0325	20.5113	87.1734	29.7091	73.1831	11.8774	65.9125	11.3647	383.332	7.0474	0.4137	0.1961	0.7699	0.0385	4.9397	291.819	6.5423	0.3965	0.1958	0.8477	0.0383	4.8306	441.628	8.0744	0.3793	0.1963	0.7407	0.0385	4.8633	466.001	9.5962
AMM	2.96	2.12	1.4	4.71	8.3745	0.8439	73.4761	14.7258	67.2909	14.0949	52.9913	17.1773	28.7231	5.9918	2.4959	1.7752	10.5779	3.9618	27.5588	24.667	81.9797	28.3124	75.4805	14.6853	67.4935	13.7546	357.987	6.4088	0.4279	0.2305	0.8192	0.0532	4.9998	285.92	6.3044	0.4024	0.2303	0.878	0.0531	5.0042	409.462	7.3429	0.4031	0.2307	0.7933	0.0532	4.9277	424.666	8.4879
AMM	2.92	2.45	1.1904	5.5531	9.2212	0.8207	90.0246	13.4664	80.5456	13.8035	58.3756	17.515	34.5763	5.7245	2.2212	1.5483	15.3594	4.5094	25.0851	18.4835	95.5684	32.1451	91.0271	13.3513	80.8559	13.3792	345.845	6.2138	0.4353	0.2387	0.8751	0.057	4.8879	310.616	6.024	0.4282	0.2388	0.908	0.057	4.7929	376.823	6.9908	0.3997	0.2382	0.8637	0.0568	4.9157	401.285	8.5585
AMM	3.05	2.45	1.2426	5.6548	9.2913	0.8231	77.8584	13.4684	70.6816	13.0131	50.3402	16.3558	30.1896	5.4002	2.4301	1.7556	14.1393	4.4376	27.0206	20.1452	98.5738	27.3563	79.8051	14.0505	70.5278	12.3863	372.036	6.4682	0.4322	0.2395	0.8246	0.0574	4.8953	289.301	6.323	0.3953	0.2395	0.888	0.0573	4.9175	431.941	7.373	0.4142	0.2405	0.7991	0.0578	4.8319	431.829	8.6243
AMM	2.39	2.1	1.1429	3.845	7.627	0.8306	62.3169	13.9429	60.4437	13.9231	50.4049	17.0874	25.3404	6.1117	2.0399	1.5665	7.7467	3.9985	37.1512	33.2802	63.9049	31.9124	64.5194	14.133	59.8363	13.7802	245.844	6.2594	0.4118	0.2496	0.855	0.0623	4.9091	223.028	6.7187	0.3805	0.2497	0.8779	0.0623	4.8082	266.102	6.9458	0.3936	0.2501	0.8459	0.0626	4.7758	321.054	8.5406
AMM	3.05	2.96	1.0286	7.1558	10.2577	0.8546	72.7881	12.1552	60	11.7662	39.5807	16.8623	26.1297	5.0582	3.6012	2.1551	15.685	5.1712	23.0492	20.6758	122.719	41.9519	73.5617	12.1527	61.4846	11.5611	259.78	5.7429	0.3994	0.188	0.8201	0.0354	4.9855	242.038	6.1351	0.363	0.1874	0.8768	0.0351	5.0154	281.945	6.4795	0.3744	0.1885	0.7974	0.0355	4.8823	333.378	8.7089
AMM	2.64	2.45	1.0811	5.0879	8.8124	0.8233	80.7855	12.3262	65.7038	11.9096	46.3753	16.902	28.9194	5.0185	4.5183	2.3518	15.3293	5.3738	22.1195	22.0443	113.745	38.5143	81.6689	12.2035	67.9973	11.4965	305.317	6.3609	0.399	0.2338	0.8433	0.0547	4.8373	310.736	6.6109	0.3815	0.2338	0.8852	0.0546	4.8036	317.335	7.0081	0.3857	0.2336	0.8279	0.0546	4.7915	362.843	8.8609
AMM	2.88	2.62	1.0968	5.8366	9.3204	0.8443	69.0751	11.8142	62.6256	12.251	45.6103	15.9828	26.6465	5.2266	2.0819	1.5725	12.2414	4.5991	26.6968	19.6258	94.5951	36.1304	70.243	11.9315	62.6092	11.806	231.733	5.9207	0.3778	0.2094	0.8543	0.0438	4.9814	199.172	6.1585	0.3573	0.2094	0.8948	0.0438	4.9374	259.37	6.6184	0.3614	0.2096	0.8386	0.0439	4.9501	294.912	7.9853
AMM	2.96	2.46	1.2069	5.942	9.2708	0.8688	66.1455	14.0514	61.4053	13.2979	47.9665	15.7062	25.9891	5.838	2.2807	1.7781	9.895	3.9955	28.9895	24.7355	80.761	30.7734	67.7356	13.7467	61.2806	13.1105	282.44	7.1887	0.3255	0.1582	0.796	0.025	5.2605	243.293	7.2375	0.3066	0.1585	0.8492	0.0251	5.2148	317.2	8.0431	0.3102	0.1583	0.7729	0.0251	5.1776	345.353	9.386
AMM	2.82	2.22	1.2708	4.7935	8.5935	0.8157	58.6634	11.093	57.0952	12.626	43.0071	16.1556	23.7265	5.4564	1.43	1.2103	9.8619	4.0654	31.4324	20.3613	81.8677	35.9317	60.4545	12.0736	55.9545	12.0466	277.12	7.0639	0.3704	0.22	0.7986	0.0484	4.9169	233.119	6.9156	0.3657	0.2206	0.8408	0.0487	4.6957	310.266	7.6926	0.3639	0.2204	0.785	0.0486	4.7859	343.182	8.9221
AMM	2.37	2.16	1.0978	3.925	7.7553	0.8201	61.6936	12.1275	58.7539	11.3198	42.6523	14.9625	24.5892	5.0038	1.5505	1.2457	11.4439	4.4006	30.5234	19.9187	90.5121	35.5206	63.568	11.8697	57.8021	11.1783	246.983	6.4125	0.3818	0.218	0.8244	0.0475	4.8332	200.418	6.5531	0.354	0.2176	0.8757	0.0474	4.8226	282.768	7.1048	0.3586	0.2181	0.805	0.0476	4.7785	314.675	8.4735
AMM	2.54	2.29	1.1111	4.6663	8.3044	0.8503	57.5168	12.4713	55.3095	13.9477	41.2343	17.0789	22.9712	6.0434	1.6248	1.2196	10.1723	4.2376	31.8818	20.8944	87.6569	39.9445	59.4964	13.4121	54.3664	13.308	246.556	6.6964	0.3253	0.1757	0.7966	0.0309	5.1942	197.609	6.7952	0.3117	0.1754	0.8473	0.0308	5.0366	282.823	7.3345	0.3229	0.1767	0.7775	0.0312	5.0218	307.573	8.3655
AMM	2.76	2.39	1.157	5.1061	8.7337	0.8412	69.8541	15.7557	60.4632	15.3989	44.0323	19.1665	25.9753	6.7313	2.968	1.8993	12.7087	4.9691	25.0255	22.8273	105.535	45.6403	70.9799	15.7837	61.3775	15.2611	265.6	5.7216	0.4395	0.2548	0.8555	0.0649	5.0162	233.372	5.8324	0.4068	0.2547	0.899	0.0649	4.9566	292.858	6.3598	0.427	0.2554	0.8371	0.0652	4.8842	331.925	8.5245
AMM	3.08	2.77	1.1102	6.7633	10.0593	0.8399	74.1965	13.1282	64.0815	13.1152	46.6619	15.9948	27.6535	5.5999	2.8547	1.8681	12.9091	4.0145	22.3116	15.9184	100.331	32.6935	74.9348	13.2827	65.1283	12.8088	298.772	6.2413	0.4305	0.2418	0.8413	0.0585	4.9078	273.974	6.0694	0.4165	0.242	0.8852	0.0586	4.8998	325.972	6.9253	0.4019	0.2421	0.8229	0.0586	4.8244	325.374	7.9548
AMM	3.26	2.53	1.2901	6.3708	9.9892	0.8023	75.4472	13.1629	69.5356	12.1592	51.7144	14.0949	29.5932	5.1701	1.865	1.3781	12.4556	4.6896	26.6595	18.5904	85.4127	27.5832	76.5043	13.3514	69.264	11.878	303.26	6.0542	0.412	0.2451	0.8535	0.0601	4.7746	275.955	6.1611	0.3921	0.2452	0.8882	0.0601	4.7905	328.986	6.6316	0.4101	0.2458	0.8429	0.0604	4.7221	351.488	7.866
AMM	2.88	2.62	1.0968	6.0074	9.6796	0.8057	76.699	10.5134	69.1665	11.1802	47.9042	14.9256	29.5432	4.6572	1.9712	1.5201	14.7591	4.3603	25.6815	15.4692	101.19	31.9637	77.6442	10.7801	69.0057	10.6366	311.529	6.6066	0.3698	0.1809	0.8178	0.0327	4.9597	277.069	6.6903	0.35	0.1818	0.8661	0.0331	4.8119	343.195	7.2555	0.3585	0.1808	0.8021	0.0327	4.9392	358.461	8.6498
AMM	2.45	2.28	1.0789	4.4119	8.0359	0.8586	65.4969	8.1801	58.5355	10.9465	44.0512	16.3775	24.9632	4.5026	2.3314	1.5563	11.2907	4.3757	26.4814	22.6642	94.1343	39.6134	66.733	9.6365	58.9537	10.1395	379.564	7.697	0.4042	0.2196	0.7383	0.0482	4.6236	325.324	7.3427	0.3836	0.2204	0.8093	0.0486	4.3539	415.971	8.3974	0.3862	0.2201	0.7143	0.0484	4.5528	456.096	10.042
AMM	3.16	2.51	1.2618	6.1927	9.5308	0.8567	75.8402	11.1756	64.0954	12.0045	48.6804	15.1158	27.9008	5.0092	3.4371	1.9434	12.1768	3.4501	21.8821	20.5954	97.5111	28.0322	76.6959	11.7206	65.8513	11.3986	285.868	5.7224	0.4327	0.2242	0.8395	0.0503	4.8619	248.872	5.6579	0.4169	0.2241	0.8916	0.0502	4.8085	313.864	6.3956	0.4054	0.2243	0.8172	0.0503	4.7974	346.366	8.0161
AMM	2.79	2.29	1.2222	4.9862	8.643	0.8388	68.8454	12.6531	65.8591	13.7034	46.0164	17.1984	27.6336	5.7981	1.6169	1.4289	13.4128	4.2248	29.9067	16.8813	95.8329	32.8292	70.5568	13.2283	64.4706	13.1287	311.726	6.6959	0.3695	0.1974	0.8141	0.039	5.0828	248.431	6.4848	0.3636	0.1971	0.8666	0.0389	5.0147	358.831	7.5887	0.3565	0.1971	0.7961	0.0389	5.0609	383.572	9.0054
AMM	2.69	2.46	1.0937	5.0588	8.8124	0.8186	66.8706	12.1979	64.2237	13.0414	47.4798	16.6081	26.9501	5.5817	1.6116	1.2569	11.5562	4.1921	30.4629	18.8979	85.0148	31.1106	68.6146	12.797	63.1173	12.5856	306.736	6.5844	0.3917	0.2094	0.8153	0.0438	4.9859	257.167	6.5667	0.3671	0.2095	0.859	0.0439	4.8854	343.779	7.3458	0.3641	0.2096	0.8011	0.0439	4.9459	369.437	8.4573
AMM	2.54	2.46	1.0345	5.0116	8.4532	0.8813	67.891	14.2757	61.5068	16.2981	48.1267	18.9285	26.1805	6.8969	2.6157	2.045	10.1945	4.0495	27.5328	24.4053	86.248	39.0979	69.3351	14.7216	61.8924	15.3823	295.353	7.2191	0.3334	0.1724	0.812	0.0297	5.3516	242.825	6.8765	0.3236	0.173	0.8627	0.0299	5.1924	334.098	8.0712	0.3151	0.1734	0.791	0.0301	5.2541	362.228	9.5273
AMM	2.62	2.29	1.1481	4.6772	8.4241	0.8282	87.1397	11.1045	71.1252	10.7344	51.6405	15.92	31.3761	4.3833	4.6709	2.5857	15.4799	4.6294	21.9971	21.699	108.376	33.9375	88.0713	10.8126	73.69	10.2118	429.428	7.7176	0.3691	0.1876	0.7825	0.0352	4.8534	414.901	7.9537	0.3626	0.1877	0.8483	0.0352	4.8325	453.349	8.375	0.3477	0.1872	0.7569	0.0351	4.8646	490.777	10.228
AMM	2.66	2.33	1.1417	4.7608	8.4036	0.8472	79.8441	9.8621	72.2246	12.2364	53.4378	16.7641	30.9275	4.9244	2.0957	1.5021	13.4875	4.1731	26.3748	19.3537	91.9356	28.4504	81.1817	11.1869	72.3577	11.293	410.013	7.0467	0.4043	0.2113	0.8003	0.0447	4.8858	355.933	7.2511	0.369	0.2115	0.8527	0.0447	4.7019	444.636	7.7044	0.3818	0.2119	0.7861	0.0449	4.8774	516.754	9.7167
AMM	2.59	2.22	1.1667	4.4156	8.1145	0.8427	64.5138	11.1996	61.6892	12.858	47.5215	16.8787	25.9164	5.4356	1.6436	1.4732	10.3336	3.8086	30.6291	21.8899	80.7262	30.4067	66.4785	12.3214	60.9092	12.173	326.272	6.9032	0.3752	0.211	0.7883	0.0445	4.9486	264.275	6.9845	0.343	0.211	0.8421	0.0445	4.7815	371.931	7.6965	0.3438	0.2115	0.7674	0.0447	4.8619	397.553	9.1254
AMM	3.05	2.75	1.1077	6.6506	9.8404	0.8631	57.9969	14.6584	56.2674	15.5422	43.5917	18.4048	23.3683	6.7794	2.0267	1.6537	9.1125	4.0641	33.1438	24.4563	80.8434	37.1567	60.3762	15.5319	55.3389	15.0232	255.978	6.3761	0.3937	0.2327	0.8285	0.0541	5.0773	196.475	6.366	0.3754	0.2331	0.8767	0.0543	4.9121	297.673	7.1585	0.3883	0.2332	0.8085	0.0544	4.9158	331.075	8.6869
AMM	2.79	2.29	1.2222	5.2478	8.6721	0.8769	75.0729	15.0136	67.1836	15.4259	51.1211	18.3476	28.7992	6.495	2.9353	1.9629	11.9065	4.7086	25.7757	21.9562	91.4089	35.8617	76.6576	14.7858	67.7083	14.7938	281.437	6.5346	0.342	0.163	0.8349	0.0266	5.414	214.952	6.381	0.3265	0.1637	0.8941	0.0268	5.3224	330.483	7.4372	0.333	0.1636	0.807	0.0268	5.3753	364.525	9.092
AMM	2.71	2.62	1.0323	5.4295	9.0809	0.8274	73.2314	10.29	64.7384	10.2815	50.756	13.9398	27.8862	4.3243	3.2734	2.1642	10.668	4.1746	25.4785	26.5157	84.161	28.3786	74.2918	11.0399	65.6931	9.7836	343.815	6.9248	0.3981	0.2094	0.7942	0.0439	4.7418	337.937	7.2119	0.37	0.2097	0.836	0.044	4.7004	359.794	7.6729	0.3654	0.2097	0.7807	0.044	4.6892	413.587	9.4326
AMM	2.96	2.62	1.129	6.2327	9.5103	0.866	52.7762	11.1094	54.0562	11.0309	43.6781	13.3964	22.1805	4.8887	1.5697	1.2778	7.3479	3.7252	40.3871	27.8966	63.8664	30.1862	56.1444	11.1801	52.4774	10.6937	236.787	6.371	0.3562	0.1724	0.7724	0.0297	4.9856	196.692	6.7885	0.3254	0.1724	0.8158	0.0297	4.8471	273.541	7.3082	0.3328	0.173	0.7522	0.0299	4.8133	298.421	8.6362
AMM	2.99	2.39	1.2486	5.4441	9.0519	0.8349	65.255	9.3691	60.2023	11.6866	46.4372	16.4272	25.5183	4.8422	2.3489	1.6912	10.2847	4.3093	27.9484	22.9142	84.6935	34.4374	66.858	10.9234	60.157	10.7923	329.635	6.8898	0.4164	0.2221	0.7814	0.0493	4.7653	280.643	6.8611	0.3908	0.2222	0.8357	0.0494	4.5835	368.263	7.773	0.3887	0.2219	0.7604	0.0492	4.7124	398.694	9.2117
AMM	2.92	2.51	1.1639	5.4659	9.2623	0.8006	75.174	14.6839	61.6921	13.4887	46.4606	16.667	27.0292	5.8902	4.522	2.2842	12.567	4.2435	22.6871	26.5045	103.67	31.3279	76.0163	14.8979	63.9975	13.4282	319.121	6.5333	0.4416	0.2613	0.833	0.0683	4.8704	315.194	6.7523	0.4183	0.2613	0.8788	0.0683	4.8425	335.772	7.2045	0.4256	0.2616	0.8126	0.0684	4.7416	369.514	8.4396
AMM	2.78	2.62	1.0623	5.7239	9.2708	0.8369	64.9438	11.9839	55.6316	11.3908	42.1545	14.5753	23.924	5.01	3.1753	1.9664	10.7849	4.0003	24.1142	25.6469	96.4557	34.0819	65.7871	12.2344	56.8792	11.2261	259.689	6.5939	0.3654	0.1917	0.7969	0.0367	4.9615	249.951	6.8956	0.3382	0.1916	0.8477	0.0367	4.9171	279.289	7.2249	0.3459	0.1926	0.774	0.0371	4.7866	310.042	8.6186
AMM	2.62	2.2	1.1923	4.55	8.1641	0.8578	56.1016	11.2284	58.1614	12.9111	47.8117	15.6915	23.9383	5.5643	1.415	1.2843	6.8983	3.4065	39.1742	22.8756	58.2422	29.7004	59.5321	12.6327	56.3692	12.2643	267.284	6.1374	0.3879	0.1922	0.7927	0.037	4.9203	216.342	6.4014	0.3466	0.1925	0.8261	0.0371	4.7266	306.835	6.7945	0.4008	0.1937	0.778	0.0375	4.826	315.14	8.0836
AMM	3.3	2.45	1.3472	6.12	9.7993	0.8009	66.9082	11.4946	61.8018	12.685	43.213	16.8379	26.1034	5.3793	1.9031	1.5172	12.8952	4.3722	26.6764	18.0891	100.626	33.9471	68.4211	12.7217	61.206	12.1075	308.233	6.4258	0.4188	0.24	0.8134	0.0576	4.8615	270.326	6.4592	0.3868	0.2402	0.8587	0.0577	4.739	340.272	7.0933	0.4006	0.2404	0.7998	0.0578	4.7823	360.032	8.3467
AMM	2.2	2.12	1.04	3.7869	7.586	0.8269	64.221	11.1862	62.0731	11.7179	44.8289	15.1638	25.9521	5.0558	1.4472	1.2104	11.6599	4.0241	30.4741	18.5844	87.6863	30.5167	66.0677	11.9584	60.7326	11.2855	355.329	7.5778	0.3531	0.1588	0.7249	0.0252	5.0649	299.006	7.3467	0.335	0.1595	0.7899	0.0254	4.9589	402.135	8.3867	0.3522	0.1597	0.7033	0.0255	4.9804	414.75	9.8844
AMM	2.96	2.51	1.1804	5.673	9.5103	0.7882	64.288	17.6437	58.7482	17.0666	43.7554	19.4075	24.7854	7.5305	2.1575	1.5283	10.9239	3.839	26.2388	21.4424	95.4181	36.6382	65.853	18.0767	58.6506	16.941	295.836	6.6577	0.4038	0.2387	0.8299	0.057	5.1937	260.214	6.5171	0.3867	0.239	0.8729	0.0571	5.1168	334.561	7.3955	0.3868	0.2394	0.8084	0.0573	5.0053	320.224	8.3036
AMM	3.13	2.37	1.3214	5.7675	9.3409	0.8307	81.677	12.506	69.6722	11.8108	48.823	15.4404	30.2465	4.9909	3.1325	1.9623	15.2431	4.1349	23.2696	19.8188	107.417	29.2412	82.5986	12.509	70.8979	11.5474	322.315	6.4716	0.3927	0.2059	0.8342	0.0424	4.9397	298.321	6.6598	0.3645	0.2058	0.8833	0.0424	4.9702	351.58	7.1137	0.3848	0.2059	0.814	0.0424	4.9031	361.364	8.425
AMM	2.87	2.69	1.0687	6.0982	9.4607	0.8562	72.2309	12.0225	65.2568	12.1002	48.8874	14.2384	27.883	5.0961	2.4148	1.7469	11.6311	3.8894	24.8296	19.3128	90.1171	27.8643	73.7838	12.2974	65.4809	11.3924	319.854	6.4296	0.4177	0.1948	0.8055	0.0379	5.0005	284.273	6.5383	0.3781	0.1949	0.8567	0.038	4.9158	359.235	7.1889	0.3886	0.1956	0.7835	0.0382	4.9401	345.787	8.3806
AMM	2.96	2.47	1.1986	5.6367	9.4111	0.7998	87.5121	15.6426	73.8519	12.8441	48.568	17.0713	32.1184	5.6714	2.9003	1.8415	18.2371	5.4805	24.4326	21.8217	117.83	34.998	88.3107	15.2479	75.0522	13.2153	328.744	6.2523	0.4231	0.236	0.8634	0.0557	4.9395	325.843	6.5544	0.3999	0.2358	0.9008	0.0556	5.0159	339.618	6.7305	0.4068	0.2359	0.8538	0.0557	4.8662	392.478	8.5635
AMM	3.12	2.75	1.1368	6.6143	10.1089	0.8134	62.0644	10.6155	57.9771	11.3414	45.2391	15.0987	24.4277	4.9	1.9814	1.4965	9.3097	3.5273	27.249	21.2886	79.106	28.709	63.3815	11.6352	57.7401	10.9873	247.936	5.593	0.4318	0.2245	0.8237	0.0504	4.8096	226.743	6.12	0.3758	0.2244	0.8572	0.0504	4.7151	268.554	6.1614	0.4167	0.2252	0.8118	0.0507	4.6826	302.889	7.6471
AMM	3.19	2.57	1.241	6.2981	9.6505	0.8498	76.9465	12.3582	67.6081	10.1131	49.1594	14.1371	29.163	4.271	3.5845	2.6231	13.4697	5.9851	25.3624	19.4507	95.4312	39.7263	78.1157	12.1011	68.2937	9.6633	287.805	6.4599	0.4093	0.2274	0.8475	0.0517	4.6686	251.595	6.5087	0.3815	0.2268	0.8974	0.0514	4.8995	319.975	7.1232	0.3906	0.2278	0.8283	0.0519	4.6735	341.394	8.6137
AMM	3.05	2.79	1.0909	6.6579	10.0388	0.8302	62.9845	13.317	59.7552	14.9041	46.0228	17.0053	25.077	6.3037	1.9336	1.5631	9.7265	4.124	29.834	23.0813	80.4411	34.9323	64.8037	14.4529	59.1353	14.059	346.935	7.312	0.3777	0.1923	0.7664	0.037	5.1606	296.214	7.38	0.3357	0.1926	0.8165	0.0371	5.0208	392.135	8.0893	0.3555	0.1929	0.7467	0.0372	5.0463	385.19	9.1032
AMM	3.14	2.4	1.3107	5.7784	9.3615	0.8286	81.0961	14.4315	69.9348	13.5049	48.8529	17.383	30.2704	5.6809	3.391	1.9857	15.2719	4.4646	24.5808	22.4698	108.988	29.5882	82.7853	14.9454	70.866	13.0534	374.805	6.5508	0.4391	0.2225	0.8204	0.0495	5.0059	344.888	6.5944	0.4073	0.223	0.8733	0.0497	5.0282	406.264	7.1642	0.4139	0.2233	0.8023	0.0499	4.9479	432.765	8.9828
AMM	3.13	2.2	1.4231	5.2878	8.9321	0.8329	68.5594	14.239	66.2287	16.7529	50.8941	19.9244	27.8076	6.9818	1.748	1.4527	10.5349	4.225	29.4047	20.1033	81.4729	36.3778	71.1589	15.8405	65.1731	15.6975	351.798	6.8709	0.4048	0.2078	0.8124	0.0432	5.2273	280.353	6.8418	0.3476	0.208	0.8577	0.0433	5.0552	401.619	7.6567	0.3864	0.2085	0.7968	0.0435	5.1349	417.11	9.3483
AMM	2.96	2.43	1.2208	5.4404	9.0724	0.8306	74.7673	15.3668	68.5434	14.9194	51.4642	17.0903	29.1877	6.3681	2.1994	1.6787	12.0716	4.0506	26.7494	19.3466	88.4773	29.3466	76.4704	15.265	68.4541	14.5341	305.41	6.2544	0.4293	0.2459	0.8566	0.0605	5.0058	254.922	6.616	0.3827	0.2458	0.8991	0.0604	5.0264	346.39	6.9124	0.4019	0.2464	0.8387	0.0607	4.9149	353.143	7.7577
AMM	2.7	2.34	1.1528	4.9607	8.5233	0.8581	73.5997	10.3395	69.5915	12.5874	50.6382	17.121	29.4197	5.1033	1.7043	1.3133	12.9308	4.6796	29.5007	22.3922	89.6506	31.0909	75.5268	12.138	68.641	11.5607	404.692	7.1832	0.3963	0.2023	0.7793	0.0409	4.9394	354.65	7.3696	0.3398	0.2025	0.8264	0.041	4.7626	446.68	7.9364	0.3733	0.2029	0.7667	0.0412	4.8983	462.544	9.6649
AMM	3.06	2.41	1.269	5.5676	9.3905	0.7934	72.2896	9.2183	65.4798	12.642	49.4613	15.6625	27.9826	4.9823	2.7765	2.0256	11.5332	5.0664	26.7639	26.0856	88.4945	32.0617	73.789	11.3597	65.6761	11.0655	301.447	6.0233	0.4268	0.2308	0.8316	0.0532	4.7565	265.513	6.2861	0.389	0.2309	0.8722	0.0533	4.5844	332.181	6.7698	0.392	0.2311	0.8189	0.0534	4.7235	370.16	8.2535
AMM	2.87	2.87	1	6.349	9.9311	0.8089	81.3489	12.9924	75.7216	14.0957	60.7898	17.1544	32.2808	5.85	2.0026	1.553	10.5215	3.9984	26.375	19.7334	71.8234	28.7124	82.5125	13.235	75.7053	13.5647	332.901	7.1096	0.3959	0.2647	0.8723	0.0701	4.8912	278.8	6.7817	0.3838	0.2649	0.9055	0.0702	4.7661	368.607	7.8252	0.3774	0.2647	0.8597	0.0701	4.8671	400.545	9.1243
AMM	2.91	2.57	1.1359	5.8584	9.3615	0.84	69.1616	14.5109	61.0855	13.6698	47.185	16.3268	26.1929	5.9067	3.1278	1.983	10.814	4.3816	27.125	27.0712	88.2286	33.9751	70.2916	14.8061	61.9133	13.4662	274.587	5.8018	0.4154	0.2265	0.8377	0.0513	4.9089	232.647	6.1741	0.3766	0.226	0.8887	0.0511	4.9768	306.751	6.5634	0.3908	0.2268	0.8154	0.0514	4.8231	347.37	8.2411
AMM	2.44	2.21	1.1051	4.143	8.0359	0.8062	76.7676	11.4196	65.5843	11.6297	47.7561	16.0606	28.4568	4.8646	3.3263	2.0654	13.7686	4.5652	24.6645	24.2877	103.036	33.8399	77.8085	11.6417	66.9002	11.1196	403.029	7.7236	0.4172	0.2393	0.7926	0.0573	4.7146	384.638	7.9147	0.3965	0.2398	0.8474	0.0575	4.615	426.921	8.3534	0.395	0.2397	0.774	0.0575	4.6237	475.32	10.3269
AMM	2.93	2.47	1.1872	5.5676	9.2913	0.8104	70.6892	14.1089	66.7273	14.8425	53.7224	17.4062	28.2413	6.3458	1.989	1.5972	9.3997	3.8867	30.2873	24.6841	70.7469	31.6917	72.0184	14.3949	66.4361	14.4272	324.197	7.2567	0.3513	0.1991	0.8259	0.0396	5.181	292.903	7.2864	0.341	0.1992	0.8574	0.0397	5.0638	352.791	7.9598	0.3391	0.1996	0.8138	0.0398	5.0517	371.328	8.9981
AMM	3.2	2.78	1.1524	7.0758	10.2988	0.8383	88.4016	12.6841	75.5195	13.8037	53.1004	17.7951	32.7995	5.6458	2.9161	1.7713	16.2938	4.7208	23.459	20.6717	106.978	33.5283	89.1881	12.8451	76.8197	13.178	287.367	5.7281	0.4265	0.2517	0.8884	0.0633	4.9272	262.075	5.7123	0.4131	0.252	0.9208	0.0635	4.8281	308.354	6.3321	0.4063	0.2516	0.8777	0.0633	4.9381	346.71	8.0344
AMM	3.05	2.31	1.3208	5.3786	8.9527	0.8433	66.2125	13.6772	60.7519	14.6797	42.0603	18.8362	25.6377	6.3085	1.7433	1.3207	13.5315	4.9519	27.7837	19.5203	105.949	44.1645	67.5229	14.3273	60.1972	14.2594	272.788	5.9394	0.4243	0.2408	0.8395	0.058	4.9949	230.898	6.1402	0.3771	0.2407	0.883	0.058	4.887	308.751	6.66	0.4097	0.2414	0.8228	0.0583	4.8432	325.402	8.0729
AMM	3.13	2.96	1.0571	7.134	10.5964	0.7984	71.0781	13.0884	62.9566	13.5527	43.0897	16.2073	26.8791	5.7961	1.9706	1.5386	14.2146	4.3425	25.6044	20.3002	106.355	33.4165	71.7821	13.6708	63.1119	13.1352	263.033	5.7928	0.4123	0.2091	0.8421	0.0437	5.0484	242.529	5.8288	0.3959	0.2098	0.8814	0.044	4.9557	286.309	6.5158	0.3773	0.2099	0.8291	0.0441	4.9171	305.8	7.8011
AMM	2.54	2.46	1.0345	4.9753	8.6926	0.8274	52.2507	11.9632	52.4151	13.568	42.0301	15.6377	21.5028	5.8965	1.6447	1.2869	7.4137	3.4563	36.2961	24.7425	68.263	30.4655	54.8534	13.367	51.174	12.8581	248.621	6.0522	0.3691	0.1768	0.7735	0.0313	5.1069	190.606	6.0789	0.3492	0.178	0.8266	0.0317	4.885	290.316	6.9467	0.3528	0.1794	0.7515	0.0322	4.8676	305.348	7.8656
AMM	2.69	2.45	1.0976	5.1897	8.614	0.8789	68.9921	13.5765	64.1887	15.196	47.0435	16.9943	27.1224	6.3704	1.7698	1.4003	11.9699	4.4871	27.9722	20.2739	89.9354	34.2895	70.4142	14.3771	63.6609	14.2912	280.303	6.2343	0.3852	0.2237	0.8444	0.05	5.0956	229.808	6.4929	0.3651	0.2235	0.887	0.0499	4.9866	321.179	6.8798	0.3845	0.224	0.8278	0.0502	5.0416	328.147	7.8768
AMM	2.71	2.03	1.3333	4.2993	7.9452	0.8559	79.4882	10.3742	68.3618	11.5753	50.8404	14.754	29.6491	4.7528	2.9334	1.8487	13.1453	4.299	23.1203	21.9702	96.3539	30.7855	80.128	10.556	69.6967	10.9038	368.853	7.2172	0.383	0.1851	0.7961	0.0343	4.8934	352.134	7.3838	0.3595	0.1859	0.8455	0.0345	4.8187	391.36	7.9078	0.3507	0.185	0.779	0.0342	4.9011	410.692	9.4949
AMM	2.63	2.39	1.1	5.0007	8.614	0.8469	67.1831	14.9607	61.2336	16.6794	44.7641	19.0697	25.9165	7.1308	2.0559	1.5329	12.0997	3.9392	27.1175	21.3554	97.735	40.755	68.4194	15.7108	61.1079	15.9436	228.418	5.503	0.4234	0.2488	0.8763	0.0619	5.0588	196.26	5.6331	0.4142	0.2492	0.9071	0.0621	4.8568	253.882	5.9909	0.4287	0.2497	0.8655	0.0623	4.8918	282.074	7.6623
AMM	2.76	2.4	1.1515	4.968	8.7628	0.813	60.1523	11.0119	59.5652	13.1278	45.5267	16.688	24.7366	5.5546	1.4547	1.3425	9.7871	4.0411	33.9558	21.5144	76.4005	32.9901	62.3525	12.8125	58.1152	12.4101	330.447	7.322	0.375	0.2322	0.7827	0.0539	4.8175	273.879	7.2901	0.3717	0.2322	0.8253	0.0539	4.6847	372.54	7.9949	0.3714	0.2329	0.769	0.0542	4.6884	384.611	8.9239
AMM	2.47	2	1.2378	3.7869	7.6561	0.8118	75.9733	9.1837	70.7308	11.1533	50.8039	15.6795	30.02	4.5187	1.635	1.5248	13.5407	4.5623	27.8214	18.8657	91.426	31.6275	77.1676	10.3956	70.0107	10.3278	372.749	7.5661	0.3976	0.2354	0.8185	0.0554	4.6371	365.587	8.3677	0.3462	0.2361	0.8454	0.0558	4.4389	401.595	8.0503	0.3856	0.2361	0.8103	0.0557	4.5897	372.738	9.0926
AMM	3.13	2.55	1.2266	6.1673	9.6796	0.8272	67.1669	17.797	59.3637	18.6139	42.4287	20.4326	25.2253	8.106	2.4025	1.7952	13.0405	4.8504	26.105	21.6017	108.85	46.899	68.327	18.4636	59.6863	18.0516	284.168	5.9253	0.4178	0.2043	0.8378	0.0417	5.332	246.957	6.1979	0.3661	0.2045	0.8809	0.0418	5.1717	317.07	6.7352	0.3858	0.2054	0.8208	0.0422	5.1621	343.188	8.3845
AMM	2.88	2.62	1.0968	6.1346	9.4897	0.856	74.7192	14.5151	68.6342	15.0715	52.2081	17.5875	29.2194	6.3701	2.1958	1.6596	11.6355	4.724	27.5566	22.9488	84.3046	33.8794	75.8781	14.9821	68.5794	14.5196	357.026	7.7447	0.3314	0.1629	0.7962	0.0265	5.3636	313.952	8.1088	0.2914	0.1631	0.8446	0.0266	5.3044	394.875	8.4912	0.2999	0.1631	0.7781	0.0266	5.3153	419.844	9.5512
AMM	2.97	2.4	1.2368	5.3932	9.0519	0.8271	78.7148	13.479	66.0963	14.9566	45.621	17.9556	28.7645	6.1432	4.0125	2.4235	15.3671	4.833	24.3088	24.1336	114.444	34.9392	79.9645	14.2082	67.5336	13.8289	358.865	6.3956	0.4313	0.2299	0.8198	0.0529	5.014	302.639	6.4646	0.3897	0.23	0.8833	0.0529	4.8354	405.576	7.2921	0.3994	0.2297	0.7938	0.0528	4.9845	430.116	9.158
AMM	2.58	2.2	1.1714	4.3284	8.1846	0.812	65.0125	12.1635	61.4859	13.6372	50.3135	16.5003	25.957	5.7933	2.2983	1.7442	8.331	3.6518	30.485	27.1502	70.2104	31.6915	66.8292	13.2496	61.2665	12.9222	337.13	6.9347	0.4216	0.2368	0.8023	0.0561	4.8426	271.506	6.8858	0.3874	0.2369	0.8545	0.0561	4.7107	386.142	7.7273	0.3997	0.2376	0.7784	0.0565	4.7473	388.086	8.9371
AMM	2.91	2.31	1.259	5.037	8.7132	0.8337	71.706	13.9944	67.9065	16.9249	53.829	19.147	28.7207	6.9442	2.297	1.7007	10.0493	4.3496	30.0546	25.6486	77.107	34.6957	73.893	15.2493	67.4295	15.6117	338.526	7.1898	0.3846	0.2296	0.8367	0.0527	5.1386	254.463	6.8939	0.3737	0.2296	0.8859	0.0527	4.9761	400.491	8.0684	0.3687	0.2297	0.8146	0.0528	5.0998	404.822	9.3
AMM	2.69	2.63	1.0227	5.5313	9.0929	0.8407	72.3284	15.4413	66.2776	16.6207	49.2568	18.9905	28.1558	7.0016	2.17	1.5382	12.2571	4.7272	27.1202	20.8191	91.6952	37.0966	73.8042	16.258	66.14	15.8821	303.829	6.0721	0.4371	0.2531	0.8559	0.0641	5.0357	255.296	6.1613	0.4095	0.2532	0.8951	0.0641	4.9664	342.448	6.9	0.4039	0.2534	0.8406	0.0642	4.9216	358.041	8.1604
AMM	2.54	2.29	1.1111	4.6482	8.3129	0.8453	76.095	13.6451	71.9386	13.2618	53.3187	15.8974	30.4452	5.5794	1.7665	1.2906	12.7537	4.605	29.5088	20.7897	86.0117	27.7771	78.095	13.7692	71.057	12.7272	415.187	7.8821	0.3303	0.1735	0.7737	0.0301	5.1745	341.848	7.7524	0.3259	0.1734	0.8382	0.0301	5.1429	476.033	8.8786	0.308	0.1737	0.7485	0.0302	5.1142	469.969	9.75
AMM	2.71	2.62	1.0323	5.5749	9.2502	0.8187	60.4804	10.1411	58.3934	12.5427	45.6466	15.3737	24.4016	5.2611	2.0233	1.6391	8.9107	3.7324	30.9534	23.4863	74.6275	32.1803	62.3738	11.8608	57.5515	11.62	326.516	6.8496	0.387	0.1908	0.7508	0.0364	4.9628	276.372	7.04	0.3456	0.1911	0.7995	0.0365	4.7511	368.411	7.7881	0.366	0.1912	0.7324	0.0366	4.8915	378.065	9.1035
AMM	3.13	2.37	1.3214	5.7021	9.1716	0.8518	74.7933	11.61	72.113	12.6142	56.0204	15.8331	30.4225	5.2638	1.6568	1.425	10.5818	3.9936	29.3064	18.7132	72.0397	27.1128	76.4243	12.3936	71.0685	12.1158	334.185	6.6263	0.3875	0.2162	0.835	0.0467	4.9725	287.722	6.8201	0.3565	0.216	0.8694	0.0467	4.8967	374.765	7.5033	0.3604	0.2169	0.8214	0.047	4.9305	380.081	8.5452
AMM	2.89	2.73	1.0588	6.1527	9.5804	0.8424	72.7589	14.691	62.2946	13.5515	46.2388	16.037	26.9392	5.8733	3.484	2.2787	12.2418	4.3337	23.574	23.1343	98.7734	29.8802	73.8025	15.2053	63.5938	13.351	378.45	7.3837	0.3821	0.2053	0.7768	0.0422	5.0666	361.764	7.4861	0.3769	0.2057	0.8354	0.0423	5.0598	405.135	8.1302	0.3734	0.2065	0.7537	0.0426	4.9204	443.542	9.6181
AMM	2.9	2.38	1.2169	5.2842	9.0929	0.8031	70.3933	11.3172	65.5602	13.2039	49.5731	16.8632	27.783	5.5239	2.1522	1.6892	11.251	4.1016	27.2772	20.1464	84.6895	32.8624	71.7684	12.3861	65.185	12.4668	309.103	6.0829	0.4599	0.2655	0.8415	0.0705	4.6885	275.715	6.4063	0.4104	0.2653	0.8749	0.0704	4.5625	338.76	6.8062	0.4345	0.2654	0.8302	0.0704	4.6505	360.529	7.9944
AMM	2.25	2.22	1.012	3.9104	7.6561	0.8383	64.5069	10.514	62.8322	12.0238	47.8702	15.2106	26.3022	5.031	1.6258	1.5156	10.3917	4.3637	32.282	22.2642	78.0069	30.7853	66.7405	11.8751	61.6107	11.1577	373.116	8.0207	0.3455	0.1903	0.7463	0.0362	4.9214	305.834	7.9283	0.3256	0.1904	0.8062	0.0363	4.7787	425.825	8.851	0.3282	0.1903	0.7256	0.0362	4.8948	432.222	9.8248
AMM	2.53	2.46	1.029	4.7427	9.1015	0.7195	71.7757	17.4543	65.5486	16.3618	51.08	17.7356	27.9186	6.9631	2.6842	1.9092	10.5862	3.9998	27.2672	23.8288	81.4686	27.4835	73.4057	17.839	65.7571	16.1806	538.713	8.9378	0.3603	0.2016	0.7209	0.0406	5.1251	515.32	9.5222	0.3333	0.2015	0.7755	0.0406	5.1547	572.96	9.5733	0.3428	0.2021	0.7028	0.0408	5.0355	566.329	10.1156
AMM	3.11	2.46	1.268	6.0619	9.6009	0.8264	59.0034	11.0368	56.1665	12.6045	41.9887	15.842	23.4423	5.378	1.6676	1.3347	10.1764	4.0813	29.8398	20.5495	85.2098	34.1735	60.6569	12.4031	55.3952	11.8984	334.141	7.6859	0.368	0.2266	0.7556	0.0513	4.804	289.049	7.7114	0.3679	0.227	0.8071	0.0515	4.6234	374.412	8.3217	0.3691	0.2278	0.737	0.0519	4.6232	379.504	9.2971
AMM	3.31	2.85	1.1612	7.1267	10.4972	0.8127	74.5884	12.9681	62.9527	13.1256	45.757	17.3726	27.3497	5.5903	3.6783	2.1905	13.3021	4.224	23.0367	23.2269	107.355	36.3384	75.6454	13.1053	64.4444	12.7525	232.672	5.1693	0.449	0.2365	0.8713	0.0559	4.9714	218.802	5.3648	0.4079	0.237	0.907	0.0562	4.8694	252.215	5.8532	0.4286	0.2373	0.8558	0.0563	4.8669	279.581	7.2929
AMM	2.62	2.25	1.1654	4.5682	8.4241	0.8089	69.8988	8.9297	65.7217	11.1582	50.4598	14.8483	27.8226	4.5749	1.5628	1.2604	10.7277	3.8345	28.0135	20.4532	79.2653	26.7468	71.256	10.7338	65.2158	10.2946	352.488	6.7002	0.4283	0.258	0.8106	0.0665	4.5811	311.523	6.7716	0.4055	0.2581	0.8503	0.0666	4.4319	380.202	7.2781	0.4147	0.2586	0.8013	0.0669	4.5138	416.49	8.7284
AMM	2.88	2.2	1.3077	4.9171	8.5935	0.8367	74.0458	8.6704	70.4771	10.5829	51.5742	15.1586	29.768	4.2931	1.4752	1.1331	12.6864	4.6558	29.2514	18.2	84.9307	30.5969	75.5617	10.2882	69.38	9.7612	393.157	7.4662	0.3717	0.2012	0.7817	0.0405	4.7513	340.952	7.2549	0.3583	0.2015	0.8298	0.0406	4.6126	434.224	8.1917	0.3424	0.2016	0.7689	0.0406	4.718	447.146	9.6209
AMM	2.37	2.34	1.0124	4.4047	7.9657	0.8723	71.3756	10.249	64.9227	12.2338	46.8609	16.5912	27.6529	4.9995	2.1682	1.5518	12.8992	4.3498	26.808	21.1122	96.745	31.3315	72.9536	12.0029	64.7913	11.225	420.201	7.9679	0.3873	0.2126	0.7533	0.0452	4.802	363.112	7.8775	0.3503	0.2136	0.8186	0.0456	4.6501	464.099	8.648	0.3829	0.2136	0.7339	0.0456	4.7014	487.281	10.0892
AMM	2.17	1.97	1.1026	3.2962	7.0574	0.8316	64.1385	8.5516	62.1303	11.5358	49.0367	14.826	26.069	4.712	1.5528	1.1955	9.0888	3.5227	30.2209	21.3276	71.1548	26.5441	66.0692	10.9399	61.222	10.4685	476.686	8.5833	0.3944	0.1934	0.6717	0.0374	4.6651	391.163	8.2179	0.3638	0.1929	0.7438	0.0372	4.5079	538.279	9.5513	0.3577	0.195	0.647	0.038	4.626	521.014	10.6394
AMM	2.35	2.11	1.1176	3.7905	7.846	0.7738	81.927	13.8218	69.4217	13.3786	50.2278	17.9722	30.2347	5.615	4.1482	2.3787	14.5974	4.6049	26.3167	28.5721	105.959	33.0737	83.2456	14.5493	70.9769	12.9179	492.698	8.8709	0.3623	0.2061	0.7611	0.0425	4.9955	486.246	8.9327	0.353	0.2067	0.8207	0.0427	4.9857	512.757	9.3255	0.3604	0.2068	0.7435	0.0428	4.9344	569.927	11.2266
AMM	3.22	2.29	1.4074	5.6149	9.4111	0.7967	79.1048	12.2331	63.553	12.9932	45.916	17.3675	28.0849	5.2955	5.6683	2.552	14.3391	4.5973	23.0256	27.9904	114.498	31.9151	80.3971	13.166	66.1754	12.0081	355.452	6.6024	0.4272	0.2169	0.8016	0.0471	4.928	315.184	6.4944	0.4009	0.217	0.8729	0.0471	4.9004	388.708	7.266	0.4064	0.2174	0.7721	0.0473	4.841	434.658	9.0113
AMM	2.57	2.16	1.1944	4.3901	8.0359	0.8543	59.7395	9.7358	62.7628	11.8622	53.2186	13.52	25.9504	4.9213	1.3183	1.1447	6.1659	3.4382	43.0641	25.1848	48.2919	24.0741	63.9163	11.9322	60.7566	10.8302	397.75	7.7846	0.413	0.2307	0.749	0.0532	4.6409	307.82	7.5	0.4007	0.2305	0.7961	0.0532	4.5449	456.086	8.5887	0.4036	0.2316	0.7336	0.0536	4.5488	448.323	9.576
AMM	2.94	2.33	1.2611	5.186	9.0023	0.8042	73.6158	10.1587	66.1605	12.9393	49.4974	16.7425	28.3209	5.2166	2.4155	1.6387	12.1671	4.4656	25.8915	24.1223	91.7171	29.9353	74.9632	12.0203	66.4961	11.776	364.037	6.6409	0.4489	0.2489	0.8123	0.062	4.7208	331.349	6.8504	0.4154	0.2497	0.855	0.0624	4.5536	391.63	7.2558	0.4297	0.2501	0.8004	0.0625	4.6804	417.283	8.7017
AMM	2.74	2.13	1.2857	4.5064	8.3044	0.8212	79.2971	11.37	70.6139	12.7091	54.5686	17.1433	30.3981	5.237	2.5689	1.6933	12.2267	4.5642	26.6344	26.7512	87.4057	30.8516	80.5988	12.4356	71.3831	11.9917	349.637	6.8088	0.3998	0.2354	0.8374	0.0554	4.8619	329.473	7.0882	0.3745	0.2358	0.8727	0.0556	4.7361	371.637	7.3971	0.3837	0.2356	0.8259	0.0555	4.8263	410.911	8.8903
AMM	2.54	2.29	1.1111	4.7463	8.3044	0.8649	69.2198	11.4948	64.5833	12.4562	51.2601	16.0998	27.3976	5.2862	2.1551	1.6887	9.6982	3.8209	27.8658	22.9088	75.3649	28.569	70.5819	12.3645	64.4454	11.9951	391.085	7.816	0.3446	0.1556	0.7282	0.0242	5.1223	344.131	7.9737	0.2962	0.1552	0.7868	0.0241	5.0459	427.063	8.5639	0.3313	0.1559	0.7072	0.0243	5.0265	467.354	10.2999
AMM	2.83	2.42	1.1693	5.2187	8.8124	0.8445	86.5183	11.6243	79.5589	11.36	52.5707	16.2305	33.8548	4.5908	1.9002	1.5514	17.966	5.036	27.6986	17.3202	106.561	29.9416	88.2435	11.5401	78.5563	10.6711	496.757	8.0568	0.3929	0.2108	0.791	0.0444	4.7758	426.282	7.9513	0.3557	0.2103	0.8523	0.0442	4.8593	557.899	8.9006	0.3707	0.2111	0.7727	0.0446	4.7675	535.473	10.14
AMM	3.3	2.62	1.2581	6.7451	10.3194	0.796	67.7316	14.0747	64.1245	13.1836	48.5388	15.8671	27.0286	5.7581	1.9534	1.5339	11.0787	4.1236	29.7395	21.6078	82.9806	29.4688	69.4643	13.7378	63.4337	13.0484	276.78	6.6939	0.378	0.1976	0.8314	0.0391	5.0953	243.669	7.1082	0.344	0.1975	0.8705	0.039	5.0953	307.857	7.4191	0.356	0.1982	0.8163	0.0393	4.9994	345.293	8.855
AMM	2.84	2.54	1.1194	5.5495	9.1015	0.8419	69.0358	12.2934	67.4217	12.724	49.8915	15.4143	28.2481	5.397	1.7535	1.453	11.7279	3.9757	31.582	18.3733	82.4871	29.445	71.2972	12.6576	65.8989	12.1436	316.409	7.2021	0.3693	0.2086	0.8194	0.0435	5.008	250.107	6.9981	0.3434	0.209	0.8693	0.0437	4.9137	366.458	8.092	0.3534	0.2092	0.8012	0.0437	4.9172	394.707	9.3659
AMM	2.54	2.37	1.0714	4.8844	8.5729	0.8351	62.0377	17.4352	61	19.1059	49.0698	21.5593	25.3697	8.2822	2.0326	1.8236	8.5575	4.2595	37.1081	29.9313	72.6899	40.9023	64.4895	18.479	59.9568	18.4608	344.731	8.331	0.307	0.162	0.7884	0.0262	5.5024	280.349	8.0805	0.2817	0.163	0.8305	0.0266	5.2655	389.201	9.1667	0.2999	0.1629	0.7715	0.0265	5.3669	440.751	10.9989
AMM	2.54	2.33	1.092	4.5282	8.135	0.8598	66.8737	17.3172	62.9338	18.125	47.2286	21.1173	26.4708	7.756	2.0217	1.5588	11.4395	4.7849	31.4517	25.3604	88.9669	36.9402	68.7985	18.3178	62.3233	17.5777	422.869	8.2257	0.3547	0.2128	0.7735	0.0453	5.2673	331.584	7.6192	0.3555	0.2135	0.8399	0.0456	5.1159	490.776	9.2569	0.355	0.2137	0.7447	0.0457	5.1256	491.478	10.2234
AMM	2.8	2.45	1.1429	5.5313	9.0929	0.8407	69.223	15.3539	61.886	17.6819	47.5452	20.4851	26.3988	7.4613	2.557	1.8687	10.6218	4.5014	25.2105	22.7911	90.5366	41.4856	70.3556	16.4596	62.4374	16.7961	328.071	6.2912	0.4431	0.2589	0.8341	0.067	5.0161	273.426	5.9113	0.4474	0.2594	0.8798	0.0673	4.8528	371.178	7.0905	0.4358	0.2598	0.8137	0.0675	4.868	364.689	8.3306
AMM	2.79	2.29	1.2222	4.9898	8.9321	0.7859	72.4584	11.5929	63.075	13.0234	44.1855	16.1495	27.1144	5.4158	2.7007	1.9494	13.8585	4.376	24.2572	19.3366	105.694	34.2791	73.3574	12.3501	63.7231	12.2158	377.365	7.89	0.3497	0.1856	0.7602	0.0345	5.0158	350.331	8.0523	0.3235	0.1864	0.8206	0.0347	4.86	417.599	8.6383	0.3328	0.1868	0.7351	0.0349	4.8975	401.936	9.829
AMM	2.68	2.39	1.1206	5.1969	9.0228	0.8022	69.9671	12.0118	65.0986	14.3015	52.3942	15.7863	27.65	5.8423	2.1558	1.6773	9.2755	3.696	27.596	24.9878	72.7319	26.676	71.3968	13.6142	65.1091	13.1677	328.865	6.2476	0.4301	0.2573	0.832	0.0662	4.7427	288.661	6.3924	0.4194	0.258	0.8677	0.0666	4.6216	367.191	6.9076	0.4259	0.258	0.8166	0.0665	4.682	361.661	7.8857
AMM	2.59	2.46	1.0547	4.9135	8.643	0.8265	56.104	13.9243	56.0693	17.8576	45.7143	19.0678	23.1425	7.4465	1.7626	1.5126	7.7808	3.7793	39.2514	32.1453	68.2556	34.5052	59.2386	17.0117	54.8793	16.302	288.514	6.7204	0.3738	0.2065	0.804	0.0426	5.1238	213.43	6.486	0.3597	0.2077	0.8492	0.0431	4.8521	343.125	7.5935	0.3668	0.2085	0.7852	0.0435	4.973	355.055	8.9645
AMM	2.92	2.27	1.2833	5.0806	8.8124	0.8221	83.7852	12.7077	71.6174	13.6338	49.9208	15.8893	31.0966	5.4574	3.5325	2.0805	15.7365	5.0353	24.5584	22.2921	108.463	32.4243	85.196	13.4569	72.7584	12.3806	372.633	6.7056	0.4214	0.2348	0.8339	0.0551	4.8434	339.185	7.37	0.3706	0.2343	0.8838	0.0549	4.8083	413.255	7.2792	0.4135	0.235	0.8145	0.0552	4.8386	400.312	8.3438
AMM	2.69	2.1	1.2857	4.4338	8.106	0.8479	66.6682	12.2924	63.7389	14.3579	48.8817	17.7729	26.8023	6	1.8064	1.6413	10.533	3.891	31.1782	24.5141	80.8525	31.6279	68.6129	13.9049	62.9171	13.5035	313.591	6.5333	0.4173	0.2324	0.8241	0.054	4.9376	272.884	6.8356	0.3834	0.2325	0.8584	0.0541	4.7941	344.36	7.0609	0.4109	0.2329	0.8145	0.0542	4.8307	379.201	8.7621
AMM	2.45	2.28	1.0789	4.55	8.2753	0.8349	62.4865	14.3901	59.8653	14.2782	46.5907	18.4853	25.0646	6.3202	1.8932	1.4773	9.6819	4.201	32.394	24.4269	78.2695	37.4857	64.1557	14.8623	59.1422	14.3491	308.246	6.1699	0.453	0.2557	0.819	0.0654	4.8723	272.815	6.3323	0.4146	0.2558	0.8541	0.0654	4.7535	329.263	6.8214	0.4226	0.2563	0.8101	0.0657	4.674	390.614	8.6483
AMM	2.57	2.51	1.0211	5.0552	8.7337	0.8328	83.5216	11.1741	71.8878	14.1623	50.0068	17.5022	31.1361	5.5751	3.154	2.0272	15.8997	4.9886	24.803	23.0435	108.554	32.6188	84.5716	12.4196	72.8797	12.7762	353.205	6.4716	0.4377	0.2552	0.8508	0.0651	4.7551	343.307	6.8775	0.4188	0.2555	0.8849	0.0653	4.6181	375.57	7.1363	0.4043	0.2554	0.8411	0.0652	4.7012	400.253	8.8686
AMM	3.29	2.73	1.2083	6.7778	10.398	0.7878	82.641	12.4531	72.5223	14.9925	54.0203	17.6031	31.3177	5.9257	3.1911	2.118	13.6215	4.7747	25.6433	25.2823	95.8215	30.5652	84.2191	14.0099	73.428	13.4981	362.655	7.1787	0.3774	0.2435	0.8467	0.0593	4.931	318.062	7.47	0.3706	0.2438	0.89	0.0594	4.8252	403.2	7.7402	0.3771	0.2438	0.8303	0.0595	4.9132	427.994	9.1832
AMM	2.79	2.46	1.1333	5.335	9.0228	0.8235	65.2333	11.3302	62.8897	15.131	45.1105	17.4533	26.303	6.1384	1.9896	1.6779	12.2555	4.5172	32.43	25.1571	91.9013	33.8921	67.5218	14.0415	61.5551	13.5753	402.652	7.7557	0.4009	0.2296	0.7647	0.0527	4.9057	321.104	7.5182	0.372	0.2298	0.823	0.0528	4.7088	465.826	8.6513	0.3869	0.2302	0.7466	0.053	4.8278	458.683	10.0833
AMM	3.13	2.29	1.3704	5.524	9.151	0.8289	73.6993	13.9129	70.8601	14.6977	49.6312	17.1528	29.7665	6.1547	1.857	1.6405	13.929	4.629	29.8612	16.8587	92.9517	30.7702	75.5594	14.2483	69.2896	14.0047	379.772	7.7259	0.3377	0.2003	0.8063	0.0401	5.1751	324.558	8.0077	0.3167	0.2003	0.851	0.0401	5.0718	433.367	8.6429	0.3173	0.2008	0.7902	0.0403	5.1004	426.41	9.2847
AMM	2.98	2.38	1.25	5.5167	9.0519	0.8461	83.9864	11.4903	72.5149	11.8485	48.8933	16.0003	31.3625	4.8751	2.7666	1.8475	16.834	4.7486	24.2027	18.192	111.662	32.7658	84.8623	11.406	73.2643	11.3071	338.213	6.4355	0.4049	0.2049	0.8354	0.042	4.9628	306.144	6.5449	0.3788	0.2052	0.8845	0.0421	4.8799	366.509	7.3447	0.3687	0.2046	0.8198	0.0419	4.9553	416.873	9.1211
AMM	2.54	2.2	1.1538	4.4737	8.354	0.8056	59.1017	11.4144	58.8619	13.3504	48.4006	16.6053	24.4836	5.6333	1.8308	1.5998	7.8521	3.7381	38.4747	30.8957	64.7071	28.6629	62.041	13.3262	57.7284	12.5063	386.423	8.379	0.3045	0.1746	0.7029	0.0305	5.0613	302.019	8.016	0.3088	0.176	0.77	0.031	4.8805	441.79	9.4247	0.2953	0.1755	0.6789	0.0308	4.962	497.983	10.479
AMM	2.7	2.41	1.1222	4.9825	8.5935	0.8479	71.3384	12.7808	69.863	14.2124	51.5301	17.4975	29.2697	5.9291	1.6409	1.3319	12.2077	4.6469	32.0233	19.0446	83.5877	30.559	73.7726	13.645	68.2233	13.4581	416.579	7.9938	0.3686	0.2248	0.792	0.0506	5.007	347.829	8.0395	0.3371	0.2253	0.8376	0.0507	4.8818	469.469	8.8429	0.3618	0.2253	0.7783	0.0508	4.9381	469.731	9.3757
AMM	2.46	2.2	1.1181	4.1757	7.9161	0.8374	77.4585	17.0615	71.7236	17.9343	53.9919	21.4061	30.4533	7.6035	1.8505	1.5155	12.678	4.5712	27.9577	21.7459	88.5545	33.2002	78.9528	17.8685	71.4293	17.4983	504.729	9.4163	0.3389	0.2187	0.7857	0.0478	5.244	440.355	9.0739	0.3404	0.2189	0.8354	0.0479	5.1502	555.62	10.2278	0.332	0.2189	0.7678	0.0479	5.1698	555.783	10.4163
AMM	2.69	2.65	1.0143	5.5422	9.1425	0.8332	71.6749	14.9655	62.1335	14.264	42.2385	18.4163	26.6843	6.1651	2.8946	1.8735	14.9009	4.9191	25.2101	19.4524	114.49	40.433	72.8962	15.393	62.691	14.0956	344.335	6.8986	0.4142	0.2366	0.8086	0.056	4.9564	307.675	6.9189	0.389	0.2365	0.8665	0.0559	4.9512	376.724	7.553	0.3939	0.2374	0.7881	0.0563	4.7964	407.199	9.4498
AMM	2.88	2.12	1.36	4.6409	8.354	0.8357	69.2141	8.9681	64.3548	10.5775	43.1276	15.7339	27.1702	4.4029	1.599	1.2724	14.6912	4.4485	28.3598	17.5634	104.312	30.607	70.4633	10.4819	63.3768	9.9609	380.097	7.4137	0.3867	0.2086	0.7593	0.0435	4.706	333.749	7.2389	0.3667	0.2097	0.8177	0.044	4.5268	417.464	8.1451	0.3682	0.2097	0.7458	0.044	4.6046	447.048	9.688
AMM	2.79	2.46	1.1379	5.4186	8.862	0.867	85.3851	17.3696	72.2323	17.2859	47.418	20.5271	31.3434	7.265	3.1969	2.0628	18.2254	5.8904	24.5808	20.3704	121.513	42.9871	86.4646	17.4702	73.2992	16.7343	342.573	7.6758	0.3353	0.1904	0.8454	0.0362	5.396	306.11	7.999	0.3224	0.1903	0.8942	0.0362	5.376	376.469	8.2667	0.322	0.1905	0.8282	0.0363	5.3769	421.476	8.9162
AMM	2.8	2.18	1.282	4.6954	8.5439	0.8083	64.0203	16.4607	60.8942	15.8712	47.4035	18.8354	25.5439	6.993	1.6539	1.48	9.745	3.9887	30.3397	23.273	79.3899	35.684	65.6377	16.7764	60.2841	15.9406	309.017	7.4848	0.3586	0.2387	0.8261	0.057	5.0892	270.602	7.5606	0.3506	0.239	0.8637	0.0571	4.9991	335.679	7.947	0.3619	0.2393	0.8137	0.0573	4.9095	384.454	9.0433
AMM	2.86	2.21	1.2979	4.7935	9.1015	0.7272	66.3989	15.8559	63.4894	16.9685	49.0825	20.4058	26.6434	7.3048	1.5815	1.369	10.5173	4.6473	30.767	21.6479	82.2238	39.6431	68.1867	17.0417	62.6747	16.534	394.626	7.6436	0.4172	0.2899	0.809	0.084	4.8872	352.953	7.6816	0.4037	0.2903	0.8432	0.0843	4.7235	430.353	8.2178	0.4103	0.2903	0.7977	0.0843	4.7501	449.658	9.2637
AMM	2.46	2.19	1.1199	4.2193	8.0444	0.8194	79.4462	12.2739	74.7833	12.7434	52.7544	15.8536	31.6466	5.285	1.4997	1.2383	14.6096	4.8504	28.1862	16.0339	92.7496	28.7501	80.8636	12.5226	73.6693	12.1297	393.549	8.6296	0.3005	0.197	0.8098	0.0388	5.0476	335.87	8.4087	0.3097	0.1972	0.8589	0.0389	4.9674	442.962	9.4393	0.3	0.197	0.7936	0.0388	4.9994	440.272	9.4112
AMM	2.88	2.37	1.2143	5.2515	9.0023	0.8143	68.9324	14.0816	66.1899	16.2161	45.7958	20.9575	27.7177	6.8387	1.6306	1.388	14.0376	5.1089	30.5573	18.8852	101.743	41.7422	71.0052	15.3752	64.6476	15.4635	455.188	9.1939	0.3223	0.1942	0.7487	0.0377	5.2394	357.085	8.6092	0.3145	0.195	0.817	0.038	5.0682	523.357	10.1469	0.3111	0.1946	0.7269	0.0379	5.1651	538.594	10.8612
AMM	2.78	2.22	1.2527	4.6736	8.5439	0.8046	69.6681	13.3231	63.9083	15.15	43.4723	19.1976	27.0505	6.3189	2.0932	1.5046	14.5778	5.2391	28.962	21.4821	106.934	40.5133	71.3712	14.6357	63.2926	14.1911	346.762	7.548	0.3575	0.2187	0.8039	0.0478	5.0889	296.892	7.6484	0.3544	0.219	0.8551	0.048	4.9592	390.662	8.2846	0.3502	0.2192	0.7875	0.0481	4.9951	418.608	9.3092
AMM	2.7	2.2	1.2299	4.6009	8.3044	0.8384	80.003	16.7988	78.6938	17.7461	56.7249	19.2163	32.9368	7.3694	1.4329	1.3152	14.0728	5.0249	32.1778	17.5603	85.8447	29.9834	82.5148	17.2322	76.5607	16.9182	429.405	8.375	0.3351	0.2049	0.8279	0.042	5.3225	330.448	8.0845	0.3183	0.2048	0.8768	0.0419	5.2623	502.322	9.2593	0.3275	0.2054	0.8106	0.0422	5.2597	489.751	9.4363
AMM	2.54	2.37	1.0714	4.67	8.2838	0.8552	68.363	12.9825	63.7478	13.462	48.2157	16.351	26.969	5.7274	2.0027	1.5538	10.9438	4.1162	27.7482	19.9844	84.9956	29.1267	70.0146	14.0415	63.3411	12.9416	396.731	7.4299	0.3798	0.2022	0.7581	0.0409	5.0448	332.736	7.4	0.3585	0.2023	0.8227	0.0409	4.9843	445.082	8.169	0.3554	0.2034	0.7347	0.0414	4.8892	457.516	9.4471
AMM	2.71	2.37	1.1429	5.0298	8.4737	0.8803	75.928	13.9214	74.5245	13.9041	52.5197	17.525	31.2054	5.8736	1.3501	1.2796	14.3227	4.6702	31.585	17.416	90.6712	29.7976	78.2745	13.8558	72.413	13.5197	433.91	8.5271	0.3419	0.1902	0.7876	0.0362	5.1328	361.353	8.3571	0.3158	0.1904	0.8389	0.0362	5.1007	490.328	9.2955	0.3349	0.1908	0.773	0.0364	5.0687	484.606	9.8506
AMM	2.29	2.29	1	4.1103	7.9161	0.8243	96.3432	16.1213	85.6155	16.7711	64.3812	20.0966	36.8476	6.764	3.5161	2.3025	15.1959	4.4288	25.7888	21.688	91.2987	31.9073	97.632	15.9616	86.4059	16.0604	616.634	10.0536	0.3334	0.1981	0.7967	0.0392	5.2477	579.632	10.1124	0.3241	0.1981	0.8427	0.0393	5.2078	656.854	10.6705	0.3228	0.198	0.7824	0.0392	5.26	681.065	12.1533
AMM	2.2	1.95	1.1304	3.2417	7.0078	0.8295	73.9793	13.0796	69.5839	13.6524	51.3975	17.0084	29.4619	5.7016	1.8055	1.3564	12.6571	4.5292	29.0994	20.762	89.265	29.1764	76.236	13.707	68.8219	12.8806	551.561	9.4679	0.3555	0.2006	0.7142	0.0402	4.9519	448.441	9.0946	0.3291	0.2012	0.7966	0.0405	4.8835	629.772	10.4391	0.3569	0.2017	0.6845	0.0407	4.8751	613.155	11.6619
AMM	2.8	2.46	1.1374	5.4295	9.3615	0.7785	76.5623	11.1581	67.678	13.4071	49.7057	18.4823	29.1059	5.4758	2.8315	1.9783	13.5425	4.9357	26.8696	25.5888	97.6302	37.8056	77.7296	12.2243	68.2893	12.4898	328.064	6.7486	0.4139	0.2656	0.8456	0.0706	4.788	307.275	7.0532	0.3929	0.2658	0.8808	0.0706	4.6321	351.408	7.3252	0.3968	0.2658	0.8344	0.0706	4.7559	398.177	8.5622
AMM	2.1	1.98	1.0606	3.2454	6.859	0.8669	69.7635	15.0259	67.5768	16.0586	52.7552	19.2737	28.3868	6.8344	1.948	1.5783	10.3809	4.1603	32.3942	25.4407	75.4419	28.4315	72.0124	16.5178	66.529	15.5349	547.945	10.0837	0.3267	0.204	0.7185	0.0416	5.1448	503.828	10.2689	0.3054	0.2042	0.759	0.0417	5.0372	584.837	10.7182	0.3291	0.2046	0.7102	0.0419	5.0757	638.312	11.9452
AMM	3.01	2.49	1.2079	5.9492	9.2417	0.8753	87.709	9.4872	71.5381	11.5287	48.2148	17.8949	31.5046	4.476	4.6214	2.3431	17.5998	5.2463	22.5491	22.3235	119.85	36.4625	88.7321	10.2759	73.7263	10.3908	444.14	7.4126	0.3931	0.2087	0.7863	0.0436	4.787	420.304	7.6928	0.3569	0.2085	0.8527	0.0435	4.6525	474.755	8.1766	0.3685	0.2095	0.7631	0.0439	4.7385	517.073	10.2838
AMM	2.37	1.95	1.2174	3.6597	7.2969	0.8637	86.8524	12.1098	77.7897	15.2146	54.1568	21.4648	33.3746	5.9388	2.6919	1.8926	16.5024	5.7381	26.9409	19.7779	105.884	35.1968	88.9244	13.5566	77.7915	13.8585	585.359	9.311	0.3315	0.1817	0.7403	0.033	5.0797	485.851	8.9524	0.3186	0.1818	0.8182	0.033	4.9501	661.376	10.4182	0.3042	0.1819	0.7142	0.0331	5.1116	658.074	11.5417
AMM	2.73	2.41	1.1292	5.0407	8.5935	0.8578	64.6369	11.9524	63.2182	13.4197	45.9756	17.1921	26.379	5.6707	1.7242	1.3595	11.7183	4.876	32.6202	21.4763	86.2493	34.7595	66.8957	13.4904	61.6924	12.6657	382.288	8.4664	0.324	0.2103	0.7608	0.0442	4.9817	320.126	8.5084	0.3216	0.2107	0.8127	0.0444	4.8404	432.716	9.2962	0.3266	0.2108	0.7448	0.0445	4.8776	455.912	10.0546
AMM	2.46	2.37	1.0357	4.71	8.2342	0.8729	78.8321	13.3342	74.2243	13.003	53.4819	17.2603	31.4373	5.4787	1.6825	1.4785	14.0201	5.0511	29.582	21.1645	91.4942	31.8909	80.6715	13.2095	73.2229	12.6197	444.492	8.8917	0.302	0.1668	0.765	0.0278	5.1904	389.976	8.9095	0.3001	0.1671	0.8222	0.0279	5.1378	493.263	9.6083	0.2928	0.1674	0.7469	0.028	5.0903	504.218	10.2036
AMM	2.88	2.46	1.1724	5.5713	8.9321	0.8775	67.9951	14.5844	65.4772	14.8822	46.6531	17.8852	27.4245	6.4082	1.7658	1.4163	12.8772	4.265	30.5953	19.1565	93.7085	34.0047	70.1341	14.9512	64.0713	14.4294	299.336	6.7755	0.3682	0.1948	0.8232	0.0379	5.2573	247.602	7.0314	0.3263	0.1951	0.8684	0.0381	5.1517	344.089	7.5696	0.3513	0.1957	0.8058	0.0383	5.1318	350.786	8.6902
AMM	2.79	2.37	1.1786	5.1715	8.7628	0.8463	71.4835	11.3859	65.5443	12.7713	44.4204	17.5447	27.7964	5.3246	1.6982	1.3374	14.7842	4.439	27.4087	18.4484	107.976	35.0703	73.148	12.2945	64.8877	12.0903	372.058	7.373	0.3755	0.196	0.7744	0.0384	5.0155	307.283	7.1118	0.3538	0.1967	0.8411	0.0387	4.8625	420.468	8.2403	0.3472	0.1968	0.7532	0.0387	4.9442	441.237	9.1014
AMM	3.05	2.2	1.3846	5.2369	8.7628	0.857	61.6462	12.8103	60.2898	14.6625	45.228	18.6908	25.1098	6.2364	1.6627	1.231	10.5771	4.5121	32.2963	21.8828	86.1841	40.0115	64.4008	14.4692	58.9478	13.8343	337.441	7.9146	0.3416	0.198	0.7713	0.0392	5.1766	261.881	7.8416	0.3108	0.1981	0.831	0.0393	5.0191	390.42	8.6728	0.3275	0.1988	0.7504	0.0395	5.057	422.701	9.7953
AMM	2.54	2.03	1.25	4.0885	7.8049	0.8434	72.6821	9.5303	66.9901	11.9459	44.4328	18.1221	28.3889	4.8743	1.52	1.0707	15.5217	4.7906	27.8642	18.6522	108.709	37.1239	74.2401	11.1236	66.1126	11.1639	393.26	7.2467	0.3841	0.1882	0.7557	0.0354	4.9172	330.311	7.0467	0.3538	0.1887	0.8227	0.0356	4.7175	436.269	7.944	0.3684	0.1897	0.7393	0.036	4.8099	479.319	9.9587
AMM	2.69	2.27	1.1833	4.7427	8.4241	0.8398	71.7428	14.3442	64.3147	13.1182	49.9813	18.4295	27.5385	5.8142	2.6327	1.7732	11.1656	4.5146	28.4277	29.1618	87.0086	34.7469	73.0201	14.6899	64.8779	13.4262	363.025	7.8058	0.3598	0.2103	0.7962	0.0442	5.0658	356.039	8.5391	0.333	0.2104	0.8353	0.0443	5.0183	375.436	8.144	0.3538	0.2107	0.7844	0.0444	4.9527	458.237	9.7277
AMM	2.68	2.25	1.1905	4.6118	8.4241	0.8166	66.6313	14.3711	60.9853	14.3522	43.4579	17.6032	25.7881	6.2176	1.8675	1.7325	12.6467	5.1297	28.9955	24.7849	97.4779	38.6095	67.7286	14.7922	60.6504	14.0952	326.52	7.9719	0.3386	0.2187	0.8027	0.0478	5.0386	309.187	8.4871	0.3292	0.2187	0.8414	0.0478	5.0052	348.405	8.4007	0.3444	0.2195	0.7927	0.0482	4.8787	402.469	9.4007
AMM	2.73	2.22	1.2293	4.6046	8.3249	0.8349	79.8447	13.9875	69.5	12.8722	50.2101	17.3462	30.0073	5.5981	2.7165	1.6999	14.4779	4.6258	24.8121	21.3988	101.555	32.3205	80.9157	14.2263	70.3891	12.8556	367.009	7.4383	0.3781	0.2283	0.8263	0.0521	4.9353	374.023	8.2436	0.3414	0.2281	0.8617	0.052	4.9242	379.514	7.8854	0.3687	0.2285	0.816	0.0522	4.836	416.512	8.8031
AMM	2.81	2.22	1.2703	4.71	8.5148	0.8164	71.1143	12.6304	67.589	14.8466	47.9986	18.5854	28.4445	6.1833	1.734	1.4777	13.4464	4.6887	30.6691	20.5902	94.2913	38.3454	72.7685	13.5528	66.411	13.9818	312.775	7.0281	0.3857	0.2345	0.8418	0.055	5.008	282.298	7.4058	0.3629	0.2349	0.8703	0.0552	4.8479	341.815	7.6006	0.3774	0.235	0.835	0.0552	4.9567	370.837	8.7348
AMM	3.07	2.45	1.2507	5.5567	9.1716	0.8301	67.3768	16.0234	64.8559	16.6353	49.2512	19.0685	27.1887	7.1604	1.6542	1.3517	10.7679	4.25	30.5401	20.7276	80.7352	34.1835	69.2562	17.0791	63.819	16.1784	377.526	7.6885	0.3805	0.2349	0.8052	0.0552	5.141	322.663	7.6968	0.3575	0.235	0.8473	0.0552	5.0278	417.142	8.2719	0.3815	0.2355	0.7925	0.0554	5.0219	446.033	9.4986
AMM	2.27	2.03	1.1167	3.6451	7.338	0.8507	87.7607	17.6978	70.8942	15.4928	48.5669	20.4062	31.2455	6.7231	4.5825	2.2966	17.5417	5.7425	24.8606	28.7685	119.594	38.7539	88.5659	17.8752	73.3729	15.8217	433.842	7.6332	0.3858	0.2436	0.8249	0.0594	5.0561	461.294	8.4973	0.3579	0.2434	0.8678	0.0593	5.1309	435.813	7.9588	0.393	0.2439	0.8123	0.0595	4.9461	511.1	10.1937
AMM	2.61	2.28	1.1444	4.63	8.2342	0.8581	71.1985	11.7002	67.2441	13.2943	49.8395	17.7493	28.4147	5.5056	2.0273	1.4674	12.3076	4.3034	30.0826	22.2751	88.6162	29.6992	73.3824	13.4138	66.4176	12.4815	455.272	8.4055	0.3688	0.2013	0.7417	0.0405	5.0204	369.177	8.1406	0.3471	0.2014	0.8125	0.0405	4.8943	512.032	9.235	0.3513	0.2023	0.7203	0.0409	4.9323	547.549	10.621
AMM	2.45	1.92	1.2812	3.6306	7.4372	0.8248	82.71	10.736	73.5019	13.0158	51.7472	20.1412	31.597	5.2416	2.5511	1.6771	15.8424	5.0479	26.948	22.0565	104.922	35.7044	84.3755	12.4569	73.7751	12.1397	508.247	8.2938	0.4019	0.2413	0.7812	0.0582	4.7919	443.382	7.989	0.3992	0.2419	0.8436	0.0585	4.614	548.301	8.9186	0.3974	0.2417	0.7652	0.0584	4.7696	619.393	11.0621
AMM	1.95	1.71	1.1406	2.5694	6.351	0.8005	69.1347	12.2731	66.5389	12.0893	50.9922	17.045	28.0104	5.2186	1.7815	1.4866	11.1631	4.3875	32.3584	24.2026	79.3627	30.5091	71.2228	13.1457	65.5648	11.9579	453.767	8.8034	0.3759	0.2443	0.7643	0.0597	4.7094	400.172	8.9924	0.3605	0.2442	0.8129	0.0596	4.6699	485.766	9.3006	0.3674	0.2452	0.7544	0.0601	4.5798	567.537	11.2042
AMM	2.29	1.86	1.2273	3.318	7.0284	0.8441	72.7059	10.4399	66.6024	14.0226	49.0588	19.7904	28.3788	5.5625	2.6724	1.8992	12.9684	4.6033	28.6388	23.8062	97.5639	31.6569	75.2718	13.0828	66.4016	12.5555	616.636	10.2273	0.3328	0.181	0.6359	0.0328	4.8966	483.623	9.3117	0.3175	0.1825	0.7481	0.0333	4.6575	707.695	11.526	0.3139	0.1835	0.5975	0.0337	4.8147	752.891	13.3912
AMM	2.96	2.46	1.2069	6.0001	9.2708	0.8773	65.516	13.9607	59.2277	13.8072	41.5701	16.3199	25.0763	6.0331	2.3297	1.8154	13.2661	4.9409	28.2188	23.3408	105.369	42.3402	66.7735	13.8902	59.0275	13.4348	263.184	6.961	0.3178	0.1582	0.7981	0.025	5.3027	243.138	7.7229	0.2889	0.1581	0.8446	0.025	5.2141	292.773	7.6476	0.313	0.1596	0.7792	0.0255	5.1346	333.638	9.1238
AMM	2.96	2.29	1.2963	5.3314	9.0023	0.8267	74.1474	15.0123	67.4333	13.5592	47.859	17.2096	28.7212	5.8815	1.938	1.4929	14.3078	4.5115	28.6136	22.2139	99.5808	32.5981	75.75	14.775	67.2167	13.5229	349.646	7.552	0.3448	0.1938	0.8054	0.0376	5.1485	307.657	8.1122	0.3071	0.1937	0.86	0.0375	5.1643	387.457	8.1163	0.3339	0.1948	0.7855	0.0379	5.0441	421.114	9.0878
AMM	2.63	2.39	1.1	4.8226	8.4943	0.8399	72.5912	14.6982	68.3932	15.1103	53.314	19.207	28.9565	6.4314	1.8261	1.4853	10.9299	4.4803	29.3589	22.7937	79.1245	33.3178	74.2532	15.1181	67.9264	14.8282	365.638	7.5095	0.3603	0.2422	0.8268	0.0587	5.0185	314.39	7.6187	0.3546	0.2422	0.8671	0.0587	4.9444	402.768	8.1229	0.3678	0.2426	0.8122	0.0589	4.9152	443.534	9.0756
AMM	2.96	2.2	1.3462	5.1243	8.8124	0.8292	79.7457	14.8474	75.0573	15.1673	58.1278	16.711	31.8491	6.3179	1.9614	1.6677	11.5379	4.139	28.2233	21.1489	77.2011	25.2014	81.3356	14.7868	74.5313	14.5578	383.85	8.218	0.3145	0.195	0.8253	0.038	5.2537	321.197	8.037	0.3126	0.1952	0.8707	0.0381	5.21	432.696	9.0413	0.3076	0.1951	0.8078	0.0381	5.2339	434.346	9.0275
AMM	2.37	2.29	1.037	4.2048	7.875	0.852	64.8903	13.561	59.7581	15.0502	46.3511	19.7135	25.276	6.4827	2.2563	1.6604	10.3877	4.1488	28.8509	25.4401	87.229	39.7381	66.3306	14.8351	59.7532	14.6251	390.753	8.0485	0.35	0.187	0.7438	0.035	5.1959	355.908	8.4133	0.316	0.1877	0.7907	0.0352	5.0229	417.088	8.6008	0.3542	0.1885	0.7297	0.0355	5.0347	476.037	10.6518
AMM	2.44	1.92	1.2727	3.6379	7.367	0.8423	74.6289	10.9805	68.2931	11.5304	46.8627	15.6576	29.0253	4.8494	1.8379	1.6152	14.8152	4.6267	27.2138	18.5521	100.314	31.8313	75.4323	11.6894	67.7365	11.1722	394.986	7.7857	0.3535	0.2163	0.7873	0.0468	4.7941	394.641	8.2786	0.3334	0.2167	0.8215	0.047	4.7087	414.939	8.1786	0.3582	0.2176	0.7812	0.0474	4.6518	422.05	9.1129
AMM	2.65	2.44	1.0865	5.117	8.5439	0.8809	59.7928	15.0247	56.611	15.5937	42.1377	18.7307	23.6235	6.8212	1.8163	1.5576	10.6633	4.1715	31.2174	23.778	90.4652	37.8484	61.6217	15.6615	55.9144	15.2073	283.027	7.303	0.3422	0.2053	0.8038	0.0421	5.1883	237.156	7.0637	0.3388	0.2057	0.8515	0.0423	5.0506	317.801	7.931	0.3527	0.2073	0.7861	0.043	4.9386	351.887	8.8903
AMM	2.46	2.2	1.1154	4.1503	7.8956	0.8366	90.9314	15.7574	73.2794	13.6624	52.0882	18.1063	32.3937	5.9126	5.1246	2.478	16.45	4.6719	22.1356	24.5634	113.322	33.7116	91.5768	15.6392	76.1209	13.9529	488.937	8.5619	0.3584	0.1986	0.7882	0.0395	5.1116	530.114	8.8391	0.3556	0.198	0.8372	0.0392	5.1927	490.59	9.0549	0.3481	0.199	0.7715	0.0396	5.0164	536.052	10.8978
AMM	2.35	2.08	1.1273	3.7723	7.7262	0.7941	84.2737	14.5258	74.1145	15.1223	52.8211	19.1895	31.9126	6.2951	2.2686	1.5696	15.6406	4.443	25.9875	22.3742	102.209	33.2518	85.288	14.7347	74.7424	14.725	482.381	7.576	0.4216	0.2386	0.8051	0.0569	4.9968	469.527	7.8173	0.3899	0.2385	0.8466	0.0569	4.9263	499.079	8.076	0.3995	0.2391	0.7967	0.0572	4.8938	544.017	9.6867
AMM	2.88	2.03	1.4167	4.4192	8.2342	0.819	63.5868	16.2703	58.7235	16.187	46.5846	18.9245	24.7789	7.1542	2.2569	1.8144	9.4015	3.9469	30.5774	30.5507	80.9247	35.5717	64.8418	16.6288	58.7942	16.0698	260.454	6.8424	0.3606	0.2197	0.8425	0.0483	5.1795	248.092	7.4282	0.3433	0.22	0.8682	0.0484	5.0729	283.788	7.3953	0.352	0.2206	0.8285	0.0487	4.9996	297.761	7.7424
AMM	2.58	2.41	1.0698	4.9171	8.5233	0.8506	80.5465	13.3864	73.9598	13.6064	51.4216	17.3852	31.4659	5.7058	1.5433	1.2589	15.4871	4.9163	27.4264	18.3487	99.1595	32.2388	81.7462	13.5491	73.3509	13.1934	444.731	8.5067	0.3166	0.1824	0.7804	0.0333	5.1556	402.409	8.6533	0.3072	0.1825	0.8324	0.0333	5.0899	484.726	9.1256	0.3223	0.1828	0.7659	0.0334	5.0775	494.212	10.15
AMM	2.62	2.37	1.1071	4.9898	8.6225	0.8434	77.6913	12.8473	72.4317	13.0249	53.7158	17.2746	30.7657	5.4661	1.5753	1.213	13.079	4.5962	28.4276	20.156	87.5751	29.527	79.3484	13.2992	71.8825	12.6189	400.586	8.2614	0.3221	0.1771	0.7865	0.0314	5.1479	341.845	8.5373	0.2942	0.1772	0.8424	0.0314	5.1025	450.607	8.9277	0.3105	0.1777	0.7647	0.0316	5.0771	450.625	9.4216
AMM	2.54	2.12	1.2	4.0449	7.9452	0.8052	74.8445	14.7685	70.3445	16.5164	53.5468	20.3947	29.7949	6.8484	1.6437	1.2978	12.2217	4.399	29.8023	22.9535	85.7742	29.1435	77.1405	16.64	69.7893	15.6408	533.635	9.2859	0.3424	0.2201	0.7524	0.0484	5.1543	416.199	8.8833	0.3272	0.2201	0.8259	0.0484	5.0586	605.147	10.0962	0.3335	0.2207	0.728	0.0487	5.0781	639.709	10.6474
AMM	3.47	2.63	1.3182	6.8178	10.2081	0.8222	72.7699	14.7906	68.4046	13.9958	50.3401	16.7888	28.9255	6.0246	1.9184	1.4446	12.5766	4.1621	29.3529	21.6826	88.997	28.3242	74.6801	14.8524	67.6498	13.7574	308.266	6.8922	0.3763	0.24	0.8482	0.0576	5.0247	269.127	6.9962	0.3706	0.2401	0.8857	0.0576	5.0401	341.909	7.5822	0.3612	0.2406	0.8355	0.0579	4.9341	360.133	7.8854
AMM	2.29	2.29	1	4.1321	7.7057	0.8745	67.867	12.0082	65.4992	13.9912	47.6256	17.8492	27.4567	5.8534	1.5324	1.3705	12.2491	4.0863	30.5205	19.0369	88.3383	30.0143	69.8801	13.7644	64.1593	13.2205	430.421	8.4021	0.346	0.1786	0.731	0.0319	5.1355	377.98	8.422	0.3272	0.1794	0.7801	0.0322	4.9046	475.188	9.1455	0.3369	0.1796	0.7183	0.0323	5.0125	487.415	10.1376
AMM	2.54	2.03	1.25	4.1539	8.0153	0.8125	66.832	11.1431	62.0522	12.8911	45.5106	17.2229	26.2378	5.3986	2.193	1.6976	12.0704	4.4583	29.4869	25.5056	93.7553	34.295	68.7798	12.7107	61.5905	12.003	361.861	7.7067	0.3319	0.1706	0.7417	0.0291	5.0824	307.503	7.468	0.3322	0.1712	0.8058	0.0293	4.8975	404.156	8.6173	0.3192	0.1714	0.7217	0.0294	4.957	440.077	9.5627
AMM	2.33	2.04	1.1471	3.8196	7.338	0.8914	83.8632	13.1644	80.5755	12.4544	58.5364	17.1271	33.9854	5.2861	1.4174	1.1943	14.4663	4.5444	30.4458	18.702	85.2416	27.0782	85.5737	13.2279	79.0249	12.4662	516.444	8.9297	0.3496	0.2059	0.7905	0.0424	4.9744	484.123	9.3862	0.3204	0.2057	0.826	0.0423	4.9946	554.746	9.5572	0.3409	0.2058	0.7826	0.0424	4.9179	552.033	10.64
AMM	2.96	2.2	1.3462	5.3786	8.9817	0.8378	82.3774	14.2951	80.7065	14.858	60.3672	18.6242	33.9035	6.1645	1.431	1.2631	13.2442	4.9658	32.5529	18.6509	78.31	30.5367	84.6213	14.6233	78.9072	14.4205	390.041	7.7873	0.3007	0.1593	0.8189	0.0254	5.3828	348.696	8.2138	0.2885	0.1594	0.8492	0.0254	5.3171	425.56	8.4021	0.3027	0.1597	0.8115	0.0255	5.3483	447.751	9.0741
AMM	2.75	2.75	1	5.7057	9.4316	0.806	68.3013	11.9317	65.9676	13.7488	49.7935	18.0323	27.7014	5.7897	1.8301	1.6915	11.2833	4.6319	32.1566	22.7761	81.5618	34.6639	70.3061	13.2238	64.8091	13.0522	299.279	6.4172	0.4047	0.2652	0.8468	0.0703	4.8481	265.511	6.8871	0.3834	0.2655	0.874	0.0705	4.69	326.275	6.9181	0.4046	0.2656	0.84	0.0706	4.7859	373.791	8.1612
AMM	2.46	1.78	1.381	3.289	7.3961	0.7556	60.2093	12.2298	58.1809	14.0495	46.3618	17.199	24.3092	6.0067	2.0484	1.8849	8.8033	4.0886	33.7766	28.9045	74.8265	34.5525	62.4898	13.8046	57.4207	13.2406	344.248	7.442	0.376	0.2115	0.7613	0.0447	5.0134	277.075	7.2571	0.3677	0.2125	0.819	0.0451	4.7856	392.5	8.5094	0.3589	0.2123	0.7387	0.0451	4.8583	440.693	9.7335
AMM	2.96	2.29	1.2963	5.1424	8.7628	0.8416	71.0438	12.3214	63.0584	12.4003	47.0797	17.5203	27.0253	5.3354	2.7378	1.915	12.3631	4.4913	27.4274	26.2541	94.6521	34.0828	72.2311	13.211	63.6228	12.2046	322.879	6.7806	0.3712	0.2183	0.8087	0.0476	4.9543	309.064	7.3439	0.3448	0.2183	0.8499	0.0476	4.8932	342.515	7.3786	0.3656	0.219	0.7947	0.048	4.8288	397.999	8.8745
AMM	2.96	2.29	1.2963	5.0806	8.7833	0.8276	80.3481	16.7972	75.6425	15.7724	57.0726	18.9319	32.05	6.7883	1.6323	1.3965	12.966	4.8825	30.4946	23.3381	83.0981	33.1211	81.9073	16.5439	74.9261	15.7557	336.521	7.4602	0.3572	0.2262	0.8634	0.0512	5.18	317.298	8.3122	0.3294	0.2262	0.888	0.0512	5.1714	362.476	7.9204	0.3618	0.2266	0.8552	0.0513	5.0812	396.348	8.75
AMM	2.81	2.1	1.3429	4.4047	8.3044	0.8026	69.7134	12.2033	62.8074	13.4716	48.4453	16.3142	26.8271	5.6363	2.5932	1.8887	10.8758	4.2268	26.5201	24.2332	86.7473	30.2672	71.0971	13.1572	63.2373	12.6464	394.895	8.2517	0.3534	0.2352	0.7765	0.0553	4.8918	348.832	8.4598	0.3523	0.2355	0.8331	0.0555	4.7574	432.486	8.7989	0.3561	0.2358	0.7563	0.0556	4.7968	473.091	9.7506
AMM	2.7	2.2	1.2317	4.6191	8.4241	0.8179	71.0088	13.8458	65.5464	15.4418	51.0561	19.8058	27.8592	6.4934	2.3063	1.7219	11.0115	4.5987	28.4874	23.412	85.0619	38.8498	72.7894	14.8883	65.5052	14.7509	363.435	7.4018	0.3671	0.2244	0.81	0.0503	5.1196	283.551	7.2795	0.339	0.2247	0.8688	0.0505	4.9612	412.911	8.1414	0.3579	0.2248	0.7875	0.0505	5.0181	469.593	9.5589
AMM	2.46	2.2	1.1153	4.2121	7.9452	0.8385	71.9469	13.3964	67.467	14.4964	49.1932	19.3887	28.5249	6.1379	1.6161	1.3458	12.9336	5.1802	29.3893	22.0257	92.2532	37.7841	73.6506	14.3143	66.7214	13.9749	402.652	8.7778	0.3239	0.2182	0.7905	0.0476	5.0574	344.543	8.8074	0.3195	0.2185	0.8411	0.0477	4.9173	449.121	9.5284	0.3229	0.2183	0.773	0.0477	4.9994	468.937	9.6728
AMM	2.6	2.04	1.2704	4.1067	7.8956	0.8278	63.9736	16.0853	63.3812	17.9559	47.8453	22.2685	26.3374	7.6987	1.603	1.2758	11.0913	4.8027	34.4637	21.1634	88.0495	43.9315	67.0578	17.4336	61.7492	17.3319	420.941	9.1806	0.3221	0.1997	0.7653	0.0399	5.3345	315.769	8.569	0.3136	0.2004	0.8274	0.0402	5.0964	485.837	10.0594	0.3135	0.2002	0.744	0.0401	5.211	515.895	10.7187
AMM	2.71	2.12	1.28	4.481	8.0153	0.8765	62.4468	11.1051	60.1733	12.0174	46.4757	14.9689	25.1944	5.1692	1.5235	1.5226	10.0333	4.2698	32.792	23.887	76.5647	30.9826	64.1687	12.0435	59.2675	11.4616	343.887	8.6436	0.311	0.1827	0.7474	0.0334	4.9582	311.193	8.897	0.3051	0.1831	0.7903	0.0335	4.8518	374.373	9.2436	0.3094	0.1837	0.7357	0.0337	4.8708	404.937	9.6933
AMM	2.54	2.12	1.2	4.223	7.8254	0.8666	69.7186	12.5965	66.4727	12.1272	51.3553	15.4761	28.044	5.2622	1.5926	1.269	10.7753	4.1397	30.4341	22.4755	77.127	28.9833	71.2958	12.6018	65.7058	12.0165	324.938	7.2026	0.3481	0.1908	0.8047	0.0364	5.0326	291.779	7.4026	0.3281	0.191	0.8439	0.0365	4.9948	350.778	7.7756	0.3504	0.1922	0.7939	0.0369	4.8722	397.846	9.0513
AMM	2.87	2.87	1	6.4944	9.861	0.8393	93.6288	15.0845	76.9639	14.2955	49.614	19.1004	33.7608	5.8813	4.3257	1.9263	20.0399	5.3923	23.4798	18.9693	125.818	36.1276	94.912	14.6989	78.8335	13.7835	364.367	6.2379	0.4645	0.2671	0.8705	0.0713	4.8629	324.707	6.1508	0.441	0.2671	0.9171	0.0714	4.8222	395.175	6.8992	0.4377	0.2672	0.8544	0.0714	4.8081	440.433	8.6977
AMM	2.71	2.2	1.2308	4.59	8.2548	0.8465	69.9822	11.317	66.6855	13.0626	50.2967	17.452	28.1117	5.4822	1.5443	1.4154	11.4786	4.3888	30.1276	20.5036	82.7641	34.2416	71.5297	12.3135	65.7953	12.4557	297.99	6.6123	0.3885	0.2092	0.8309	0.0438	5.0061	247.718	6.6597	0.3569	0.2096	0.8714	0.0439	4.8249	333.37	7.3912	0.365	0.2101	0.8174	0.0441	4.8645	373.817	8.6644
AMM	2.3	2.01	1.1429	3.4707	7.1977	0.8419	78.1573	12.294	71.9379	14.4853	52.233	18.0843	30.6104	5.9465	1.6604	1.3337	13.7468	4.0573	27.1806	18.4922	93.7223	29.0629	79.6583	13.6041	71.5417	13.5765	455.071	7.9126	0.395	0.2207	0.7901	0.0487	4.9845	385.184	7.7141	0.3666	0.221	0.8455	0.0489	4.7784	504.481	8.68	0.3845	0.221	0.7733	0.0489	4.924	518.305	9.3896
AMM	2.16	2.1	1.0286	3.4961	7.2182	0.8432	65.556	15.0228	59.2799	13.1279	46.2882	18.4504	25.2089	6.01	2.5441	1.9141	10.6724	4.3684	31.5804	32.74	87.9151	38.4685	66.9247	15.0654	59.6622	13.7175	273.25	6.5805	0.3935	0.2421	0.8349	0.0586	4.9311	266.036	7.1422	0.3671	0.2421	0.8674	0.0586	4.9196	280.749	6.9181	0.4052	0.2428	0.8258	0.059	4.7489	369.999	8.967
AMM	2.79	2.03	1.375	4.372	8.0153	0.8552	77.7123	15.4576	64.2504	12.9745	46.5365	16.9253	28.0918	5.8447	3.9551	2.1844	14.0681	4.6839	23.1453	24.1876	107.841	34.4149	78.5397	15.5141	66.2457	13.3693	316.916	6.4679	0.3967	0.2057	0.8242	0.0423	5.0443	306.126	6.4703	0.3911	0.2061	0.8768	0.0425	5.0674	328.779	7.0097	0.3892	0.2066	0.8056	0.0427	4.8917	406.756	9.0133
AMM	2.27	2.01	1.1321	3.4998	7.2969	0.826	77.3192	13.1714	69.3058	16.1612	51.8712	20.3081	29.6938	6.6291	2.5221	1.7552	12.8587	4.5905	25.7703	21.1436	94.0885	36.6285	78.7058	14.5395	69.7173	15.1204	491.912	9.0491	0.3284	0.2011	0.7617	0.0404	5.1487	448.256	8.8631	0.3305	0.2015	0.8117	0.0406	4.8764	533.823	9.811	0.342	0.2017	0.7448	0.0407	5.0568	558.647	10.8586
AMM	2.79	2.2	1.2692	4.9207	8.5729	0.8414	76.5886	15.5123	69.9931	16.5117	51.3186	19.8299	29.808	6.9203	2.2023	1.5387	13.3911	4.9029	27.4557	20.7534	94.4626	35.28	78.1981	16.1764	69.838	15.83	492.598	9.7206	0.2908	0.163	0.741	0.0266	5.405	424.76	9.6357	0.2986	0.1632	0.8068	0.0266	5.3127	546.814	10.457	0.2929	0.1636	0.7184	0.0268	5.3089	571.497	11.1867
AMM	2.71	1.95	1.3913	4.0703	7.8254	0.8353	69.2745	13.0601	66.3644	14.8432	50.1747	18.2494	27.9301	6.19	1.7105	1.3982	11.3297	4.3431	29.9317	19.6801	83.5957	30.0949	71.6306	14.7089	65.3993	13.9042	410.288	8.3164	0.3474	0.202	0.7692	0.0408	5.1186	323.812	8.2188	0.3227	0.2021	0.8324	0.0409	4.9939	473.87	9.0755	0.328	0.2025	0.7454	0.041	5.0819	474.249	9.8971
AMM	2.29	2.12	1.08	3.9359	7.7057	0.833	81.6134	14.6673	75.2199	14.1273	53.0584	19.1372	32.0246	5.9051	2.2373	1.8333	15.5012	5.1714	28.9055	20.7518	100.22	33.0376	83.9364	14.9823	74.6134	13.6017	610.59	10.0529	0.3005	0.1523	0.6838	0.0232	5.2541	503.429	9.4943	0.3155	0.1524	0.782	0.0232	5.2877	688.35	10.9529	0.3095	0.1527	0.6522	0.0233	5.254	697.046	12.3229
AMM	2.54	1.95	1.3043	3.8123	7.5364	0.8435	64.7163	10.9058	64.9628	16.4973	49.6217	20.0733	27.0207	6.5897	1.8552	1.5579	10.4697	4.2624	34.831	24.4747	80.6684	30.2686	68.4858	15.503	63.0922	14.5866	469.031	8.1389	0.3718	0.2061	0.7263	0.0425	5.0739	325.947	7.4	0.3636	0.2067	0.8024	0.0427	4.7859	561.136	9.3722	0.3494	0.207	0.7025	0.0428	5.052	566.133	10.475
AMM	2.39	2.1	1.1429	3.9431	7.4372	0.8959	75.7504	15.8954	73.759	16.4223	55.4802	19.7003	30.9865	6.9329	1.6281	1.3778	12.2463	4.6653	32.5948	21.8243	82.2599	31.5683	78.537	16.5313	72.2616	15.8701	455.329	9.0192	0.3218	0.1893	0.7872	0.0358	5.3217	381.631	8.797	0.3126	0.1895	0.8359	0.0359	5.2508	509.399	9.7421	0.3152	0.1898	0.7722	0.036	5.243	533.586	11.177
AMM	2.29	1.95	1.1739	3.5906	7.3174	0.8427	73.6711	14.0229	68.9662	13.9027	50.0414	19.0146	29.1925	5.9302	2.1718	1.7667	13.5053	5.3516	31.0057	25.8053	91.25	36.2605	75.141	14.5526	68.2237	13.7583	449.586	8.8179	0.3141	0.1649	0.7409	0.0272	5.1868	427.454	9.3827	0.2925	0.1655	0.7855	0.0274	5.1624	476.017	9.4429	0.3015	0.1659	0.7311	0.0275	5.1259	527.624	10.6914
AMM	2.62	2.46	1.069	5.2733	8.7628	0.863	70.3152	12.9039	69.7808	13.7636	54.642	15.6014	29.2221	5.7485	1.766	1.5676	10.3218	4.2331	34.9087	24.4086	70.4299	25.363	73.192	13.7261	68.2036	12.9194	389.184	9.0399	0.2729	0.1568	0.7621	0.0246	5.217	332.621	9.1078	0.2735	0.1568	0.807	0.0246	5.1932	438.921	9.9537	0.267	0.1571	0.7471	0.0247	5.2152	446.859	9.8351
AMM	2.36	1.86	1.2712	3.4125	7.0985	0.851	80.581	12.2498	77.0178	12.9437	59.2273	17.4796	32.5891	5.3736	1.5534	1.2051	12.1388	5.2077	31.328	21.7422	75.834	33.8058	82.2411	12.4786	76.0356	12.4964	395.076	7.5848	0.3673	0.2345	0.8382	0.055	4.8908	368.196	7.994	0.3589	0.2345	0.864	0.055	4.8346	425.326	8.2336	0.3554	0.2348	0.8309	0.0552	4.8311	439.07	8.8199
AMM	2.54	2.12	1.2	4.0885	7.7758	0.8497	72.791	10.059	71.1045	11.3297	57.1542	15.0045	29.9591	4.6959	1.6053	1.4826	9.8672	4.0804	33.9534	24.9426	66.3798	27.1662	75.0149	11.0996	70.0299	10.654	324.453	7.75	0.3418	0.2153	0.8327	0.0463	4.8387	285.04	8.1474	0.3146	0.2155	0.8623	0.0464	4.7521	355.056	8.4462	0.325	0.2158	0.8238	0.0466	4.8087	399.368	8.8038
AMM	2.57	2.14	1.2	4.1176	8.0153	0.8054	67.2664	10.3669	64.0477	11.9534	48.2089	16.8062	26.9834	4.9776	1.8474	1.4843	11.5689	4.7387	31.7438	24.2483	85.0263	32.8595	69.375	11.8731	63.1941	11.1844	357.546	7.8062	0.3602	0.219	0.7843	0.048	4.7641	302.869	7.7588	0.3609	0.2194	0.8347	0.0482	4.6594	394.104	8.5488	0.3468	0.2201	0.7712	0.0485	4.6423	453.919	9.6488
AMM	2.71	2.2	1.2308	4.55	8.4737	0.7963	72.5896	14.7526	67.0821	15.8575	50.5254	18.9043	28.4721	6.7139	2.0183	1.529	12.0689	4.2432	28.154	21.1821	88.9357	33.1665	74.2284	15.593	66.8373	15.2313	373.901	8.1204	0.3299	0.2073	0.8072	0.043	5.1903	333.897	8.4109	0.3185	0.2073	0.8489	0.043	5.0804	409.285	8.5995	0.3275	0.2076	0.7931	0.0431	5.0945	432.112	9.4641
AMM	3.39	2.46	1.3793	6.6179	9.9892	0.8334	76.9647	16.5355	71.6674	17.1884	52.4189	19.797	30.363	7.312	1.7513	1.4388	13.3253	4.8279	28.6173	20.4868	91.1372	36.7055	78.4532	16.6965	71.053	16.6332	354.956	7.1358	0.3485	0.1844	0.8287	0.034	5.423	306.879	7.2142	0.3321	0.1847	0.8698	0.0341	5.2959	391.442	7.8158	0.3395	0.1846	0.8161	0.0341	5.3557	426.344	8.8225
AMM	2.79	2.12	1.32	4.6954	8.2342	0.8702	69.3411	11.5221	67.611	12.0705	50.7823	15.7705	28.3722	5.0991	1.6672	1.4387	11.337	4.1406	31.3411	20.4864	80.9347	27.4765	71.852	12.3277	66.2003	11.486	339.114	7.6084	0.3366	0.1865	0.792	0.0348	5.0206	276.195	7.5	0.3201	0.1867	0.8444	0.0349	4.9371	382.79	8.3357	0.3305	0.1882	0.7765	0.0354	4.9303	402.863	8.683
AMM	2.31	2.01	1.1509	3.6015	7.367	0.8339	67.8839	9.8129	62.0449	12.6157	45.6273	15.7426	26.3487	5.0927	2.0953	1.4762	11.8862	4.1615	27.0038	20.2974	92.9457	31.4095	69.4494	11.5601	61.9101	11.366	458.418	8.8865	0.3606	0.2091	0.7083	0.0437	4.73	401.978	8.8204	0.3412	0.2102	0.7787	0.0442	4.5623	509.151	9.6135	0.3618	0.2109	0.6854	0.0445	4.5775	504.586	10.408
AMM	2.52	1.96	1.2828	3.6706	7.6972	0.7785	67.1434	11.7619	65.3125	12.0366	50.011	15.5345	27.3881	5.1926	1.6762	1.5685	10.639	4.1214	32.4686	22.6935	75.0625	28.3691	68.9081	12.607	64.1342	11.7838	361.047	7.6089	0.375	0.2507	0.8037	0.0628	4.7525	323.57	7.6694	0.3801	0.2509	0.8384	0.0629	4.6577	383.247	8.086	0.3744	0.2513	0.7991	0.0631	4.6301	444.198	9.1707
AMM	2.79	2.29	1.2222	4.9062	8.5729	0.8389	67.0625	12.1771	63.2819	14.2435	46.427	18.6333	26.663	5.9415	2.0712	1.4901	11.9211	4.6938	29.4624	23.5269	93.6236	36.9773	69.4042	14.0863	62.4806	13.2465	366.311	7.7478	0.3533	0.2041	0.7755	0.0417	5.0757	303.727	7.6364	0.3382	0.2047	0.8317	0.0419	4.8663	408.74	8.4113	0.3505	0.2053	0.7602	0.0421	4.9584	471.579	10.0271
AMM	2.71	1.95	1.3913	4.1975	7.875	0.8505	73.3069	13.1403	70.1357	15.3535	52.4507	18.4012	29.5793	6.2431	1.7776	1.3882	11.8394	4.802	28.727	18.0958	84.8465	32.3951	75.8191	14.6376	69.0517	14.1455	424.263	8.4271	0.3128	0.1869	0.7716	0.0349	5.2314	329.048	8.3112	0.306	0.187	0.8371	0.035	5.0673	497.51	9.1797	0.3136	0.1877	0.7462	0.0352	5.1718	456.1	9.4466
AMM	2.46	2.2	1.1154	4.2884	7.9246	0.8581	79.8323	13.2514	69.6108	13.2492	51.3418	17.8508	30.072	5.5639	3.0173	1.8357	13.7593	4.2668	26.2263	26.6134	98.182	31.6642	80.9415	13.7563	70.5759	12.9519	380.753	8.0051	0.3177	0.1782	0.7947	0.0318	5.0868	394.997	8.7778	0.2969	0.1785	0.83	0.0319	5.0501	391.387	8.3346	0.3262	0.1787	0.7848	0.0319	5.0065	443.798	9.9872
AMM	2.54	2.46	1.0345	4.9462	8.5935	0.8417	76.8524	14.0022	68.1876	13.9444	52.011	16.6046	29.3191	5.9193	2.9309	1.9766	12.065	4.4933	25.7541	23.8369	88.7076	32.7582	77.9241	14.5003	68.9407	13.4773	364.789	7.9289	0.329	0.1798	0.7988	0.0323	5.2131	377.5	8.8356	0.2928	0.1799	0.8298	0.0324	5.1803	377.962	8.2689	0.3343	0.1808	0.7896	0.0327	5.1325	406.854	9.3611
AMM	2.54	1.86	1.3636	3.4925	7.5073	0.7787	75.4586	14.8552	70.8767	16.6597	55.711	19.1647	30.0824	6.7704	2.3208	1.6803	10.7727	4.5608	29.0502	22.8555	78.3353	30.8165	77.7514	16.3002	70.5029	15.516	526.597	8.8377	0.357	0.2312	0.7658	0.0535	5.004	413.884	8.6058	0.3603	0.2312	0.8347	0.0535	4.9846	605.741	9.613	0.3749	0.2317	0.7387	0.0537	4.9868	604.293	10.571
AMM	2.46	2.29	1.0741	4.4519	8.1846	0.8351	72.2336	11.5683	70.2641	14.3688	49.826	18.4214	29.4571	5.8475	1.3973	1.1511	13.4982	4.4692	30.8901	18.4026	91.5664	30.2994	74.771	14.0438	68.5298	13.2419	485.063	8.3889	0.3565	0.1784	0.7281	0.0318	5.1406	400.197	8.5235	0.3027	0.1785	0.7885	0.0319	4.915	547.448	9.2605	0.332	0.1789	0.7132	0.032	5.058	536.735	10.2037
AMM	3.03	2.5	1.2121	5.8039	9.4111	0.8235	72.51	15.6619	66.3872	17.6902	48.5172	23.0082	28.2163	7.3835	2.9356	1.9717	12.9389	5.5497	29.0763	25.1274	99.863	45.7631	74.7473	16.9839	66.1724	16.8378	402.75	7.8524	0.3883	0.2453	0.8106	0.0602	5.1159	350.297	8.0851	0.3526	0.2456	0.8553	0.0603	4.9839	446.867	8.4939	0.3778	0.2458	0.7949	0.0604	5.0211	471.49	9.7674
AMM	3.05	2.46	1.2414	5.971	9.3409	0.86	71.6655	14.2354	72.8828	15.4681	56.5701	18.5938	30.3672	6.466	1.5141	1.342	10.467	4.3838	35.2298	20.7181	71.9505	32.0588	75.4667	15.2014	70.6494	14.6346	408.784	8.5269	0.3118	0.1823	0.7893	0.0332	5.2832	298.337	7.9852	0.306	0.1825	0.8489	0.0333	5.1645	484.201	9.4713	0.3055	0.1829	0.7673	0.0335	5.2478	480.978	9.55
AMM	2.29	2.03	1.125	3.7905	7.4662	0.8545	71.18	17.0683	69.0481	18.7803	54.1961	19.9779	28.9983	7.832	1.858	1.5566	10.2284	4.105	31.7527	22.6497	75.5668	29.0044	73.934	18.4379	67.9929	17.7419	484.91	9.3363	0.297	0.1571	0.7408	0.0247	5.525	352.268	8.8311	0.2623	0.1568	0.8214	0.0246	5.456	578.742	10.4193	0.2958	0.1579	0.7064	0.0249	5.4296	558.049	11.32
AMM	2.54	2.35	1.0806	4.5755	8.1846	0.8583	81.2024	15.6598	73.7113	16.3461	55.6042	20.9996	31.5169	6.8921	2.4397	1.8935	13.2956	5.1672	29	26.2278	89.9344	37.4526	82.4494	16.1945	73.8929	16.0003	395.782	7.7153	0.362	0.2036	0.8285	0.0415	5.268	393.224	8.0926	0.3432	0.204	0.8542	0.0416	5.1659	406.693	8.2581	0.3435	0.204	0.8242	0.0416	5.1867	476.247	10.1146
AMM	2.61	2.16	1.2065	4.441	8.2052	0.8289	62.4227	10.0269	60.9112	12.5966	46.3507	15.932	25.4458	5.1831	1.8222	1.5289	10.2537	4.1313	32.7123	24.2395	81.0767	28.1777	65.0643	12.3811	59.7044	11.3925	395.41	8.182	0.3568	0.2295	0.7435	0.0527	4.7584	305.894	7.8756	0.3555	0.2295	0.8128	0.0527	4.6039	459.485	9.1671	0.344	0.23	0.7191	0.0529	4.691	487.514	10.1106
AMM	2.99	2.23	1.338	5.1751	8.7833	0.843	73.9221	11.4039	69.0092	11.384	50.5654	16.146	29.2759	4.795	1.9787	1.6246	13.1099	4.3195	29.2246	20.8233	90.1942	30.2255	75.7226	11.7462	68.3554	10.9771	371.445	7.3869	0.3805	0.2201	0.804	0.0484	4.8408	330.022	7.4768	0.3645	0.2204	0.8504	0.0486	4.761	404.291	8.103	0.3653	0.2212	0.7916	0.0489	4.7258	458.677	9.9374
AMM	2.44	1.79	1.3636	3.3217	7.078	0.8332	72.9615	12.7112	69.5344	13.3098	52.2672	17.6375	29.3509	5.6393	1.8755	1.5824	12.2214	4.7205	31.3496	22.7097	82.8097	33.3632	74.6984	13.0344	68.5749	12.9171	420.988	8.6944	0.3369	0.22	0.7887	0.0484	4.9746	385.946	8.9583	0.315	0.2201	0.8261	0.0485	4.8923	456.053	9.3302	0.3326	0.2201	0.7781	0.0485	4.9254	474.167	9.9846
AMM	2.81	2.28	1.2368	4.8771	8.614	0.826	79.228	14.2729	73.2867	14.192	54.9133	16.8541	31.1886	5.9841	1.9899	1.5944	13.1237	4.3634	27.9832	21.2275	86.4476	26.7512	80.6895	14.5298	72.9846	13.7842	375.21	7.3676	0.3757	0.236	0.8378	0.0557	4.9996	332.849	7.4937	0.3544	0.2363	0.8768	0.0559	4.9645	406.683	8.0651	0.3678	0.237	0.8266	0.0562	4.874	446.752	8.7878
AMM	2.94	2.44	1.2017	5.5858	9.1425	0.8398	73.119	12.5402	65.908	12.5542	48.828	16.5174	28.163	5.3429	2.2731	1.5406	12.4191	4.4643	26.1148	20.529	92.7166	31.4088	74.3607	13.0547	66.1092	12.287	356.392	6.9398	0.4057	0.2295	0.8085	0.0527	4.8764	305.951	7.0176	0.3809	0.2296	0.8636	0.0527	4.8241	391.958	7.5806	0.3925	0.2306	0.7891	0.0532	4.7509	429.333	8.8259
AMM	2.84	2.2	1.2931	4.8153	8.5233	0.833	84.1047	15.7631	73.3027	14.5696	51.6492	18.2763	31.6357	6.1991	2.5407	1.6471	15.7939	5.0788	24.9617	19.3457	104.825	33.215	85.2871	16.0003	74.0608	14.4449	475.011	8.4151	0.3604	0.2175	0.796	0.0473	5.0849	449.221	8.8731	0.3522	0.2175	0.8493	0.0473	5.1027	505.234	8.8882	0.3605	0.2182	0.7794	0.0476	4.9814	544.764	10.2785
AMM	2.73	2.73	1	5.7457	9.2417	0.8454	78.9881	16.6374	69.2804	17.0758	49.2876	19.8242	29.7828	7.1866	2.3893	1.6324	14.6043	5.0932	24.8363	19.9104	103.855	35.4042	80.179	17.1885	69.9033	16.5253	366.534	7.5054	0.3549	0.2355	0.8378	0.0554	5.1843	331.823	7.9301	0.345	0.2358	0.8809	0.0556	5.1261	401.592	8.0278	0.3559	0.236	0.8217	0.0557	5.0899	421.763	8.5717
AMM	2.63	2.28	1.1579	4.6627	8.354	0.8396	60.2263	9.7125	56.8277	10.5981	43.1095	14.3607	23.8347	4.5401	1.8277	1.4965	10.0538	4.0641	29.7006	22.5863	83.3869	30.9082	61.8847	10.8818	56.2978	9.9932	328.527	7.7534	0.3441	0.2093	0.7434	0.0438	4.7384	281.39	7.7296	0.3328	0.2099	0.8055	0.044	4.6076	365.329	8.4129	0.3483	0.211	0.7224	0.0445	4.5649	402.706	9.319
AMM	2.58	2	1.2941	3.9686	7.627	0.8573	71.8855	14.7343	68.0564	14.1191	51.8803	17.0921	28.7605	6.0407	1.928	1.5699	11.3115	4.219	29.6661	21.0948	81.1675	27.8291	73.8205	14.9588	67.3521	13.9342	434.194	9.2617	0.3196	0.2183	0.7779	0.0476	5.0138	378.76	9.1224	0.3203	0.2183	0.83	0.0477	5.0492	478.094	9.9531	0.326	0.2191	0.7603	0.048	4.9115	471.053	9.6784
AMM	2.79	2.37	1.1786	5.1969	8.8825	0.8277	62.6426	10.714	59.0447	12.5206	42.9263	17.2295	24.7778	5.2999	1.5983	1.3924	11.563	4.1569	29.343	20.7336	93.1524	34.6787	64.4691	12.5182	58.2694	11.8599	347.172	7.2999	0.3593	0.1951	0.7438	0.0381	4.9789	270.851	7.1473	0.3397	0.1958	0.8193	0.0383	4.7872	395.999	8.0428	0.3519	0.1971	0.7188	0.0389	4.8007	439.469	9.279
AMM	2.03	1.61	1.2632	2.7438	6.4793	0.8213	66.6553	13.1386	65.5194	15.7521	49.5364	19.6568	27.3725	6.5514	1.4897	1.1721	10.8741	4.0164	32.1092	21.4141	81.9272	30.1433	69.4223	15.514	64.0194	14.7612	589.19	10.0187	0.3109	0.134	0.5898	0.018	5.3173	445.312	9.4458	0.2629	0.1334	0.6955	0.0178	5.1682	684.25	11.1583	0.2949	0.135	0.5538	0.0182	5.2374	695.204	12.3292
AMM	2.29	1.78	1.2857	3.1727	6.9873	0.8166	71.6941	12.0495	68.9831	11.8421	49.5316	15.6942	28.9952	5.0969	1.404	1.2728	12.9207	5.0851	30.7357	19.9664	86.4051	31.6423	73.1814	12.3384	67.5401	11.6792	431.608	9.1296	0.3174	0.1859	0.7497	0.0346	4.9514	403.274	9.3923	0.2871	0.1854	0.7916	0.0344	4.9583	464.628	9.8737	0.29	0.1864	0.741	0.0347	4.8662	474.38	10.4916
AMM	2.96	2.29	1.2963	5.2696	8.8124	0.8527	84.5655	16.7337	78.8016	16.6186	51.8612	19.66	33.329	7.0081	1.3215	1.1655	17.8122	5.2826	28.6524	16.8852	107.039	36.135	85.8872	16.5206	77.4514	16.2527	371.962	7.2296	0.3804	0.2006	0.8491	0.0402	5.2592	326.655	7.0633	0.3535	0.2006	0.887	0.0402	5.2396	406.699	7.8684	0.3675	0.2007	0.8407	0.0403	5.2006	440.216	9.4653
AMM	2.44	2.16	1.1286	4.0522	7.7468	0.8485	72.2178	17.0903	74.5662	17.9213	58.129	20.0192	30.9273	7.626	1.1939	1.0505	10.5296	3.9171	36.8423	18.9278	69.8543	26.8532	76.2027	17.7681	71.9782	17.3548	431.206	8.4013	0.3673	0.2318	0.8219	0.0537	5.1585	328.371	7.9613	0.3601	0.2319	0.8647	0.0538	5.07	500.766	9.3163	0.362	0.2318	0.807	0.0537	5.1447	495.68	9.665
AMM	3.35	2.39	1.4	6.1673	9.6505	0.8321	76.6403	11.9644	72.6269	14.2048	53.8719	18.4163	30.7198	5.7836	1.5589	1.3341	12.9273	4.603	29.7327	19.6776	86.3341	30.4653	78.5813	13.5278	71.6804	13.2456	388.845	7.3882	0.3902	0.2452	0.8275	0.0601	4.9022	315.964	7.4145	0.3685	0.2451	0.8737	0.0601	4.8041	441.213	8.0781	0.3779	0.2459	0.8117	0.0604	4.8456	453.02	8.6135
AMM	3.22	2.2	1.4615	5.7457	9.5103	0.7983	76.294	11.7175	70.1798	13.5989	51.5	17.1163	29.881	5.5374	1.9785	1.5501	13.2608	4.689	27.7345	19.9525	91.5345	31.264	77.8988	12.9639	69.8881	12.5788	362.776	7.425	0.3362	0.1689	0.7914	0.0285	5.1745	305.352	7.6618	0.3072	0.1686	0.847	0.0284	5.0609	406.357	8.1793	0.3241	0.1696	0.7734	0.0287	5.0953	437.55	9.2164
AMM	3.09	2.39	1.2923	5.6548	9.3615	0.8109	84.6259	13.5465	80.8039	15.4291	58.8765	18.6737	34.1183	6.214	1.6065	1.3034	14.5798	4.3837	29.5835	17.9596	87.1961	26.6126	86.5521	14.6985	79.4564	14.4827	492.65	7.8462	0.384	0.2097	0.8085	0.044	5.1161	395.896	7.4818	0.3667	0.2098	0.8606	0.044	5.0201	556.315	8.6841	0.3657	0.21	0.7933	0.0441	5.071	555.967	9.7493
AMM	2.03	1.86	1.0909	3.0128	6.7188	0.8387	82.2378	13.9004	79.1778	16.0776	56.3533	20.4944	33.342	6.4841	1.7517	1.4115	15.1382	5.3164	31.5311	20.2882	91.8267	31.097	84.7244	15.6319	77.5089	14.9766	653.598	9.9255	0.318	0.172	0.7087	0.0296	5.2801	545.936	9.5327	0.308	0.172	0.7767	0.0296	5.1655	733.231	10.9436	0.3068	0.1725	0.6916	0.0297	5.2274	729.875	12.3364
AMM	2.46	2.12	1.16	4.0158	7.846	0.8198	78.1838	12.9716	73.113	12.4812	54.597	16.9277	31.0628	5.2348	2.3065	1.6812	12.7876	4.3108	28.5467	21.556	86.7285	25.6849	80.3339	13.7462	72.516	12.1271	513.274	8.9297	0.3489	0.196	0.7483	0.0384	4.9906	436.867	8.9416	0.3305	0.1959	0.8161	0.0384	4.991	572.476	9.7361	0.3417	0.1967	0.7246	0.0387	4.8932	579.37	10.752
AMM	2.95	1.98	1.4865	4.4156	8.354	0.7951	78.4931	10.2436	72.3594	11.7285	51.6728	16.7339	30.8077	4.7408	2.0753	1.5735	14.3838	4.6713	28.2154	20.9361	95.8571	30.5282	80.2396	11.3999	71.8449	10.846	418.272	7.8137	0.3852	0.2296	0.8026	0.0527	4.7727	364.499	7.9965	0.3509	0.2299	0.8533	0.0529	4.6563	459.596	8.4873	0.3789	0.2303	0.7886	0.0531	4.7172	496.734	9.8866
AMM	2.57	2.04	1.2647	3.9141	7.7468	0.8196	70.5502	14.884	65.2249	14.8426	50.8218	19.551	27.7088	6.4247	2.2696	1.7479	11.0305	4.478	29.3565	25.0298	84.7747	33.9854	72.5969	15.8733	65.1938	14.6225	396.797	8.3613	0.35	0.2367	0.7961	0.056	5.0288	344.985	8.6077	0.3247	0.2367	0.8464	0.056	4.9864	434.144	9.0245	0.3421	0.237	0.778	0.0562	4.9191	511.661	10.3239
AMM	2.79	2.12	1.32	4.5682	8.1846	0.857	77.5171	11.3324	73.8629	12.1878	53.2295	16.5849	31.1905	5.0343	1.5382	1.3292	13.9594	4.8271	29.9568	18.1596	88.3189	30.9593	79.2265	12.0468	72.608	11.6055	361.418	7.4977	0.34	0.2069	0.8239	0.0428	4.9293	308.404	7.6399	0.3278	0.2074	0.8661	0.043	4.8372	404.051	8.3613	0.3183	0.2075	0.811	0.043	4.8993	422.668	8.9196
AMM	3.04	2.09	1.4524	4.8226	8.5935	0.8206	74.2274	10.1388	70.1737	11.4927	48.1215	17.0845	29.6157	4.7521	1.7292	1.3859	14.9742	4.8066	29.6407	17.7454	99.0141	32.7128	75.8757	11.1619	68.8715	10.9053	355.439	6.6218	0.4256	0.2423	0.8225	0.0587	4.7399	298.872	6.605	0.3979	0.243	0.869	0.0591	4.6109	393.669	7.4023	0.3968	0.2432	0.8116	0.0591	4.6688	452.19	9.3477
AMM	2.54	2.37	1.0714	4.8299	8.2838	0.8845	74.1751	15.3802	69.0551	15.5854	50.4873	18.123	29.2434	6.6449	1.6581	1.3395	13.0134	4.6371	27.9774	18.5076	89.7797	31.4292	75.4901	15.9164	68.4619	15.1786	408.021	8.1425	0.3315	0.1738	0.7779	0.0302	5.3304	364.986	8.2345	0.3115	0.1736	0.8267	0.0301	5.2742	444.877	8.923	0.3104	0.1747	0.7635	0.0305	5.1816	463.793	9.6529
AMM	2.37	1.95	1.2174	3.6124	7.3465	0.8411	65.4832	14.6295	61.7948	16.1049	47.0336	18.7565	25.9778	6.9102	1.7064	1.5198	10.9954	4.058	30.3047	24.4448	84.653	30.9391	67.1754	16.1638	61.1884	15.4171	364.021	8.0149	0.3241	0.1921	0.7766	0.0369	5.2561	307.856	7.9211	0.3158	0.1925	0.8269	0.0371	5.0746	402.735	8.7262	0.3147	0.1926	0.7614	0.0371	5.149	452.821	9.4851
AMM	2.98	2.39	1.2493	5.3532	9.0724	0.8173	72.7037	12.1761	70.1469	13.6869	48.1814	17.8035	29.4197	5.7373	1.2447	1.0787	14.5349	4.6395	30.5121	16.5148	95.6041	33.2157	74.3333	13.1919	68.3985	13.0964	351.026	7.0708	0.396	0.256	0.8339	0.0655	4.8879	298.969	7.0214	0.3881	0.2564	0.8714	0.0657	4.7416	389.924	7.7726	0.3853	0.2566	0.8253	0.0658	4.8025	400.199	8.288
AMM	2.86	2.07	1.3822	4.2884	9.122	0.6476	76.1429	18.0342	70.2841	18.4632	54.3783	20.7291	29.8941	7.6766	2.2744	1.8185	11.7888	4.9487	28.7673	23.1247	83.2531	34.71	77.7598	19.0259	70.237	17.8743	495.469	7.8353	0.4712	0.3563	0.818	0.127	4.5033	480.557	8.2078	0.4659	0.3564	0.8473	0.127	4.384	524.001	8.2931	0.4628	0.3566	0.8094	0.1272	4.418	517.906	8.9431
AMM	2.71	2.03	1.3333	4.292	8.0153	0.8395	66.0617	9.819	64.8592	11.4941	49.5016	15.3249	27.1373	4.83	1.3277	1.2939	10.3725	3.9765	31.881	19.0328	75.3766	29.1795	68.0759	11.0168	63.4509	10.8775	316.894	7.1963	0.3583	0.1986	0.7961	0.0394	4.8807	269.215	7.285	0.3273	0.1989	0.8358	0.0396	4.7549	352.245	7.8925	0.3261	0.1992	0.7847	0.0397	4.8301	367.056	8.6362
AMM	2.96	2.37	1.25	5.4949	8.8825	0.8752	72.5337	15.7987	70.4676	15.2051	56.0998	18.0084	29.6546	6.576	1.4384	1.1269	10.1205	3.8655	31.9551	22.8892	70.8903	26.5922	74.7618	15.8233	69.4601	15.1169	369.628	7.6571	0.3381	0.193	0.8134	0.0372	5.1831	308.385	7.6975	0.3261	0.1931	0.8576	0.0373	5.1753	412.43	8.2414	0.3463	0.1934	0.7969	0.0374	5.1019	432.263	9.1143
AMM	2.46	1.95	1.2609	3.6996	7.4868	0.8294	75.0529	8.8661	68.0456	11.7498	47.646	17.0094	29.0332	4.7042	2.2252	1.6316	14.3485	4.4982	26.5466	17.8079	101.135	33.1824	76.3723	10.2459	67.8266	10.6906	436.013	7.8922	0.3681	0.2015	0.7522	0.0406	4.8159	373.287	7.431	0.3736	0.2023	0.8195	0.0409	4.597	483.328	8.8477	0.3447	0.2025	0.7323	0.041	4.7942	499.161	9.8161
AMM	2.84	2.17	1.3081	4.8226	8.5935	0.8206	74.7288	12.4659	67.6879	12.8504	51.5424	17.9853	28.9576	5.4045	2.4584	1.6409	12.0242	4.1108	27.1151	23.7185	89.4767	28.9802	76.4661	13.6678	67.9435	12.4506	382.782	7.7471	0.366	0.2378	0.8074	0.0566	4.8844	350.098	8.2508	0.3401	0.2379	0.852	0.0566	4.8501	408.444	8.1312	0.3611	0.2388	0.7945	0.057	4.7837	465.05	9.0095
AMM	2.96	2.46	1.2069	5.6694	9.151	0.8508	68.1304	10.4873	64.8394	12.1181	45.9601	16.4017	27.2563	5.0826	1.4111	1.1871	13.1724	3.9932	29.8019	18.6262	93.7464	30.0799	69.7355	11.799	63.6437	11.4501	370.238	7.9387	0.3489	0.1922	0.7632	0.0369	4.9718	305.618	7.5929	0.3449	0.1928	0.8242	0.0372	4.7999	415.885	8.6494	0.3418	0.1931	0.7459	0.0373	4.8476	459.235	10.2328
AMM	2.29	2.12	1.08	3.7178	7.4372	0.8447	67.4891	9.2433	65.3018	11.5612	50.7709	15.9662	27.4572	4.7669	1.504	1.2166	10.2633	4.1567	31.9139	23.19	74.9909	29.3461	69.4745	11.3857	64.28	10.7327	401.389	7.859	0.359	0.2034	0.752	0.0414	4.8002	342.057	7.8575	0.3495	0.2039	0.8021	0.0416	4.6157	442.574	8.5598	0.3505	0.2046	0.7382	0.0419	4.6984	472.026	9.6581
AMM	2.98	2.37	1.2574	5.4877	8.9527	0.8604	83.1685	16.767	73.8689	14.5798	54.5006	16.844	31.7548	6.2757	2.5514	1.8252	13.9012	4.913	25.5938	21.6316	92.2672	28.3102	84.171	16.9669	74.4295	14.7216	432.496	8.5343	0.3473	0.2184	0.817	0.0477	5.0602	404.052	8.8619	0.3318	0.2186	0.8642	0.0478	5.1152	464.394	9.1714	0.3425	0.2191	0.8002	0.048	4.9436	484.827	9.4648
AMM	2.88	2.37	1.2143	5.3241	9.0023	0.8256	69.2131	14.9158	66.5879	14.4245	50.4095	15.8661	27.9843	6.1694	1.656	1.4203	11.0501	4.2157	31.2139	22.0028	78.6778	27.1162	71.0565	15.0491	65.5546	14.0957	367.954	8.4939	0.3031	0.1941	0.7917	0.0377	5.1733	321.271	8.9483	0.293	0.1941	0.8375	0.0377	5.187	410.917	9.0771	0.306	0.1952	0.7749	0.0381	5.0146	409.148	9.2292
AMM	2.46	1.86	1.3182	3.4525	7.3174	0.8103	73.1715	12.218	67.883	14.1703	49.4133	19.5101	28.8057	5.8431	1.973	1.4238	13.524	4.719	29.2988	22.1791	96.0078	34.1	75.2437	13.6956	67.3489	13.2896	421.238	7.934	0.3644	0.2187	0.7797	0.0478	4.9799	341.949	7.6612	0.361	0.2192	0.8432	0.048	4.8286	473.423	8.7631	0.3628	0.2195	0.7598	0.0482	4.866	527.264	10.4693
AMM	2.39	2.33	1.0256	4.3393	7.9657	0.8594	74.2947	11.4335	65.1003	12.6125	48.1317	16.6311	28.0461	5.1782	2.9667	1.8938	12.7554	4.535	24.7906	21.6224	97.7962	31.3714	75.7414	12.7017	65.9185	11.7033	470.922	8.1027	0.4153	0.2153	0.7368	0.0464	4.7661	412.459	8.1147	0.3767	0.2154	0.8145	0.0464	4.6559	516.594	8.9283	0.3908	0.2159	0.7095	0.0466	4.7085	553.024	10.6918
AMM	3.3	2.2	1.5	5.6221	9.2708	0.822	79.8382	17.2844	70.753	17.8843	50.1265	21.5621	30.3374	7.5141	2.6156	1.7727	14.8631	5.1105	25.5912	19.1707	104.189	36.6749	81.1873	17.7549	71.1326	17.3801	337.065	7.0019	0.3575	0.2101	0.8489	0.0442	5.3617	293.317	7.1994	0.331	0.2101	0.8912	0.0442	5.2827	373.533	7.7588	0.3415	0.2105	0.833	0.0443	5.2999	425.534	9.0532
AMM	2.54	2.03	1.25	3.9141	7.7758	0.8135	90.62	17.8837	77.3955	16.7143	54.8791	21.0583	33.6238	6.9964	3.6193	1.967	16.8519	4.8631	25.7237	23.6197	109.112	32.0839	92.3506	17.8024	78.7651	16.4449	529.311	7.8787	0.4165	0.2165	0.8007	0.0469	5.2128	437.351	7.58	0.3739	0.2161	0.874	0.0467	5.2359	586.701	8.9387	0.3706	0.2166	0.7732	0.0469	5.1504	653.501	10.7013
AMM	2.76	1.86	1.4898	3.9504	7.7758	0.821	69.3236	9.7752	67.1318	10.8901	51.4144	15.266	28.2433	4.5459	1.7468	1.381	11.0303	4.5952	32.7298	23.7161	77.3305	31.9743	71.3904	10.5069	65.9846	10.235	303.372	6.9473	0.3604	0.2142	0.8242	0.0459	4.79	259.026	7.2003	0.3321	0.2147	0.8621	0.0461	4.6201	338.831	7.7036	0.3518	0.2152	0.8118	0.0463	4.7021	372.13	8.7286
AMM	3.22	2.46	1.3103	6.3563	9.7497	0.8403	91.0508	18.2942	84.6076	15.0003	58.1924	17.0563	35.8818	6.5133	1.56	1.2781	17.2723	4.7541	28.1515	17.8642	98.7114	25.1251	92.7308	17.1963	83.5351	15.3429	412.303	6.7447	0.4054	0.1777	0.8393	0.0316	5.3232	341.629	6.6781	0.364	0.1765	0.8912	0.0312	5.4513	468.529	7.6833	0.3727	0.1774	0.8201	0.0315	5.2515	461.053	9.2746
AMM	2.71	2.37	1.1429	5.0043	8.7628	0.819	51.4714	12.7333	51.7561	13.0467	43.4932	16.6841	21.25	5.859	1.8436	1.5105	6.6412	3.8418	42.6824	35.083	63.7572	36.9309	54.4441	13.3333	50.7071	12.8988	244.123	6.7263	0.3562	0.1862	0.7816	0.0347	5.0583	211.505	7.0312	0.3406	0.1875	0.8146	0.0352	4.8374	269.162	7.5431	0.332	0.1879	0.7676	0.0353	4.8311	339.135	9.2963
AMM	2.81	2.33	1.2051	4.9934	8.5439	0.8596	75.394	12.8665	69.6854	12.1679	52.5157	16.5094	29.6662	5.2166	2.1206	1.6141	12.3927	4.3878	28.7023	24.1793	86.9699	28.0694	77.13	13.2556	69.4391	11.93	328.869	6.6855	0.3958	0.2262	0.8352	0.0512	4.9354	290.864	7.1651	0.3459	0.2261	0.8765	0.0511	4.93	360.045	7.3574	0.3714	0.2269	0.8214	0.0515	4.8321	414.51	8.652
AMM	2.46	2.2	1.1154	4.3102	8.135	0.8184	71.3024	11.3092	66.874	12.647	49.0913	18.0602	28.2875	5.3373	1.8264	1.4189	12.5147	5.0134	29.06	21.0874	89.2031	37.3319	72.7417	12.5491	66.1669	12.1902	401.762	8.7254	0.3113	0.1748	0.7534	0.0305	5.0884	363.24	9.0383	0.2924	0.1753	0.8011	0.0307	4.9479	433.332	9.2222	0.3099	0.1761	0.7414	0.031	5.0032	481.755	10.378
AMM	2.54	2.03	1.25	4.0921	7.7553	0.855	66.803	9.9248	64.5099	10.445	48.3013	15.0617	27.0853	4.4634	1.7054	1.3595	11.186	4.4453	30.9635	20.6981	80.5927	30.6658	68.6093	10.788	63.3162	10.0959	338.404	7.7267	0.3278	0.1816	0.767	0.033	4.8886	304.496	7.8347	0.3163	0.1823	0.8094	0.0332	4.7805	368.035	8.448	0.3172	0.183	0.7565	0.0335	4.7509	396.439	9.3027
AMM	2.81	2.17	1.2959	4.5101	8.5233	0.7801	77.7519	13.3138	73.8887	13.5397	54.1414	17.4072	31.2305	5.6139	1.7241	1.4302	13.2741	4.4854	29.6913	20.509	86.5564	27.0044	79.6812	13.7336	72.8	13.1087	461.771	8.3473	0.3719	0.2522	0.8037	0.0636	4.7835	407.999	8.3022	0.366	0.2522	0.8468	0.0636	4.761	503.894	8.967	0.3715	0.2526	0.7926	0.0638	4.7435	512.607	9.5429
AMM	2.69	2.34	1.1489	4.8008	8.4943	0.8361	60.125	11.118	57.8452	12.1276	43.392	14.8867	24.1443	5.1686	1.7263	1.4629	10.2259	4.148	31.5434	23.6784	83.0043	31.2776	62.1207	12.0997	56.8722	11.4119	315.847	8.1677	0.336	0.2219	0.7723	0.0493	4.8313	266.189	8.1461	0.3416	0.2225	0.8252	0.0495	4.7316	362.035	8.9004	0.3293	0.2227	0.7506	0.0496	4.7492	350.541	8.5195
AMM	2.93	2.87	1.0208	6.6543	10.1295	0.815	92.3868	15.6776	76.0848	14.6905	49.913	18.8369	33.3386	6.1854	3.9085	2.1232	19.072	5.5334	22.7544	19.4217	121.873	38.846	93.1417	15.35	77.9535	14.4945	331.433	6.4538	0.4218	0.2518	0.8776	0.0634	5.0109	326.024	7.0129	0.3907	0.2516	0.9128	0.0633	4.9703	349.589	6.9477	0.4023	0.2517	0.8656	0.0634	4.9628	388.133	8.3477
AMM	3.05	2.29	1.3333	5.6767	9.2502	0.8337	73.9687	13.0146	69.9578	14.2373	48.453	17.1971	29.4906	5.9276	1.832	1.6865	14.4288	4.8807	29.234	17.9024	96.3679	32.8085	75.4229	13.7369	68.7133	13.4779	338.37	7.6339	0.3176	0.1683	0.8023	0.0283	5.29	288.521	7.7827	0.3083	0.1688	0.8501	0.0285	5.1539	385.82	8.5367	0.2965	0.1688	0.785	0.0285	5.2042	390.756	8.5972
AMM	2.63	2.57	1.0233	5.1788	8.9031	0.821	68.4235	13.409	62.7296	15.4792	49.5172	18.3541	26.6634	6.5066	2.3514	1.7876	9.8502	4.4793	27.6428	24.5604	81.0026	39.5548	69.8061	14.3158	62.9367	14.6142	260.341	6.4981	0.3926	0.261	0.8636	0.0681	4.9527	239.066	7.2787	0.358	0.261	0.889	0.0681	4.764	285.7	6.9301	0.3801	0.2616	0.8523	0.0684	4.8154	308.248	7.7462
AMM	2.8	2.17	1.2927	4.223	8.643	0.7104	81.2891	16.9027	67.2396	17.6948	50.6502	20.5621	29.452	7.4325	4.5564	2.4162	13.4434	4.9988	22.144	23.0871	103.837	39.3176	82.3403	17.2834	69.5543	16.9528	352.65	6.7958	0.4424	0.3223	0.862	0.1039	4.7539	354.689	7.6899	0.4165	0.3222	0.8945	0.1038	4.7214	370.167	7.164	0.4429	0.3225	0.8485	0.104	4.7062	394.52	7.7937
AMM	2.46	2.12	1.16	3.9649	7.846	0.8094	73.6212	12.7126	67.4932	13.3806	47.2713	18.1837	28.6641	5.6941	1.696	1.3092	14.2278	4.7454	27.8496	19.979	99.6433	36.105	74.7372	13.3825	67.0358	13.1213	440.55	8.9324	0.3478	0.2018	0.7618	0.0407	5.0187	427.31	9.4695	0.3194	0.2022	0.8028	0.0409	4.9314	466.605	9.4934	0.3293	0.2026	0.7518	0.041	4.9181	481.151	10.3024
AMM	2.63	1.86	1.4194	3.6851	7.627	0.7961	72.5604	13.337	67.2546	15.5463	50.815	19.3145	28.5507	6.42	2.0259	1.4717	12.0247	4.4691	29.4679	24.7515	88.1026	33.4134	74.511	14.9656	66.9597	14.5774	461.968	8.0503	0.4079	0.2558	0.7815	0.0655	4.8743	396.86	8.1111	0.3845	0.2565	0.8342	0.0658	4.6942	511.578	8.7368	0.3915	0.2566	0.7642	0.0659	4.7464	530.374	9.832
AMM	2.81	2.39	1.175	5.3278	9.0228	0.8224	59.7972	14.1906	58.5186	15.3863	43.3053	17.3098	24.2681	6.6531	1.663	1.2891	10.5176	4.3573	32.2806	21.2557	86.6496	40.1004	62.0039	15.2032	57.1335	14.6879	243.934	6.3141	0.3909	0.2577	0.8497	0.0664	4.9712	209.535	6.8546	0.3643	0.258	0.8788	0.0666	4.8239	277.751	6.9422	0.377	0.2582	0.8382	0.0667	4.8333	291.719	7.8145
AMM	3.15	2.47	1.2764	5.8765	9.5804	0.8046	73.4744	10.2219	68.2716	10.9369	48.1527	14.7975	28.9418	4.5431	1.7181	1.3962	13.9988	4.4292	28.9301	20.6176	94.6305	30.7196	74.7517	10.6699	67.5198	10.3475	360.661	7.6786	0.3875	0.2439	0.8151	0.0595	4.6544	334.396	7.9103	0.3765	0.2444	0.8537	0.0597	4.5761	391.262	8.3615	0.3737	0.2447	0.8049	0.0599	4.5685	397.427	8.7436
AMM	2.54	2.29	1.1111	4.4119	8.2342	0.8177	64.2815	11.4406	60.9385	13.0536	46.3415	16.1695	25.627	5.4855	1.8965	1.4162	10.3444	4.3067	29.4907	23.0486	82.9062	30.1798	66.26	13.1165	60.2585	12.1739	347.198	8.1857	0.3337	0.2132	0.7717	0.0454	4.9324	304.25	8.5024	0.3109	0.2138	0.8196	0.0457	4.7811	381.365	8.7893	0.326	0.2139	0.7585	0.0458	4.8333	416.018	9.106
AMM	2.46	2.12	1.16	4.0049	7.7262	0.8431	68.7394	12.7306	62.4315	13.6661	47.0863	16.1124	26.5809	5.695	2.5117	1.7177	11.4174	4.4181	28.5382	25.9767	89.22	32.8515	70.3587	13.7549	62.5719	12.7532	340.877	7.5796	0.3465	0.2035	0.7892	0.0414	4.9737	295.499	8.1989	0.3097	0.2034	0.8448	0.0414	4.9323	383.272	8.1631	0.3524	0.204	0.7673	0.0416	4.8836	411.463	9.439
AMM	2.37	2.29	1.037	4.2957	7.9948	0.8446	91.0979	13.4774	82.0837	15.2284	57.3175	19.8858	35.1505	6.0177	2.3457	1.7442	16.9979	5.3889	27.5633	21.6358	102.637	34.8098	92.8436	13.7528	81.9668	14.1305	550.983	9.338	0.3268	0.1795	0.7779	0.0322	5.21	474.276	9.199	0.2957	0.1799	0.8405	0.0324	5.1347	616.052	10.2232	0.3177	0.1797	0.7571	0.0323	5.2173	615.596	11.3992
AMM	2.54	1.95	1.3043	3.776	7.5073	0.8419	87.9211	14.2899	79.2097	14.4907	58.7581	18.5788	34.0056	5.8141	3.0036	2.1903	14.4964	4.7526	27.7151	24.8685	93.5108	27.2571	90.2186	15.5692	79.4713	13.4963	630.421	9.6764	0.34	0.2029	0.7489	0.0412	5.0531	560.693	9.8181	0.3187	0.203	0.8161	0.0412	5.0533	686.11	10.3181	0.3333	0.2033	0.7297	0.0413	4.9971	718.396	11.7542
AMM	2.54	2.2	1.1538	4.2884	7.9948	0.8431	80.4114	13.7362	74.4937	13.4737	53.8671	16.0786	31.6948	5.5315	2.2811	1.7819	14.0634	5.1437	28.4532	22.411	90.9684	29.3802	82.4684	14.5708	73.9066	12.6293	488.441	8.4259	0.3565	0.2053	0.7742	0.0422	5.0246	446.281	8.9358	0.3251	0.205	0.8261	0.042	5.0747	534.02	9.079	0.3492	0.206	0.7602	0.0425	4.967	538.357	10.1
AMM	2.71	2.37	1.1429	4.9244	8.6926	0.8189	62.0069	13.1498	60.4523	14.2966	46.2517	17.3902	25.2348	6.0407	2.1568	1.6712	10.0061	3.9402	32.9709	25.6703	81.0692	31.1256	64.8562	14.4157	59.2739	13.4768	367.455	7.7909	0.3518	0.2117	0.7577	0.0448	5.058	295.632	7.7909	0.3379	0.2117	0.8189	0.0448	4.9512	425.913	8.6627	0.3499	0.2125	0.7333	0.0451	4.9187	446.9	9.7748
AMM	3.26	2.12	1.5358	5.2914	9.151	0.794	76.3312	15.1577	71.5992	15.5071	50.893	19.892	30.2764	6.5989	1.4823	1.1735	14.3132	4.815	28.8698	19.1963	95.9936	35.3829	78.0064	15.7963	70.6546	15.1791	359.595	7.4744	0.3605	0.2227	0.8343	0.0496	5.1914	295.994	7.4458	0.3341	0.2226	0.8806	0.0496	5.1252	402.814	8.143	0.3652	0.2231	0.8196	0.0498	5.1303	465.11	9.6933
AMM	3.13	2.46	1.2759	5.9565	9.5103	0.8276	70.9471	18.1844	65.7733	16.9965	50.6571	19.368	27.8733	7.3705	2.4253	1.8959	11.0041	4.2847	28.8547	23.8904	83.3337	29.0241	72.618	18.7488	65.588	16.9816	370.698	7.482	0.3641	0.1997	0.8078	0.0399	5.3064	319.632	7.5144	0.3485	0.1998	0.858	0.0399	5.3015	410.556	8.1667	0.361	0.2005	0.788	0.0402	5.1512	438.291	9.4369
AMM	2.65	2.32	1.139	4.7572	8.354	0.8566	75.2636	12.5707	72.0458	13.3953	50.0372	18.1204	30.321	5.6175	1.4071	1.2317	14.6036	4.6838	30.2794	17.2301	95.9212	31.9965	77.2034	13.2965	70.4799	12.9356	401.571	7.4665	0.3812	0.2105	0.8001	0.0443	5.0683	327.046	7.1395	0.3673	0.2106	0.8546	0.0444	4.9444	449.674	8.1808	0.3644	0.2111	0.7863	0.0446	5.0015	484.94	9.6518
AMM	3.05	2.29	1.3333	5.3532	8.8329	0.8622	72.1061	12.9019	70.1113	14.1345	51.5064	17.4204	29.4163	5.9282	1.5569	1.3164	12.2062	4.5864	30.8551	16.6952	83.1598	32.8094	74.0281	13.6078	68.5691	13.5292	355.855	7.6726	0.3475	0.2105	0.8166	0.0443	5.0954	304.058	7.5625	0.3463	0.2108	0.8551	0.0444	4.946	398.598	8.3919	0.3426	0.211	0.8046	0.0445	5.0299	397.708	8.8591
AMM	2.79	2.29	1.2222	5.0697	8.5233	0.877	78.7183	11.3401	71.9232	11.1318	50.9623	15.9227	30.6663	4.7286	1.7163	1.3758	14.6082	4.7585	27.2351	19.9384	96.3509	30.0562	79.9164	11.8576	71.5593	10.8747	386.154	7.4654	0.3565	0.1883	0.7918	0.0355	4.9455	355.392	7.6883	0.3303	0.1884	0.8405	0.0355	4.9016	415.913	8.0065	0.3555	0.1892	0.7786	0.0358	4.8852	451.765	9.1569
AMM	2.62	1.95	1.3478	3.8959	7.6561	0.8352	69.3507	12.8654	65.4931	13.6182	48.2812	17.6188	27.6173	5.7979	1.7966	1.3437	12.095	4.151	29.273	19.7162	87.6875	30.8864	70.9722	14.0219	64.6649	13.2272	408.577	8.4503	0.3343	0.2135	0.7687	0.0456	5.0174	340.156	8.0403	0.3305	0.214	0.8282	0.0458	4.9093	455.039	9.1519	0.3369	0.2146	0.75	0.046	4.8655	464.219	9.7621
AMM	2.46	2.46	1	4.8299	8.354	0.8697	90.6808	11.6295	80.548	14.4341	53.5141	19.8769	34.5729	5.6717	2.3857	1.6811	18.1784	5.404	25.256	15.075	110.912	36.9586	91.9011	12.216	80.4887	13.3414	501.741	8.3276	0.3358	0.1719	0.7829	0.0295	5.2135	457.067	7.7816	0.3584	0.1731	0.8363	0.03	4.9885	544.637	9.0575	0.3294	0.1724	0.7695	0.0297	5.2331	552.385	11.2816
AMM	2.68	2.51	1.0676	5.0952	8.8535	0.8169	78.4182	13.2691	68.1984	14.6185	50.3351	19.3855	29.4524	6.0612	2.7693	1.6653	13.5936	4.2046	24.1716	20.4451	100.093	32.224	79.6609	14.3264	69.2239	14.0698	401.197	6.9736	0.4152	0.228	0.8081	0.052	4.9379	364.59	6.9858	0.3881	0.229	0.8582	0.0524	4.8425	425.212	7.5507	0.3984	0.2291	0.7936	0.0525	4.8471	488.797	9.1886
AMM	2.37	2.37	1	4.5319	8.2137	0.8441	70.7346	10.9898	65.0195	11.8944	47.4603	15.7363	27.6089	5.0016	1.935	1.5895	12.5958	3.8315	27.3946	19.7473	91.4018	26.3502	71.8651	12.1201	64.7151	11.4499	400.669	8.085	0.3311	0.1718	0.7311	0.0295	4.9437	365.362	8.0517	0.3202	0.1724	0.7888	0.0297	4.8777	434.672	8.7537	0.3264	0.1743	0.7134	0.0304	4.8012	439.953	9.3227
AMM	2.23	2.16	1.0345	3.736	7.6561	0.8009	73.5975	16.2655	68.5523	15.2463	52.0361	18.7771	29.0675	6.5998	1.864	1.4752	11.6624	3.9852	28.148	21.0494	83.7581	28.2156	75.13	16.8704	68.1877	15.337	474.927	7.9287	0.4076	0.2277	0.7733	0.0518	5.0367	423.365	7.8148	0.3819	0.228	0.8264	0.052	5.0614	507.556	8.4829	0.3998	0.2286	0.7589	0.0523	4.9205	562.084	10.0754
AMM	2.74	2.34	1.1701	5.1024	8.7132	0.8446	68.1232	14.9226	66.3668	18.7269	50.1099	21.8086	27.7541	7.7087	1.411	1.2013	11.0722	4.4613	31.1743	19.6901	84.3802	36.7796	70.6064	17.8368	65.0254	17.4158	386.594	7.998	0.3649	0.23	0.8107	0.0529	5.1689	309.998	7.8747	0.3486	0.2303	0.8511	0.053	5.002	438.522	8.6172	0.359	0.2306	0.7987	0.0532	5.0567	466.817	9.7505
AMM	2.39	2.22	1.0811	4.3611	8.2463	0.8059	74.415	15.6927	67.0437	17.7425	48.351	19.4208	28.5862	7.3128	2.3226	1.692	13.4042	4.5867	25.5679	19.1206	98.6178	29.8215	75.9111	17.3813	67.103	16.6066	444.048	7.9394	0.4105	0.2814	0.8067	0.0792	4.866	396.36	7.8972	0.4108	0.2817	0.8533	0.0794	4.7746	486.674	8.6093	0.3982	0.2818	0.7925	0.0794	4.7989	485.083	9.4729
AMM	2.47	2.15	1.146	4.1139	7.7964	0.8505	64.8449	13.9118	65.2442	17.2679	52.5017	18.8677	27.1626	7.058	1.5286	1.3455	8.8271	4.1869	36.1547	26.7227	67.5033	27.9134	68.1898	16.848	63.6667	15.7879	421.684	8.3859	0.3646	0.2256	0.7773	0.0509	5.0075	302.088	7.7754	0.3407	0.2258	0.8387	0.051	4.9161	505.189	9.4665	0.3539	0.2261	0.7524	0.0511	4.9248	483.272	9.6464
AMM	3.11	2.45	1.2683	6.0292	9.4812	0.8428	72.0114	12.3198	65.2836	14.819	47.4032	18.0501	27.8061	6.0722	2.1459	1.5902	12.8175	4.6094	26.9408	21.1751	95.6378	35.2006	73.287	13.7252	65.2494	13.7836	350.892	6.9899	0.3854	0.2425	0.818	0.0588	4.9323	283.067	6.8742	0.3709	0.2429	0.8734	0.059	4.7862	400.35	7.6926	0.3854	0.2431	0.7971	0.0591	4.8351	413.43	8.8066
AMM	2.63	2.09	1.2584	4.1939	7.9948	0.8245	68.7367	11.1541	66.7835	15.2916	50.5509	18.5249	28.0158	6.1418	1.743	1.2694	11.2528	3.897	30.7819	20.0808	81.4055	28.2322	71.2359	14.6678	65.5331	13.8033	424.542	7.8005	0.3738	0.2222	0.7738	0.0494	4.8925	351.957	7.7204	0.3551	0.2227	0.8185	0.0496	4.7459	473.649	8.4791	0.3779	0.2234	0.7634	0.0499	4.8019	496.183	9.6244
AMM	2.29	2.03	1.125	3.656	7.5569	0.8045	87.9207	13.4781	80.1033	15.7713	51.8303	20.5168	34.11	6.2708	1.9644	1.5934	18.8969	5.2947	28.1476	19.0634	113.362	33.7396	89.7048	14.7104	79.2177	14.6516	671.01	10.1949	0.3098	0.1779	0.7179	0.0317	5.1955	593.704	10.058	0.3015	0.1783	0.7887	0.0318	5.1205	736.557	10.9702	0.2902	0.1781	0.7025	0.0317	5.1882	731.436	12.2307
AMM	2.22	2.16	1.0278	3.7396	7.4081	0.8563	68.8098	15.2141	64.2319	15.48	49.3859	18.8554	27.1586	6.7209	1.992	1.5244	10.9476	4.0813	28.9599	22.9583	83.846	33.381	70.4511	16.2242	63.9004	15.1777	390.361	7.8093	0.3929	0.2432	0.798	0.0591	5.0052	336.069	7.92	0.3591	0.2435	0.8471	0.0593	4.9225	425.68	8.464	0.3831	0.2436	0.7828	0.0594	4.8752	489.071	9.852
AMM	2.74	2.18	1.2558	4.6227	8.3044	0.8424	75.2975	14.3176	70.4713	17.08	49.9484	21.5781	29.7974	7.0499	1.9069	1.4659	14.2586	5.1211	29.511	21.1664	99.7673	40.2732	77.3756	16.2489	69.567	16.035	371.276	7.0741	0.3817	0.2234	0.8289	0.0499	5.1639	308.845	6.9102	0.3794	0.224	0.8715	0.0502	4.9392	416.686	7.9787	0.3633	0.2235	0.8162	0.0499	5.1398	452.096	9.2121
AMM	2.77	2.2	1.2617	4.6409	8.4943	0.8083	75.1261	13.0821	68.7331	15.1988	47.743	20.6092	29.2311	6.2282	2.1667	1.5454	14.7794	5.5495	28.0441	21.0872	104.982	39.1928	77.0718	14.8085	68.2595	14.2556	412.367	7.8215	0.3528	0.2222	0.7959	0.0494	5.0896	305.834	7.3872	0.35	0.2225	0.8693	0.0495	4.9365	484.83	8.7901	0.35	0.2225	0.7676	0.0495	5.0062	504.644	10.0853
AMM	2.46	1.95	1.2609	3.6597	7.367	0.8474	76.1107	13.6866	65.8303	13.5078	47.9094	18.3771	28.4286	5.828	2.9832	1.8528	13.7283	4.6784	25.5566	25.1952	103.004	36.6552	77.1255	14.1577	66.8745	13.3875	407.619	7.648	0.3707	0.2059	0.7798	0.0424	5.0545	406.512	8.2356	0.3364	0.206	0.8258	0.0425	4.9799	425.234	8.2658	0.3513	0.2064	0.7645	0.0426	4.9566	471.908	10.0718
AMM	2.71	1.95	1.3913	4.0558	7.7964	0.8385	75.7625	9.995	72.7492	12.182	53.5502	17.0822	30.6923	4.8954	1.6034	1.2975	12.8467	4.6837	30.5686	19.3895	85.5268	30.9336	78.0067	11.577	71.4649	11.1808	474.056	8.6393	0.3588	0.2027	0.7595	0.0411	4.8523	389.793	8.7904	0.3197	0.2037	0.8198	0.0415	4.6737	538.517	9.457	0.3372	0.2036	0.7398	0.0415	4.8213	528.607	10.2318
AMM	2.94	2.27	1.2932	5.037	8.7132	0.8337	74.6436	13.1847	68.8618	13.201	49.1574	16.3962	29.2422	5.584	1.8653	1.4458	13.5571	5.0508	28.163	21.1134	94.6247	33.0602	75.9743	13.6546	68.3455	12.7618	390.161	8.131	0.3662	0.2376	0.809	0.0565	4.9162	363.67	8.6502	0.344	0.2375	0.8492	0.0564	4.9029	425.428	8.7873	0.3509	0.2382	0.7961	0.0567	4.8038	425.9	9.126
AMM	2.62	1.95	1.3478	3.925	7.8254	0.8054	76.6024	12.8028	71.8864	14.2171	53.6954	19.0993	30.4875	5.8481	1.8984	1.4906	12.7611	4.5574	29.323	23.1425	87.3017	28.5003	78.6644	14.6198	71.2272	13.4703	490.149	8.3132	0.3604	0.2088	0.7623	0.0436	5.0391	435.133	8.496	0.3375	0.2086	0.8126	0.0435	4.9632	534.876	8.957	0.3467	0.2093	0.7481	0.0438	4.9434	547.932	9.8105
AMM	2.84	2.34	1.2128	5.0697	8.7628	0.8297	77.0834	13.8575	72.7645	14.1376	54.9623	17.4925	30.8118	5.9769	1.675	1.274	12.1964	4.7171	29.1876	20.3982	81.8345	30.4509	78.5572	14.2522	72.031	13.7693	397.494	8.1024	0.3559	0.2091	0.8145	0.0437	5.123	359.542	8.2236	0.3495	0.2096	0.8514	0.0439	5.0368	429.93	8.745	0.3458	0.2096	0.8041	0.0439	5.0066	453.095	9.3375
AMM	2.79	2.03	1.375	4.3829	8.1641	0.8263	65.9613	11.217	62.435	12.2837	44.9659	16.771	26.2552	5.2118	1.5809	1.2332	12.3218	4.3598	29.9146	21.0788	92.8452	34.14	67.8514	12.3654	61.4876	11.673	318.962	7.3115	0.3565	0.2057	0.7895	0.0423	4.9378	254.553	7.3333	0.3556	0.2064	0.851	0.0426	4.7816	365.646	8.063	0.3474	0.2068	0.7678	0.0428	4.7958	400.214	8.8764
AMM	2.79	2.12	1.32	4.5028	8.1846	0.8447	75.858	15.5989	70.1103	14.6155	53.7281	17.5668	29.8444	6.2772	2.2617	1.6942	11.8987	4.1807	28.3197	23.7785	84.7779	28.1354	77.7417	15.7363	69.9758	14.3754	418.927	8.0944	0.3601	0.2112	0.7968	0.0446	5.1138	360.555	8.1492	0.338	0.2108	0.8519	0.0444	5.1521	463.563	8.866	0.357	0.2124	0.7767	0.0451	4.9902	481.913	9.2972
AMM	2.37	2.03	1.1667	3.7287	7.7262	0.7849	57.1881	10.2154	55.6293	10.7561	43.1175	14.4008	23.1255	4.6968	1.7058	1.3457	9.2067	3.8135	34.0398	25.7213	75.5425	31.4208	59.1863	11.225	54.6474	10.3845	300.317	7.7771	0.3362	0.1885	0.7443	0.0355	4.8158	273.921	8.3986	0.3048	0.189	0.7847	0.0357	4.6793	326.677	8.2771	0.3292	0.19	0.7325	0.0361	4.6547	365.136	9.1243
AMM	2.08	1.8	1.1566	2.802	6.6897	0.7868	70.4357	12.1465	69.5548	13.295	52.1333	18.6529	29.1057	5.6291	1.0738	0.861	11.9407	4.8968	33.5609	20.7104	80.4535	34.8763	72.7643	13.2339	67.8167	12.9382	458.362	9.2885	0.3529	0.2401	0.7768	0.0576	4.8327	393.682	9.1923	0.3452	0.2398	0.8191	0.0575	4.7271	505.147	10	0.3484	0.2407	0.7661	0.0579	4.7167	529.837	10.5577
AMM	2.78	2.37	1.1742	5.0952	8.7132	0.8434	76.3365	12.3301	72.1877	13.0315	47.9303	17.243	30.4286	5.4757	1.5805	1.2785	16.2783	4.9407	30.1394	18.4125	102.792	34.518	77.7198	12.7517	70.6649	12.5424	395.832	8.3596	0.3534	0.2245	0.8119	0.0504	4.9153	370.255	8.5455	0.349	0.2247	0.8469	0.0505	4.8395	432.449	9.0364	0.3598	0.2248	0.8036	0.0505	4.8896	414.441	9.1364
AMM	2.2	1.95	1.1304	3.4525	7.107	0.859	70.3138	10.3072	63.4113	10.8712	49.7271	15.1571	27.1296	4.6046	2.4685	1.7091	10.4157	4.3114	26.6837	25.6306	81.4932	31.2854	71.4074	11.3125	63.9064	10.4353	392.127	8.6651	0.2993	0.1696	0.7266	0.0287	4.912	393.729	9.3977	0.2712	0.1697	0.7687	0.0288	4.8266	405.496	9.0709	0.2874	0.1707	0.7161	0.0291	4.8099	459.876	10.4267
AMM	2.82	2.44	1.1548	5.2769	8.9527	0.8273	66.706	12.1039	63.715	12.6917	48.443	16.6636	26.7985	5.4593	1.7256	1.3835	10.9015	4.0316	31.3411	23.4739	80.9935	29.5851	68.5466	13.2438	62.8756	12.3307	316.711	6.6954	0.4032	0.2415	0.8197	0.0583	4.8642	286.158	7.0852	0.3781	0.2419	0.8528	0.0585	4.7462	340.141	7.2538	0.3801	0.2423	0.8121	0.0587	4.7423	381.674	8.567
AMM	2.51	2.22	1.1351	4.3465	7.9657	0.8608	65.0094	13.3565	60.8451	13.7684	47.5227	17.4108	25.6795	5.9631	2.1198	1.5136	10.0341	4.1683	32.0267	30.2527	80.3756	31.2731	66.8451	14.7569	60.5743	13.4011	404.42	8.8978	0.3304	0.2081	0.7465	0.0433	5.0028	377.682	9.4243	0.319	0.208	0.7905	0.0433	4.9302	426.707	9.2596	0.3376	0.209	0.7366	0.0437	4.8478	489.162	10.369
AMM	2.57	1.92	1.3437	3.9286	7.6766	0.8377	79.2655	9.8773	73.8052	11.8324	54.8397	16.1914	31.3808	4.8144	1.7468	1.4872	13.0711	4.9747	27.8854	19.6207	84.9655	29.1328	80.531	11.3527	73.2776	11.0082	494.902	8.9948	0.3705	0.2359	0.7793	0.0556	4.7171	461.839	9.0439	0.3444	0.2361	0.8202	0.0557	4.5611	520.515	9.5961	0.3594	0.2367	0.7733	0.056	4.6464	581.681	10.9819
AMM	1.95	1.78	1.0952	2.7511	6.3801	0.8493	84.1942	14.6162	78.3107	14.5317	57.1772	18.707	33.2797	6.0945	1.6833	1.2904	14.6382	4.8998	28.7756	19.6204	89.7694	30.359	85.6869	15.1575	77.6602	14.2026	612.817	10.131	0.3205	0.1606	0.7191	0.0258	5.1714	585.413	10.1746	0.2994	0.1611	0.7699	0.026	5.1201	649.218	10.7778	0.3148	0.1619	0.708	0.0262	5.1047	666.75	12.2897
AMM	2.79	2.03	1.375	4.2847	8.354	0.7715	67.9368	11.287	64.6904	12.3035	49.2512	14.9649	27.2607	5.1666	1.8772	1.4332	10.8	4.1059	29.2314	19.9436	79.7946	28.1696	69.6603	12.1283	63.9131	11.5707	331.81	6.8594	0.4049	0.2185	0.8033	0.0478	4.8868	276.583	7.1673	0.3596	0.2189	0.8527	0.0479	4.7822	373.463	7.6715	0.372	0.2193	0.7863	0.0481	4.7829	396.835	8.8206
AMM	2.87	1.98	1.4545	4.4119	8.2753	0.8096	72.8798	17.1146	63.1556	15.5135	48.0155	19.5949	27.2183	6.9174	3.1448	2.2556	12.2718	4.6427	27.4776	30.1266	97.396	40.4264	73.9615	17.4443	64.3251	15.7651	299.989	6.158	0.4488	0.2631	0.8531	0.0692	4.9591	289.574	6.5706	0.4079	0.2631	0.8883	0.0692	4.9379	313.389	6.7553	0.4325	0.2635	0.8407	0.0695	4.8003	385.788	8.7353
AMM	3.37	2.5	1.3512	6.309	10.0098	0.7913	74.3711	11.9262	68.0566	12.5249	51.7432	15.6744	29.045	5.176	2.3776	1.674	11.6577	4.4635	27.5583	25.4941	86.4233	29.1308	76.0979	12.5874	68.0794	11.7122	362.471	7.126	0.3952	0.2388	0.8159	0.057	4.8315	302.867	7.3203	0.3662	0.2385	0.8698	0.0569	4.8134	408.86	7.8813	0.3856	0.2393	0.795	0.0573	4.747	428.558	8.6927
AMM	2.69	2.33	1.1538	4.9753	8.5935	0.8466	67.5062	14.0447	62.9424	14.2507	46.3521	16.8034	26.577	6.075	2.0937	1.6691	11.9169	4.4714	28.7449	21.0603	91.1866	33.497	69.2661	14.4364	62.4005	13.7197	358.005	7.4443	0.3787	0.221	0.7914	0.0488	5.0405	302.891	7.4643	0.3625	0.2209	0.8473	0.0488	4.9553	404.546	8.3067	0.3682	0.2213	0.7701	0.049	4.9164	432.272	9.8855
AMM	2.46	2.29	1.0741	4.4192	8.094	0.8477	84.5392	16.9365	75.1644	17.2521	56.4716	19.7184	32.3357	7.0749	3.4002	2.3585	13.7923	4.8743	26.3287	24.738	93.596	32.8355	86.0707	16.6196	75.8479	16.5212	438.084	9.8148	0.291	0.1843	0.8113	0.034	5.3376	386.932	9.2605	0.2901	0.1842	0.8623	0.0339	5.3618	488.795	10.8741	0.287	0.1842	0.7897	0.0339	5.3165	521.378	11.6049
AMM	3.14	2.12	1.4821	5.0661	8.8124	0.8198	75.1467	13.7411	72.747	15.1899	55.3073	18.3186	30.6246	6.3109	1.6904	1.5378	11.9976	5.0812	32.5541	23.3	79.6703	32.6819	77.4899	14.9635	71.4388	14.2815	426.135	9.0714	0.3318	0.2242	0.8079	0.0503	5.0549	367.104	9.0898	0.3265	0.2244	0.8472	0.0503	4.9554	475.625	9.7776	0.3274	0.2246	0.7957	0.0504	5.0037	484.762	10.1827
AMM	2.42	2.27	1.0705	4.2339	7.846	0.8643	78.1236	14.9408	71.9743	19.3156	53.1461	20.9418	30.602	7.6721	2.5578	2.1041	13.2288	4.6327	27.7444	22.1099	92.6501	30.0942	80.1541	17.7743	71.634	17.4468	560.017	9.4015	0.3373	0.2155	0.7594	0.0464	5.1837	460.624	9.085	0.3217	0.2155	0.8204	0.0464	5.0349	638.766	10.2192	0.3501	0.2156	0.7391	0.0465	5.1644	606.633	11.032
AMM	2.39	2.16	1.1111	4.0194	7.6972	0.8525	78.9324	12.4931	69.9882	14.5537	52.2095	18.0214	30.0981	5.894	2.7512	1.9408	13.4235	4.3346	27.2601	26.8815	93.2551	31.242	79.9949	13.7228	70.6334	13.623	412.836	7.9538	0.3712	0.2233	0.807	0.0498	4.8841	403.097	8.5795	0.346	0.2233	0.8425	0.0499	4.8488	434.229	8.5141	0.3539	0.2238	0.7975	0.0501	4.8333	479.473	9.3603
AMM	2.57	2.1	1.2286	4.143	7.7964	0.8565	88.159	11.5176	81.7885	12.3033	53.2279	18.5614	34.6793	5.0549	1.4814	1.2887	18.6654	5.6356	28.4828	17.8646	106.221	35.4877	89.0066	11.9377	80.441	12.0605	417.509	7.2312	0.4138	0.2212	0.8391	0.0489	4.899	418.51	7.665	0.3863	0.2206	0.8632	0.0487	4.8273	436.781	7.9288	0.3652	0.2213	0.8372	0.049	4.836	454.822	9.5325
AMM	2.12	1.86	1.1364	3.0673	6.9377	0.8008	71.7102	13.138	67.22	13.8013	49.2092	18.6079	28.4229	5.8978	2.2564	1.7219	12.9954	5.0934	31.1046	24.4228	89.9085	39.0297	73.0392	13.6705	66.5229	13.4648	408.744	8.8452	0.3042	0.1812	0.7656	0.0328	5.1458	404.548	9.3896	0.2979	0.1819	0.795	0.0331	4.9937	426.805	9.2435	0.3164	0.1819	0.7612	0.0331	5.0185	468.755	10.7339
AMM	2.28	2.16	1.0556	3.7578	7.4868	0.8425	74.5018	11.6839	72.0486	13.5377	54.5737	17.3762	30.3465	5.5673	1.7324	1.5454	11.5501	4.6772	30.6432	20.3962	78.9299	31.5128	76.5899	13.0842	70.804	12.667	475.353	9.6031	0.3227	0.202	0.7642	0.0408	4.9924	414.889	9.3268	0.3243	0.2022	0.8095	0.0409	4.8551	523.854	10.3226	0.3181	0.2026	0.752	0.041	4.9335	521.185	10.8317
AMM	2.88	2.46	1.1724	5.6003	9.2417	0.824	81.8435	14.4795	75.1724	16.8765	55.1247	18.2713	32.0297	6.7403	2.1341	1.6409	13.7762	4.7659	26.7687	19.7943	91.1357	27.7365	83.5819	16.1383	74.8692	15.472	501.198	7.6588	0.3868	0.186	0.7733	0.0346	5.262	376.61	7.298	0.3497	0.1861	0.8511	0.0346	5.2043	587.699	8.6657	0.3626	0.1875	0.7439	0.0352	5.1726	562.046	9.4382
AMM	2.76	1.97	1.4038	4.2121	8.0153	0.8239	83.0612	12.8618	78.9275	15.6323	58.8663	17.5558	33.39	6.2066	1.7876	1.4747	13.2842	4.9184	29.5565	20.8541	81.8808	30.7145	84.8615	14.5047	77.8631	14.2898	610.442	10.2537	0.3324	0.2155	0.7613	0.0464	4.986	546.303	10.3713	0.3256	0.2154	0.8059	0.0464	4.9049	683.323	11.2353	0.3148	0.2156	0.745	0.0465	4.9975	587.972	10.4081
AMM	2.38	2.36	1.0087	4.3465	8.135	0.8253	69.4625	13.8564	66.4172	16.354	49.4469	19.6364	27.9587	6.6502	2.1471	1.8614	11.8593	4.7597	31.4491	24.8183	88.4859	32.9106	72.375	16.1858	65.3906	14.9654	535.771	10.1697	0.3256	0.2113	0.7153	0.0446	5.0486	438.552	10.0048	0.3136	0.2114	0.7851	0.0447	4.9481	621.346	11.1027	0.3242	0.2121	0.6883	0.045	4.9668	580.79	11.2342
AMM	2.81	2.33	1.2051	5.2733	8.8039	0.855	70.9948	13.5463	65.4026	14.1861	48.1364	17.9072	27.7549	6.0043	2.168	1.8392	12.4771	4.9784	29.0836	24.464	90.6805	34.9354	72.4065	14.8777	65.0935	13.6753	300.926	6.6274	0.3954	0.2442	0.8439	0.0596	4.9112	289.563	7.3889	0.3626	0.2441	0.8706	0.0596	4.889	314.9	6.9885	0.3941	0.2448	0.8396	0.0599	4.8157	372.957	8.2596
AMM	2.62	2.2	1.1923	4.6445	8.2342	0.8608	95.7786	15.3528	81.9692	15.4215	58.6877	19.347	35.5936	6.3558	3.2602	2.1232	16.8672	5.2244	23.8135	21.5954	103.293	32.6037	96.5499	15.958	83.456	15.0031	458.947	7.5974	0.3582	0.1737	0.8185	0.0302	5.3223	470.81	7.9259	0.3283	0.1737	0.8549	0.0302	5.237	465.92	8.1685	0.3271	0.1736	0.8114	0.0301	5.3018	527.517	10.086
AMM	2.57	2.04	1.2647	4.0267	7.7964	0.8325	79.5488	13.0966	68.4024	14.6929	52.463	19.5975	29.7054	6.0243	3.8293	2.3417	12.6794	5.0871	24.9527	27.5603	95.9411	35.2286	81.0135	14.7046	69.9259	13.7632	437.39	8.06	0.3868	0.2396	0.7998	0.0574	4.9152	419.363	8.5675	0.366	0.2401	0.8464	0.0577	4.7806	461.259	8.5163	0.3793	0.2396	0.7844	0.0574	4.864	537.299	10.5213
AMM	2.29	1.86	1.2273	3.3653	7.1772	0.821	79.505	8.3414	72.4411	10.4568	47.3693	18.2175	30.8661	4.1949	2.3652	1.8258	17.5326	5.9447	30.8204	27.1086	109.511	37.976	80.5888	9.7806	71.7026	9.7199	366.06	7.3478	0.3425	0.1871	0.7995	0.035	4.8054	374.842	7.905	0.3322	0.1877	0.8281	0.0352	4.5965	374.253	7.847	0.3308	0.1882	0.8011	0.0354	4.7808	448.221	9.7633
AMM	3.04	2.21	1.379	5.2478	8.9817	0.8175	77.2198	12.3984	71.143	13.6461	53.6164	16.6184	30.3114	5.6046	2.4658	1.9949	12.4406	4.5856	28.418	24.4681	84.5709	30.462	78.4265	13.5859	70.9649	12.8303	523.006	9.0391	0.3334	0.1818	0.7299	0.0331	5.0631	507.57	9.6029	0.318	0.1814	0.7726	0.0329	4.9924	564.515	9.7603	0.3312	0.1825	0.7144	0.0333	4.9759	530.915	10.7562
AMM	2.96	2.08	1.4202	4.8444	8.6225	0.8188	91.2022	10.6624	81.8596	16.0473	61.2767	18.9522	35.193	5.9341	3.2529	2.3974	14.7189	5.0823	27.166	24.9897	92.8989	28.7461	93.5211	13.2154	82.3216	13.5322	529.598	8.6786	0.334	0.1951	0.7933	0.0381	5.0635	409.676	8.25	0.322	0.1953	0.8627	0.0381	4.8953	623.605	9.9353	0.3083	0.195	0.7646	0.038	5.1508	605.534	10.6406
AMM	3.22	2.46	1.3103	6.1164	9.7086	0.8154	76.4468	16.1116	76.1377	18.2838	56.7391	18.5158	31.8137	7.4025	1.9022	1.5011	12.3967	4.6892	33.4081	21.5423	78.9821	25.9826	79.7772	17.8167	74.019	16.815	395.898	7.1193	0.372	0.211	0.8311	0.0445	5.3524	280.678	6.5623	0.3541	0.2111	0.8853	0.0446	5.2934	483.147	8.2807	0.3518	0.2114	0.8089	0.0447	5.2914	439.839	8.6474
AMM	2.16	2.04	1.0588	3.5034	7.2182	0.845	72.8767	11.5585	71.3025	17.7433	50.5337	18.4408	29.8642	6.7878	2.3352	2.0239	13.6585	5.2815	31.2364	20.9582	92.6898	31.3671	76.4451	15.8012	69.4123	14.9823	579.641	9.9856	0.3416	0.228	0.7336	0.052	4.9147	446.013	9.421	0.3549	0.2284	0.8012	0.0522	4.7	701.247	11.4138	0.3176	0.228	0.7087	0.052	4.9494	573.109	10.8994
AMM	2.99	2.28	1.3158	5.2151	8.9321	0.8214	66.3207	15.1499	66.0955	19.1922	51.1756	20.0039	27.5281	7.7883	2.2215	1.8917	10.0962	4.9654	36.5066	29.4826	76.7641	35.8002	69.9529	18.3881	64.449	17.3477	427.23	8.3433	0.3464	0.2202	0.7869	0.0485	5.2192	326.478	8.2599	0.3497	0.2202	0.836	0.0485	5.0448	507.685	9.3562	0.3464	0.2204	0.7677	0.0486	5.1218	488.344	10.1081
AMM	3.13	2.37	1.3182	5.7857	9.3204	0.8369	72.7148	13.725	66.0201	14.2066	51.0012	17.6978	28.1665	6.1268	2.0866	1.5544	11.4445	3.5579	27.5818	24.9496	84.6497	29.6587	73.6899	14.4324	66.2994	13.9683	436.387	8.2632	0.3609	0.1817	0.7526	0.033	5.1761	422.075	8.297	0.3451	0.1822	0.7943	0.0332	5.0883	443.948	8.5479	0.368	0.1825	0.748	0.0333	5.0553	535.45	10.3336
AMM	2.46	2.29	1.0741	4.4228	8.2137	0.8238	75.9632	11.6852	69.839	12.3995	44.9062	20.0106	29.6163	5.2808	1.8073	1.5333	17.4937	5.9977	30.2638	22.6348	113.144	44.657	77.1288	12.7715	68.8175	12.2203	397.511	7.383	0.3618	0.1909	0.7789	0.0364	5.0862	373.289	7.3067	0.3806	0.1914	0.8245	0.0366	4.9779	410.254	7.8645	0.3536	0.191	0.7786	0.0365	5.023	532.954	10.548
AMM	3.3	2.46	1.3448	6.2182	9.7497	0.822	77.1402	13.6131	69.1854	13.0238	52.4183	18.0595	29.6853	5.5835	2.9303	2.2143	12.8875	5.4875	30.1741	31.1097	89.9139	36.9244	78.4238	13.7941	69.66	12.8362	275.364	6.1573	0.3958	0.2163	0.8613	0.0468	5.0665	281.751	6.9632	0.3726	0.2158	0.8832	0.0466	5.0847	284.85	6.6863	0.3843	0.2165	0.8553	0.0469	5.0108	363.63	8.3291
AMM	3.01	2.66	1.1311	6.2472	9.8199	0.8141	69.7022	14.1833	60.8758	13.685	44.2007	16.4166	26.1159	5.931	3.2328	2.316	13.4144	5.4742	30.3914	32.9166	104.546	44.3591	70.8495	13.7422	61.544	13.3341	220.734	6.625	0.3619	0.2335	0.8712	0.0545	4.993	235.673	7.477	0.3498	0.2336	0.8909	0.0546	4.9762	230.255	7.2845	0.3472	0.2338	0.8643	0.0546	4.9005	327.213	9.5173
AMM	2.62	2.2	1.1923	4.67	8.383	0.8351	75.0335	15.0935	66.3159	13.2934	49.3828	16.7291	28.495	5.8537	2.9217	1.9708	13.3126	5.045	29.1124	30.4504	94.7613	33.0737	76.262	15.1261	66.9767	13.3493	274.193	7.374	0.2978	0.1734	0.8363	0.0301	5.2319	270.196	7.8566	0.2987	0.1729	0.872	0.0299	5.3068	288.049	8.0896	0.2897	0.1739	0.8248	0.0302	5.1341	380.379	9.6093
AMM	3.57	2.95	1.211	8.2279	11.0258	0.8505	93.5786	13.1996	77.2607	12.0829	52.0059	18.4972	33.8824	5.1121	3.4309	1.8626	19.1816	5.9756	25.7778	28.2813	116.979	39.7519	94.2977	12.9274	79.2641	12.0395	369.404	6.766	0.382	0.2108	0.8487	0.0444	4.9909	379.037	7.1627	0.3631	0.2102	0.8876	0.0442	5.0508	363.708	6.9366	0.3735	0.211	0.844	0.0445	4.9419	472.619	8.5745
AMM	3.56	2.39	1.4894	6.4144	10.1585	0.7811	76.7273	12.5694	67.7529	12.268	49.8299	16.574	29.1242	5.3169	1.8824	1.2907	13.7398	3.9269	27.9582	28.2416	95.8652	30.3002	77.6075	13.085	68.4011	12.2441	349.373	6.6381	0.418	0.2428	0.829	0.0589	4.8545	347.5	6.8206	0.4009	0.2429	0.8628	0.059	4.8291	346.601	6.7659	0.4082	0.2432	0.8275	0.0592	4.7688	442.075	8.3413
AMM	2.96	2.79	1.0606	6.7124	9.7788	0.8821	54.7662	11.7661	51.5538	12.5888	41.7012	15.2041	21.4681	5.6037	1.6589	1.3789	8.0422	3.3181	32.4321	28.7438	74.4877	34.6994	56.1518	12.4524	51.3826	12.2272	197.712	5.0168	0.4309	0.171	0.8105	0.0293	5.1197	177.652	5.0749	0.3925	0.1719	0.8439	0.0296	4.9072	203.067	5.2559	0.4181	0.1746	0.8089	0.0305	4.8823	279.749	6.9613
AMM	2.97	2.76	1.0777	6.498	9.7001	0.8678	86.7023	14.0797	80.5816	15.2785	70.9746	18.4472	34.5232	6.2955	2.3775	1.6365	8.0612	3.6185	31.5676	33.3186	55.0011	27.9742	88.0826	14.3074	81.3157	14.7597	421.16	7.5613	0.3703	0.1879	0.8336	0.0353	5.2501	396.041	7.2563	0.3691	0.1885	0.8587	0.0355	5.1539	426.618	7.8933	0.354	0.1882	0.8304	0.0354	5.2266	536.327	9.4798
AMM	3.53	2.89	1.2245	7.6864	10.9762	0.8017	62.9381	13.3451	59.3833	12.9565	48.0745	16.3262	25.0124	5.7546	1.7098	1.3958	9.0866	3.4907	31.9937	27.9087	74.1779	28.9963	64.7585	13.5518	59.1508	12.8856	212.371	5.1103	0.4396	0.2481	0.8677	0.0615	4.9274	187.175	5.0312	0.4359	0.2481	0.8963	0.0616	4.8649	221.212	5.4711	0.4329	0.2484	0.8633	0.0617	4.8008	294.254	6.691
AMM	2.71	1.95	1.3913	4.0812	7.846	0.8331	76.7093	15.8299	72.7924	16.0685	50.7591	22.1896	30.6788	6.8861	1.4482	1.3695	15.6292	5.3585	33.0233	24.7813	99.5033	40.9759	78.5781	16.5261	71.4369	16.0075	383.316	7.6159	0.3591	0.2056	0.8236	0.0423	5.2955	347.812	7.4714	0.346	0.2057	0.8577	0.0423	5.241	397	7.9896	0.3568	0.2057	0.8231	0.0423	5.2393	510.651	9.6745
AMM	3.12	2.4	1.3039	5.6912	9.6711	0.7647	78.7368	13.0477	78.5228	16.4332	68.8341	19.8672	33.0768	6.6269	2.0273	1.5962	7.3063	3.7659	40.4099	29.2335	49.9278	26.1118	82.1442	14.7809	77.4712	15.3595	363.711	6.3546	0.4301	0.2503	0.8661	0.0627	5.0192	298.205	6.2281	0.4354	0.251	0.8895	0.063	4.819	394.626	6.8276	0.4376	0.2505	0.8606	0.0627	5.0295	475.769	8.3722
AMM	3.13	2.29	1.3704	5.5713	9.2417	0.8197	67.0147	14.8239	61.8501	17.1096	50.2568	20.7801	26.2402	7.2245	3.3706	2.6953	9.8462	4.7282	35.7584	38.332	80.5786	40.6701	68.7838	15.8409	62.0344	16.2564	302.346	6.3687	0.4027	0.1998	0.8252	0.0399	5.3204	258.236	6.4054	0.3922	0.2001	0.8629	0.0401	5.1161	334.383	7.3542	0.3789	0.1999	0.8105	0.04	5.2674	419.983	9.3436
AMM	2.39	2.12	1.125	3.9359	7.6766	0.8393	74.4527	15.0309	67.1824	17.7003	51.6781	23.6718	28.717	7.31	2.5819	1.8939	12.5354	4.7682	30.8929	30.4566	91.7814	39.7439	76.0671	16.5907	67.5955	17.0684	463.444	8.8718	0.3689	0.2268	0.7875	0.0515	5.0228	439.809	8.9962	0.3469	0.227	0.8213	0.0515	4.9088	476.777	9.4744	0.3598	0.2273	0.7825	0.0517	4.8869	603.8	11.6872
AMM	3.07	2.74	1.1192	6.6906	10.0593	0.8309	75.894	13.2392	70.286	12.6219	49.8745	17.0447	29.8234	5.4862	1.6079	1.3287	14.4467	5.0093	29.4799	22.7086	94.4342	34.258	76.9568	13.4688	69.6502	12.5982	319.975	6.9947	0.3777	0.2511	0.8514	0.063	4.8644	312.568	7.4729	0.3619	0.2512	0.8769	0.0631	4.8472	329.68	7.4308	0.3688	0.2513	0.8494	0.0631	4.7938	405.514	8.6835
AMM	2.79	2.37	1.1786	5.117	8.643	0.8608	74.4967	13.4001	68.0334	13.2972	48.9413	17.4104	28.9565	5.7402	1.7681	1.3795	14.0993	4.8841	29.7577	25.8334	95.8692	34.1185	75.745	13.776	67.7984	13.0565	330.492	7.2926	0.3387	0.2021	0.8222	0.0409	5.0971	315.695	7.6886	0.3156	0.2023	0.857	0.0409	5.0225	340.645	7.7482	0.3233	0.2025	0.8188	0.041	5.0244	427.088	9.0669
AMM	2.08	1.99	1.044	3.1945	7.0284	0.8126	80.8025	13.6992	80.7584	13.907	65.8676	17.9728	33.8894	5.9048	1.3637	0.8429	10.3102	3.4692	36.5558	23.2717	60.1389	23.3055	83.355	14.3283	79.0609	13.8653	416.843	7.8364	0.386	0.2473	0.8492	0.0611	4.9037	367.895	7.8704	0.3586	0.2475	0.8719	0.0613	4.8693	437.043	8.0988	0.3819	0.2475	0.8479	0.0613	4.8558	527.992	9.8596
AMM	4.31	3.33	1.2914	10.7282	13.0988	0.7857	72.2215	14.5882	62.5162	13.2059	44.6604	16.9823	26.9141	5.8521	2.5247	1.6672	14.0132	4.7232	26.7272	25.366	105.723	36.9875	73.4819	14.4738	63.3737	13.2214	217.031	5.1871	0.4225	0.2413	0.8789	0.0582	5.0161	193.078	5.3341	0.3884	0.2414	0.9164	0.0583	5.0051	224.947	5.6344	0.3945	0.2417	0.8715	0.0584	4.8917	324.575	7.442
AMM	2.71	2.46	1.1034	5.2405	8.643	0.8816	74.8812	13.3585	64.1984	13.2322	46.3512	18.3137	27.7579	5.7314	2.4805	1.5652	14.1851	4.2652	26.2893	27.0803	105.401	35.9835	75.8773	13.5638	65.3551	13.2109	298.548	6.6499	0.3604	0.1915	0.8237	0.0367	5.1479	285.367	6.6667	0.3391	0.1918	0.8673	0.0368	5.1115	299.511	6.9467	0.3384	0.1923	0.8178	0.037	5.011	411.961	8.7534
AMM	3.39	2.79	1.2121	7.4647	10.5879	0.8368	70.5837	13.3688	62.4283	12.9487	45.6067	18.3831	26.7248	5.7338	2.0624	1.594	13.332	5.0432	28.4898	27.9481	102.286	43.9538	71.7641	13.3605	62.9066	13.0382	246.965	5.9765	0.3751	0.1922	0.8437	0.0369	5.1362	234.93	6.0051	0.3551	0.1927	0.8788	0.0371	5.0768	246.887	6.2316	0.3712	0.193	0.8413	0.0373	4.9963	349.146	7.8434
AMM	2.96	2.68	1.1053	6.0692	9.8695	0.783	73.298	14.8836	65.8939	14.0031	50.886	18.1759	28.1908	6.166	1.7708	1.3284	12.1028	4.0248	29.8337	29.7712	88.2111	33.0292	74.6309	15.0287	66.3984	14.1574	290.135	5.8082	0.4426	0.2605	0.8599	0.0679	4.9193	274.362	5.8637	0.4214	0.2604	0.89	0.0678	4.9221	288.664	5.9159	0.4444	0.2614	0.8583	0.0683	4.8018	394.5	7.4441
AMM	3.17	2.51	1.2619	6.24	9.6505	0.842	65.7302	10.2541	61.7192	10.385	48.0276	15.4947	26.0692	4.5825	1.4454	1.1277	10.6397	3.3334	31.3341	26.2154	79.9383	28.2398	67.2059	11.6995	61.3425	10.367	295.792	6.5327	0.4049	0.2328	0.8128	0.0542	4.7217	274.879	6.4872	0.3944	0.2329	0.847	0.0542	4.6602	298.91	6.67	0.3966	0.2339	0.8129	0.0547	4.601	404.926	8.1762
AMM	2.56	2.27	1.1319	4.7463	8.4447	0.8364	80.6839	11.4532	70.3089	12.2196	56.3448	17.4328	30.5088	5.0083	3.0955	2.1214	11.9667	4.406	29.2406	33.3251	85.3237	34.7546	82.0402	11.5508	71.8089	11.6677	374.312	7.4323	0.4196	0.2556	0.8348	0.0653	4.682	349.867	6.8479	0.4251	0.2561	0.8754	0.0656	4.6467	372.604	7.6688	0.4064	0.2557	0.8305	0.0654	4.6862	513.324	9.901
AMM	2.2	1.95	1.1304	3.3871	7.0078	0.8667	61.4533	11.426	58.0298	12.4198	44.8111	18.4585	24.3661	5.4495	1.4188	1.2075	10.975	4.3679	35.3473	30.2827	85.498	39.6775	63.3559	12.6061	57.5368	12.218	297.998	6.7003	0.4014	0.1836	0.7725	0.0337	5.0082	264.758	6.4407	0.3818	0.1838	0.8158	0.0338	4.8887	305.061	6.9776	0.3658	0.1836	0.7717	0.0337	4.9182	415.902	9.1651
AMM	3.05	2.2	1.3846	5.008	8.9817	0.7801	71.4198	15.6973	63.6807	14.8587	47.844	19.9277	27.252	6.4793	3.2416	2.4195	13.1146	5.1779	33.2578	35.566	98.1073	42.0434	73.0571	16.1237	64.1359	14.8791	290.39	6.6553	0.3736	0.2325	0.8455	0.0541	5.1083	277.509	7.285	0.3465	0.2324	0.8789	0.054	5.1014	306.2	7.4342	0.3746	0.2326	0.8351	0.0541	4.9666	437.799	9.9311
AMM	2.96	2.54	1.1667	5.8075	9.2913	0.8454	76.843	14.3768	64.9079	13.0815	45.9162	17.3293	28.1934	5.7183	3.4546	2.297	15.0431	5.2621	27.5976	30.6907	108.992	36.7016	77.7568	14.5609	66.3223	13.032	358.764	7.8935	0.3392	0.1996	0.7992	0.0399	5.0989	376.779	8.5028	0.3123	0.1995	0.8409	0.0398	5.1424	359.456	8.4444	0.327	0.1998	0.7916	0.0399	5.0299	474.906	10.6444
AMM	3.5	2.76	1.2711	7.2975	10.7282	0.7968	78.3327	16.5211	73.1059	17.1993	53.1795	20.1956	30.9528	7.3364	1.8637	1.6017	14.1929	5.1599	30.4231	24.9313	93.0709	42.1896	79.5274	16.6665	72.3535	16.7775	300.651	6.7336	0.3878	0.2368	0.8757	0.0561	5.1812	277.622	7.0134	0.3605	0.2369	0.8991	0.0561	5.1391	313.366	7.3214	0.3629	0.2369	0.8737	0.0561	5.1244	416.218	9.1959
AMM	2.93	2.45	1.1951	5.4731	9.0228	0.8448	74.9537	11.7698	68.5444	11.314	52.9249	15.4102	29.2645	4.9194	2.0376	1.6581	11.6652	4.3138	29.0264	27.4289	81.5489	28.3612	75.975	12.3073	68.6746	11.2479	333.142	7.1284	0.3551	0.2153	0.8247	0.0464	4.8842	327.123	7.5517	0.3404	0.2156	0.8544	0.0465	4.8406	337.059	7.6379	0.343	0.2158	0.8222	0.0466	4.8054	427.295	8.9923
AMM	3.22	2.46	1.3103	6.0074	9.7497	0.7942	71.9145	16.3725	66.2486	16.0643	51.1505	18.5143	28.1224	7.0435	1.8321	1.4324	11.3683	4.0061	29.3249	26.5956	82.6153	31.4359	72.959	16.9225	66.2246	15.9589	316.194	6.7746	0.359	0.2177	0.8399	0.0474	5.249	301.795	7.2263	0.3409	0.2177	0.8677	0.0474	5.191	320.874	7.1123	0.3515	0.2179	0.8381	0.0475	5.1698	421.352	8.4465
AMM	2.54	2.03	1.25	3.9104	7.7262	0.8232	56.3512	12.6342	56.0606	14.1958	46.0867	19.1824	23.2013	6.2709	1.0855	1.0725	7.9374	3.6627	37.375	25.4411	68.3172	35.8141	59.1211	15.2049	54.9706	13.9198	293.652	7.1213	0.3733	0.2173	0.7889	0.0472	5.043	250.78	6.9	0.364	0.2181	0.8205	0.0475	4.7955	306.093	7.4187	0.3585	0.2178	0.7884	0.0474	4.8824	412.471	9.2573
AMM	3.09	2.75	1.1242	6.6034	10.369	0.7718	76.4256	17.0571	71.9625	16.1454	54.4391	18.9767	30.4674	6.9287	1.3547	1.1536	13.847	4.0274	34.5814	28.8041	88.9083	30.7724	78.8117	15.8835	71.2997	15.94	293.556	5.5617	0.4625	0.2641	0.8792	0.0698	5.018	260.979	5.5489	0.4428	0.264	0.9066	0.0697	5.0568	300.529	5.8256	0.4459	0.2644	0.8787	0.0699	4.9522	401.165	7.3353
AMM	2.73	2.22	1.2289	4.6772	8.2548	0.8626	62.3397	15.1054	58.4169	16.5214	48.0277	21.054	24.5912	7.2502	1.7978	1.4496	8.9947	4.0929	35.7048	34.1254	76.9257	41.2028	64.2464	16.4035	58.4111	16.177	275.324	6.1863	0.3978	0.2169	0.8314	0.047	5.188	243.984	5.9237	0.3943	0.2179	0.8611	0.0475	4.9675	281.519	6.4276	0.3966	0.2178	0.8294	0.0474	5.02	383.881	8.2065
AMM	3.22	2.62	1.2258	6.5198	9.9687	0.8245	79.2645	15.0837	65.8072	13.2705	53.7271	16.7941	28.8945	5.8616	4.2812	2.1668	11.1081	4.1686	26.5943	36.3658	89.4784	31.4429	80.2424	14.7683	68.471	13.4956	273.149	5.6505	0.4191	0.2047	0.8569	0.0419	5.1103	284.53	6.2311	0.3826	0.2041	0.8878	0.0417	5.1872	264.116	5.8281	0.4132	0.2054	0.8512	0.0422	4.9638	374.192	7.81
AMM	3.54	2.87	1.2315	7.8717	10.9556	0.8242	68.1439	12.5647	60.9904	12.9031	47.555	17.294	26.0505	5.6504	2.2105	1.6134	10.7748	3.8146	27.4952	27.3329	87.396	34.5371	69.1281	12.9599	61.5772	12.8336	205.43	4.9967	0.4341	0.2267	0.8747	0.0514	5.0132	195.863	5.141	0.4187	0.227	0.8992	0.0515	4.9078	209.798	5.367	0.415	0.2267	0.8702	0.0514	4.9127	285.098	7.0341
AMM	2.37	2.37	1	4.5101	8.1436	0.8546	75.7756	12.9678	70.137	13.6434	55.4157	19.5804	29.8828	5.8704	2.1706	1.5836	11.5457	4.4405	32.393	31.9305	79.7029	35.6402	77.1476	14.0101	70.1416	13.5475	381.496	7.1564	0.3773	0.1733	0.7914	0.03	5.2304	370.48	7.8892	0.3389	0.1732	0.8203	0.03	5.1189	384.602	7.4667	0.3743	0.1736	0.7903	0.0301	5.1568	510.589	9.5862
AMM	3.75	3.03	1.2375	8.9038	11.5338	0.8411	80.5696	10.241	65.2086	9.5381	49.4988	15.5176	28.8286	4.0181	4.9884	2.7442	13.372	4.8738	24.5317	32.3129	102.942	33.8205	81.2848	10.6394	68.007	9.3191	274.981	5.7238	0.4254	0.224	0.8489	0.0502	4.7036	282.789	6.1643	0.4091	0.224	0.8883	0.0502	4.7335	276.444	6.2476	0.4132	0.2242	0.8363	0.0503	4.6526	383.603	8.6696
AMM	2.46	1.86	1.3182	3.7432	7.4166	0.8552	71.3285	12.7834	64.0054	11.6632	49.557	15.1698	27.4088	5.0998	2.9469	2.2177	11.5997	4.7712	31.8415	34.2353	86.3845	33.6422	72.5289	12.6067	64.5379	11.5571	294.844	7.9833	0.2935	0.1508	0.7933	0.0227	5.1049	310.777	9.0136	0.2701	0.1507	0.8219	0.0227	5.1285	304.227	8.6667	0.2747	0.151	0.7844	0.0228	5.064	398.482	10.897
AMM	2.5	2.27	1.1	4.4519	8.1145	0.8496	72.4092	10.9791	60.8992	10.8037	41.342	17.0003	26.4116	4.6533	3.3984	2.2366	15.4157	5.3908	27.2695	29.3006	115.896	43.2822	73.2183	11.1894	62.0947	10.5954	256.797	6.0131	0.3868	0.207	0.8314	0.0429	4.8333	251.793	6.3405	0.3697	0.2075	0.8756	0.0431	4.7624	263.231	6.7407	0.36	0.2069	0.8219	0.0428	4.7813	380.699	9.3775
AMM	3.1	2.19	1.4145	5.3932	8.9817	0.8401	74.6033	19.8868	66.1977	19.5397	48.0971	20.7818	28.2605	8.4319	2.7397	2.0783	14.6286	5.288	29.0394	27.4626	108.266	50.8583	75.706	19.9838	66.4626	19.2921	390.109	10.2733	0.2773	0.1883	0.8127	0.0354	5.488	387.555	10.5195	0.2727	0.1884	0.8458	0.0355	5.4544	399.943	10.6316	0.279	0.1884	0.8083	0.0355	5.3704	498.911	12.3443
AMM	3.64	2.88	1.2647	8.3878	11.2652	0.8306	85.4414	12.5366	75.113	12.3782	48.0784	16.3206	32.272	5.2107	2.0217	1.5851	18.9443	5.2966	26.7324	22.0848	116.154	36.5038	86.1889	12.3588	75.118	11.9656	294.693	6.3817	0.3551	0.1814	0.8542	0.0329	5.0312	287.672	6.5675	0.3442	0.1815	0.8883	0.033	4.989	303.249	7.0361	0.3297	0.1812	0.8512	0.0328	4.996	401.892	9.1885
AMM	2.82	2.27	1.244	4.7972	8.643	0.807	73.8071	15.0456	63.2837	13.9973	49.6596	18.3964	27.4186	6.1896	3.1022	2.0017	11.6566	4.4251	28.6343	34.3712	92.4837	35.0428	74.9064	15.2314	64.8837	14.1787	322.861	7.2532	0.3663	0.2209	0.8267	0.0488	5.0613	326.902	7.6455	0.3409	0.221	0.862	0.0489	5.0302	319.967	7.4925	0.3626	0.2214	0.8201	0.049	4.9357	435.167	9.5657
AMM	3.14	2.71	1.1595	6.5888	9.9892	0.8298	64.4071	14.0337	59.5	14.3789	49.2518	16.8578	25.1948	6.3944	1.9098	1.4839	8.437	3.3663	30.9705	30.9848	71.5925	32.9941	65.596	14.532	59.7902	14.1593	237.276	5.9959	0.3796	0.2062	0.8477	0.0425	5.0992	215.171	5.9118	0.3566	0.2064	0.8775	0.0426	4.9813	243.41	6.4204	0.3614	0.207	0.8434	0.0428	4.942	331.952	7.991
AMM	3.13	2.37	1.3214	5.7348	9.3204	0.8296	85.4916	11.2797	78.4952	11.3162	55.185	15.7505	33.4496	4.7218	1.4283	1.2146	16.3022	5.0771	29.5018	24.2546	95.3795	32.9403	86.3759	11.0916	77.9189	10.9616	368.516	7.6175	0.3423	0.2022	0.8394	0.0409	4.9176	353.607	7.5583	0.3331	0.2026	0.8709	0.0411	4.8861	377.413	8.0498	0.3156	0.2024	0.8386	0.041	4.8854	458.585	9.5733
AMM	3.05	2.62	1.1613	6.1745	9.6796	0.8281	68.1967	11.8675	58.4667	12.9363	41.0314	17.9791	25.133	5.5845	2.3273	1.6262	13.973	4.587	25.9499	24.9165	112.33	43.4101	69.1656	12.4659	59.3589	12.5817	285.704	6.5362	0.3789	0.2026	0.8046	0.041	5.069	276.356	6.6452	0.3601	0.2028	0.8492	0.0411	4.9443	288.639	6.8622	0.3537	0.2033	0.7994	0.0413	4.9286	384.436	8.6539
AMM	3.37	2.61	1.2899	6.7597	10.2492	0.8086	73.833	16.0406	63.8859	15.4056	47.5754	18.9359	27.5368	6.7873	2.378	1.5377	13.2041	4.141	26.5343	26.4693	101.045	37.7764	75.0662	16.1277	65.0061	15.3578	297.195	6.2662	0.4101	0.2246	0.8455	0.0504	5.1213	270.457	6.091	0.3916	0.225	0.888	0.0506	5.0216	301.628	6.5324	0.3925	0.225	0.8388	0.0506	4.9865	414.103	8.4205
AMM	3.06	2.74	1.1152	6.3635	9.8199	0.8293	80.6371	15.2967	65.1393	15.4035	47.2101	19.5907	28.6757	6.6391	4.1915	2.0341	15.8546	5.0128	26.5325	32.9541	117.551	44.1921	81.6393	15.3486	67.6328	15.1494	294.431	6.6944	0.3738	0.2338	0.8571	0.0547	5.1388	289.698	6.4395	0.3862	0.2342	0.8966	0.0549	5.0419	288.63	6.8962	0.3743	0.2342	0.8517	0.0548	5.0463	407.832	8.6495
AMM	2.79	2.68	1.0439	5.793	9.122	0.8748	60.0486	11.4364	58.9052	12.6243	47.101	16.7974	24.5429	5.5498	1.0931	0.9227	9.2939	3.7276	37.7524	27.9899	72.3128	38.1872	62.0972	12.3126	57.8922	12.3092	208.54	5.6479	0.3659	0.2129	0.8525	0.0453	5.0193	174.312	5.3871	0.3722	0.2136	0.8818	0.0456	4.823	217.666	5.9152	0.3647	0.2137	0.8518	0.0457	4.8827	300.07	7.2737
AMM	2.54	2.12	1.2	4.2266	7.846	0.8628	82.3762	14.0806	70.754	14.3292	47.9373	20.2058	30.6146	6.0469	2.2387	1.4702	17.6139	5.2771	28.1463	27.4644	114.158	39.66	83.5643	14.3531	71.619	14.0154	495.964	8.6194	0.315	0.1808	0.7497	0.0327	5.1849	488.961	8.3471	0.3345	0.1813	0.8075	0.0329	5.1029	498.533	8.8839	0.3089	0.1814	0.7448	0.0329	5.1033	626.683	11.1316
AMM	3.01	2.16	1.3969	5.0552	8.7628	0.8273	75.4318	13.2292	70.691	13.8888	57.4022	18.3145	30.0505	5.9532	1.465	1.1042	10.0517	3.7075	29.8119	26.2111	70.7881	29.7168	76.7152	14.382	70.5978	13.7689	471.036	8.644	0.3745	0.2233	0.7816	0.0498	5.0005	440.752	8.2373	0.3839	0.2237	0.8167	0.05	4.8968	476.438	8.8093	0.3652	0.2235	0.7801	0.0499	4.9461	577.061	10.3935
AMM	2.92	2.27	1.2833	5.1461	9.1631	0.7702	69.4801	14.9757	62.8873	13.8011	46.0981	18.6816	26.7487	6.1159	1.4664	1.1852	13.1302	3.9856	29.7507	26.132	96.8979	33.848	70.8939	15.3468	62.931	14.1035	308.471	5.824	0.4709	0.2901	0.8433	0.0842	4.7399	274.705	5.5253	0.4655	0.2902	0.8847	0.0842	4.7424	314.472	6.0313	0.4664	0.2906	0.839	0.0844	4.6065	428.616	7.7069
AMM	2.98	2.94	1.016	6.4835	11.9546	0.5701	66.5882	17.6418	64.3708	16.1211	53.5315	20.3476	27.0706	7.127	1.3686	1.1877	9.7936	3.5257	38.6593	32.9487	72.5973	28.3028	69.6492	17.6136	63.7857	16.4683	326.906	6.2083	0.4895	0.3143	0.8504	0.0988	4.7041	288.534	6.0646	0.4759	0.3143	0.8801	0.0988	4.6971	328.965	6.3299	0.4858	0.3146	0.8508	0.099	4.6017	467.525	7.7722
AMM	2.33	1.68	1.388	2.9146	6.9086	0.7674	69.7025	13.1096	59.6339	13.49	44.0115	19.9817	25.7235	5.9335	2.4969	1.5579	13.5223	4.613	31.8056	37.3419	105.686	41.2612	70.9176	14.1257	60.8581	13.4952	347.687	7.0406	0.427	0.2696	0.8062	0.0727	4.7661	337.769	6.8636	0.4239	0.2699	0.851	0.0729	4.6459	340.709	7.1218	0.4272	0.2701	0.8033	0.0729	4.6321	495.8	9.4756
AMM	2.62	2.12	1.24	4.2193	8.1556	0.7972	77.1656	14.7084	65.4341	13.9085	48.4244	20.7494	28.4439	6.0805	2.9895	1.6418	14.4537	4.8978	27.8454	29.9248	106.27	40.8427	78.7283	14.8457	66.9871	14.062	391.85	6.945	0.4233	0.2075	0.7937	0.0431	5.0473	370.374	6.8488	0.4032	0.2076	0.8495	0.0431	5.0365	390.322	7.1175	0.4113	0.2076	0.7853	0.0431	4.9666	535.795	9.525
AMM	3.1	2.61	1.1884	6.1128	9.7703	0.8047	67.1538	15.1408	62.0067	15.2133	46.8279	20.2532	26.2367	6.6424	1.4214	1.1323	12.4985	4.9647	33.9853	30.6112	92.6629	43.3903	68.9708	15.0276	61.8081	15.1036	267.976	5.6866	0.4435	0.2359	0.8509	0.0556	5.0777	244.677	5.6714	0.411	0.2364	0.8817	0.0559	4.9635	269.848	5.8815	0.4319	0.2365	0.851	0.0559	4.953	379.88	7.6815
AMM	3.02	2.39	1.2627	5.6512	9.2417	0.8315	71.08	11.4489	64.777	11.4286	48.32	18.0093	27.5935	4.9923	1.5273	1.1983	12.9448	4.1075	31.137	28.5755	92.1394	33.2334	72.463	12.4155	64.783	11.5508	330.824	6.2195	0.4504	0.2473	0.8196	0.0612	4.7599	314.078	6.2518	0.4226	0.2476	0.8556	0.0613	4.7343	331.778	6.3763	0.4436	0.2482	0.8186	0.0616	4.6452	436.765	8.0842
AMM	2.71	2.12	1.28	4.6118	8.4943	0.8032	81.4941	16.3224	72.3953	14.6108	52.2979	21.3466	31.1071	6.364	1.7866	1.1482	15.8798	5.3304	31.4277	30.3315	103.108	41.1874	83.2891	15.2711	72.8348	14.9916	409.805	6.8894	0.4253	0.17	0.7957	0.0289	5.3068	395.49	6.5649	0.4219	0.171	0.8416	0.0292	5.2606	408.421	7.0817	0.4056	0.1711	0.7925	0.0293	5.1786	528.179	9.53
AMM	3.05	2.54	1.2	6.0401	9.3905	0.8607	68.2375	12.0688	64.192	12.5436	50.3227	16.6746	27.142	5.4088	1.452	1.1366	10.599	4.1121	31.5511	26.35	76.7591	29.4426	69.5932	13.0711	63.825	12.3488	373.95	7.6477	0.3587	0.1935	0.7679	0.0375	4.9971	348.313	7.4856	0.3495	0.1932	0.8065	0.0373	4.9829	381.196	7.8811	0.3461	0.1942	0.7667	0.0377	4.9078	476.069	9.4351
AMM	3.23	2.45	1.3171	6.2145	10.3194	0.7334	78.5358	14.7102	74.1521	13.8408	57.1676	18.322	31.4349	6.0086	1.2883	1.0983	12.8852	4.0921	32.606	26.6988	81.1499	29.3968	80.4013	14.7817	73.5424	13.9295	319.454	5.718	0.4789	0.2744	0.8733	0.0753	4.8525	287.481	5.6367	0.4657	0.2747	0.9	0.0755	4.7997	328.577	6.1336	0.448	0.2746	0.8714	0.0754	4.781	421.405	7.5172
AMM	2.79	2.37	1.1786	5.0697	8.6636	0.8488	76.7224	11.3909	65.0377	12.1901	48.3194	17.8379	28.2878	5.1203	3.3754	2.1293	13.5728	4.5283	26.5541	29.8198	101.48	37.9509	77.6038	12.1556	66.6334	11.8176	303.718	6.278	0.4159	0.2106	0.8307	0.0444	4.9052	305.426	6.5026	0.4064	0.2109	0.8669	0.0445	4.817	303.123	6.6364	0.3958	0.2107	0.825	0.0444	4.824	396.072	8.5005
AMM	3.23	2.5	1.2905	6.4362	9.7908	0.8437	64.1112	10.8685	57.1711	12.1447	45.9251	18.1791	24.4165	5.2187	2.8357	1.9649	9.9211	4.7121	34.0325	38.6203	84.7401	41.6632	65.5102	12.1997	57.9572	11.7836	263.856	5.6993	0.4532	0.258	0.8297	0.0665	4.7384	249.596	6.0171	0.4318	0.2581	0.8633	0.0666	4.6211	270.699	6.1756	0.4365	0.2584	0.8225	0.0668	4.648	370.713	8.1368
AMM	2.96	2.79	1.0638	6.5307	9.9191	0.8341	74.6368	15.099	67.0547	14.3137	51.6947	16.899	28.7241	6.1883	2.8009	2.0277	12.0689	4.7215	29.9524	30.5008	87.4495	32.922	76.0789	14.862	67.5737	14.0192	313.11	6.6759	0.3966	0.1839	0.8263	0.0338	5.2058	300.909	7.0488	0.3762	0.1839	0.8621	0.0338	5.1902	328.698	7.282	0.3773	0.1835	0.8167	0.0337	5.1878	403.431	9.1481
AMM	3.39	2.71	1.25	7.0686	10.1585	0.8608	68.9171	14.5013	63.6917	13.6509	46.9284	16.3759	26.9695	5.9608	2.6442	2.0381	12.5978	5.1363	32.6037	31.0902	91.9375	37.6733	70.3063	14.233	63.3093	13.4862	206.999	6.4455	0.3403	0.2111	0.878	0.0446	5.1419	203.721	7.0545	0.3205	0.2112	0.8983	0.0446	5.1615	225.793	7.3265	0.3332	0.2113	0.8688	0.0447	5.0719	305.586	8.925
AMM	3.29	2.45	1.3412	6.2763	9.6796	0.8418	59.0175	12.1905	55.4004	13.2961	44.4132	17.0502	23.2385	5.8176	2.5946	2.0768	8.8362	4.1698	33.8283	31.9217	78.0219	40.6487	60.6039	13.0245	55.2123	12.8621	189.569	5.5231	0.3745	0.2103	0.8566	0.0442	5.064	179.817	6.0034	0.3658	0.2108	0.8759	0.0444	4.8695	203.041	6.2923	0.3596	0.2106	0.8493	0.0444	4.9497	279.026	8.0632
AMM	3.2	2.82	1.1336	6.8869	11.2447	0.6844	74.3469	21.0032	66.9891	19.0742	47.3596	21.0826	28.4878	8.2673	2.1673	1.6354	14.4978	5.4662	28.998	25.8975	101.934	39.3798	75.2734	21.1188	66.9245	19.3127	362.829	6.8435	0.4359	0.3052	0.8533	0.0931	4.9093	371.937	7.1896	0.4223	0.3052	0.8772	0.0932	4.9005	367.369	7.3178	0.4182	0.3052	0.851	0.0931	4.8366	440.14	9.0398
AMM	2.54	2.46	1.0345	4.8553	8.5028	0.8439	59.3548	11.4111	57.7223	12.8947	47.6952	17.4957	24.1108	5.6423	1.6175	1.2985	7.9788	3.9033	35.9647	29.1207	68.1739	37.6795	61.662	12.9329	57.0505	12.5198	258.526	6.6974	0.3556	0.1989	0.8089	0.0396	5.0345	227.378	6.7108	0.3393	0.1997	0.8384	0.0399	4.8264	269.88	7.1591	0.3441	0.1991	0.8063	0.0397	4.9692	376.123	9.1669
AMM	2.44	2.01	1.2109	3.7287	7.5569	0.8205	82.3406	9.2886	74.5634	9.5091	50.6341	17.5948	31.8762	3.929	1.9021	1.4597	16.9461	5.8055	28.6286	21.8024	104.123	37.7531	83.4964	10.0347	74.1649	9.2097	454.5	8.0522	0.3724	0.2248	0.7927	0.0505	4.5547	422.121	8.1786	0.3513	0.2249	0.8427	0.0506	4.5529	472.235	8.5948	0.347	0.2249	0.7875	0.0506	4.5449	569.073	10.419
AMM	3.1	2.91	1.0642	6.9632	10.3484	0.8171	65.7052	10.6304	59.0109	11.3304	43.7043	16.4452	25.112	4.9049	2.034	1.4568	11.8902	4.8153	28.7867	27.0889	94.089	39.3199	66.7616	11.3303	59.2868	11.0291	255.281	5.9497	0.3916	0.2024	0.8185	0.041	4.921	237.74	5.9458	0.3737	0.2029	0.8579	0.0412	4.7982	260.063	6.4063	0.3607	0.203	0.815	0.0412	4.8075	357.614	8.3599
AMM	2.79	2.79	1	6.1564	9.63	0.8342	59.5017	11.8977	56.0613	12.9589	46.1449	16.1526	23.5359	5.6835	1.6216	1.2642	8.1331	3.0601	32.0504	29.423	69.9298	28.1764	60.9732	13.3431	55.9565	12.6102	264.084	6.2816	0.3739	0.1893	0.7941	0.0358	5.0923	233.021	6.1515	0.3475	0.1903	0.8329	0.0362	4.8936	274.426	6.6756	0.3567	0.1901	0.789	0.0361	4.9468	360.756	8.1765
AMM	2.88	2.79	1.0303	6.2545	9.7497	0.8268	67.6191	9.9896	63.6334	10.6675	52.0549	13.7809	26.9596	4.6361	1.5132	1.2111	8.9396	3.2737	30.7377	26.8417	68.1328	29.2548	68.8814	10.4017	63.5126	10.3194	238.307	5.8831	0.3836	0.2017	0.8462	0.0407	4.774	209.626	5.4857	0.3866	0.2025	0.8785	0.041	4.6421	245.275	6.2537	0.3659	0.2028	0.8434	0.0411	4.7115	330.749	7.8745
AMM	3.06	2.69	1.1371	6.2218	9.9396	0.7914	67.9636	11.5406	63.6891	11.7205	45.6141	18.6241	26.8814	5.0746	1.2823	1.146	14.1064	4.5359	33.84	27.475	98.3418	38.4259	69.9052	11.879	62.9085	11.6592	259.647	5.5294	0.4364	0.2348	0.8473	0.0551	4.7934	230.634	5.5947	0.3963	0.2345	0.8816	0.055	4.7968	265.031	5.78	0.4196	0.2348	0.8477	0.0552	4.7182	371.226	7.5517
AMM	2.79	2.37	1.1786	5.186	9.0023	0.8042	56.2408	11.5325	55.7224	12.5415	45.5618	17.3483	23.0906	5.5874	1.1972	1.043	8.1121	3.3834	38.0395	27.4174	68.4737	31.7577	58.8039	13.4231	54.7145	12.3611	321.642	7.2069	0.3645	0.1825	0.736	0.0333	5.0614	274.127	6.896	0.3568	0.1837	0.7803	0.0338	4.7966	334.819	7.3971	0.3744	0.1836	0.7347	0.0337	4.8819	446.981	9.3782
AMM	2.4	2.13	1.1281	3.9395	7.7964	0.8144	78.0206	13.8802	62.7921	14.2821	41.4664	20.4712	27.6082	6.0541	4.0938	2.172	17.6078	5.2719	26.9243	30.4912	127.823	44.1582	79.1942	14.6879	64.9055	13.8527	449.311	8.3849	0.3637	0.2066	0.7489	0.0427	5.0358	452.015	8.4907	0.3415	0.2068	0.8176	0.0428	5.0306	448.071	8.4974	0.361	0.2072	0.7378	0.0429	4.9401	564.915	10.5503
AMM	3.11	2.64	1.1769	6.1346	10.7983	0.6611	70.5924	12.6219	67.9621	13.7414	57.9967	20.4029	28.765	5.8486	1.5391	1.2163	9.7592	3.9906	41.2946	35.849	67.6693	30.3375	73.9521	14.685	67.6058	13.4921	349.801	6.2456	0.4642	0.2879	0.8417	0.0829	4.7218	310.124	6.2741	0.4427	0.2882	0.8685	0.0831	4.6099	356.084	6.39	0.4584	0.2885	0.8411	0.0832	4.6512	482.021	8.0718
AMM	3.05	2.28	1.3421	5.4077	9.0228	0.8347	68.9759	14.744	62.0152	15.9204	49.9506	20.6701	26.5005	6.8534	2.2417	1.6274	10.7398	3.9647	32.2405	34.0588	86.6063	40.4077	70.8089	14.9694	62.7177	15.5188	330.14	6.7889	0.4014	0.2117	0.8145	0.0448	5.1853	295.379	6.6031	0.3797	0.2119	0.8557	0.0449	5.0759	337.362	7.0235	0.4009	0.2124	0.8091	0.0451	5.0416	445.22	8.8192
AMM	2.63	2.28	1.1579	4.6264	8.6345	0.7798	70.9662	11.4526	68.7059	11.4335	52.9103	16.2776	28.9283	4.863	1.1076	1.0892	12.0134	4.9648	35.6186	26.3934	77.2132	31.8772	73.1706	12.2356	67.5721	11.1527	336.38	6.4148	0.45	0.2927	0.8427	0.0856	4.5157	292.787	6.3185	0.4458	0.2927	0.8757	0.0857	4.5255	348.412	6.6004	0.4489	0.2934	0.8426	0.0861	4.4381	455.562	7.9615
AMM	3.47	2.39	1.45	6.4762	9.9396	0.8237	64.7516	11.3364	56.3132	12.6197	45.0712	17.4332	24.1632	5.5276	2.7877	1.871	9.7855	3.3512	27.9391	32.5918	88.2335	37.3829	65.6306	12.3141	57.5541	12.3595	267.964	6.0761	0.4239	0.253	0.8258	0.064	4.8347	273.711	6.0715	0.4212	0.2534	0.8527	0.0642	4.662	260.881	6.2067	0.4215	0.2536	0.825	0.0643	4.6927	356.151	8.0847
AMM	3.26	2.5	1.303	6.2618	9.5804	0.8573	69.3754	11.4991	63.4149	12.9529	47.8738	18.6876	26.9673	5.5359	1.9247	1.4507	11.8944	4.3919	28.9725	24.8574	90.4029	37.1216	70.7629	12.8196	63.4182	12.594	349.115	6.9077	0.3945	0.2042	0.7896	0.0417	5.0391	306.895	6.8299	0.3722	0.2043	0.8384	0.0417	4.8771	363.97	7.2641	0.387	0.2045	0.7825	0.0418	4.9614	468.812	9.1778
AMM	2.57	1.68	1.5354	3.2599	7.0284	0.8293	78.668	14.3435	66.6309	13.8441	49.732	20.5673	29.0002	6.0298	3.3558	2.0898	14.2768	5.3293	29.6033	34.611	102.67	41.599	79.8247	14.904	68.3237	13.8989	442.699	8.2948	0.3746	0.2368	0.7883	0.0561	4.9572	452.128	8.5571	0.3767	0.2373	0.8329	0.0563	4.8525	434.432	8.3951	0.3745	0.237	0.7829	0.0562	4.8722	571.44	10.8565
AMM	3.85	2.92	1.3201	8.5986	11.2652	0.8514	83.2313	12.8999	77.6938	12.7702	57.4488	15.9706	33.0054	5.4046	1.6524	1.3706	14.014	4.4756	29.0468	21.8902	85.3981	29.6105	84.3368	12.8147	77.0467	12.4985	285.816	5.6673	0.4412	0.2295	0.8832	0.0526	4.8838	276.571	6.0495	0.4209	0.2292	0.9024	0.0525	4.857	294.46	6.036	0.4287	0.2293	0.882	0.0526	4.8766	360.179	7.6404
AMM	3.14	2.54	1.2336	5.7711	10.9266	0.6074	89.1553	21.9504	76.74	21.4213	53.0082	24.195	33.1624	8.8522	3.4178	2.4421	17.769	6.6577	28.7112	29.8258	110.647	43.5286	90.1965	21.6025	77.7271	21.0268	461.154	9.0104	0.3526	0.2378	0.8464	0.0566	5.2325	489.985	9.8485	0.3451	0.2378	0.8715	0.0566	5.2356	469.022	9.5879	0.3389	0.2378	0.8419	0.0566	5.211	545.132	11.6667
AMM	2.96	2.46	1.2069	5.753	9.1015	0.8727	73.2348	17.4872	64.6567	17.0459	47.7476	19.045	27.6901	7.4388	2.7364	2.0001	13.1589	5.4805	28.9712	29.8931	97.9499	42.2362	74.2324	17.3147	65.2789	16.7438	302.393	7.8525	0.3135	0.1797	0.8347	0.0323	5.445	316.603	8.5613	0.2801	0.1798	0.858	0.0323	5.4064	308.81	8.4215	0.3051	0.1799	0.8303	0.0324	5.3571	413.267	10.6082
AMM	2.29	2.29	1	3.994	7.7758	0.8301	64.0051	13.1299	60.0966	14.4966	47.8942	18.2472	25.3313	6.2651	2.3159	1.771	10.0046	4.2649	33.5538	30.4227	80.9288	39.4183	65.9186	14.0427	59.8356	13.9535	308.5	7.4127	0.3478	0.2041	0.803	0.0416	5.0986	291.907	7.6587	0.3292	0.2039	0.83	0.0416	4.9526	320.097	8.1177	0.3266	0.2041	0.8001	0.0416	5.0116	422.634	9.7685
AMM	2.96	2.29	1.2963	5.2624	8.8124	0.8515	84.4987	13.7848	79.0506	13.3379	58.8688	15.941	33.5654	5.6722	1.441	1.1559	14.0658	4.1146	29.8986	23.1812	83.5078	27.0737	85.5766	13.6521	78.3792	13.1312	371.328	7.4352	0.3405	0.1957	0.843	0.0383	5.056	350.462	7.6698	0.3253	0.1957	0.8721	0.0383	5.0205	385.433	7.9681	0.3203	0.1959	0.8401	0.0384	4.9997	456.102	9.2315
AMM	2.71	2.46	1.1034	5.3896	8.6926	0.8963	70.5489	9.4216	64.6671	9.5106	49.4104	13.9665	27.5439	4.0814	1.7165	1.3172	11.6465	4.1714	29.8675	27.1531	83.6658	31.0342	71.6658	9.7455	64.6849	9.27	292.758	6.9164	0.3188	0.1673	0.7917	0.028	4.8644	288.669	7.3877	0.2977	0.1673	0.8256	0.028	4.81	297.742	7.326	0.298	0.1684	0.7891	0.0284	4.77	371.845	8.6834
AMM	2.55	2.34	1.0877	4.4992	8.3745	0.8062	79.0816	12.3077	68.9094	12.3444	53.1571	17.5359	29.8125	5.3124	2.6957	1.7713	12.5633	4.6283	26.4009	28.1771	90.2946	35.1043	79.9275	12.7823	70.1586	12.2173	408.138	7.6339	0.3934	0.2388	0.8092	0.057	4.8246	417.939	7.9118	0.3733	0.2391	0.8432	0.0572	4.7676	402.449	7.9576	0.364	0.239	0.8061	0.0571	4.74	518.59	10.1395
AMM	2.46	2.29	1.0741	4.2775	8.1556	0.8081	85.0302	15.6835	71.3857	16.0326	48.6083	23.2233	31.0835	6.8387	2.9459	1.7139	17.7291	6.0244	27.0827	29.5599	118.425	48.5661	85.9016	15.8438	72.846	16.0502	399.228	7.42	0.3835	0.2107	0.8268	0.0444	5.2519	391.12	7.1884	0.3783	0.211	0.8688	0.0445	5.1735	392.681	7.7106	0.3612	0.211	0.8238	0.0445	5.1503	549.13	10.2833
AMM	3.18	2.59	1.2302	6.2618	9.7497	0.8278	83.1436	22.1006	73.2292	21.176	60.352	22.7772	31.575	9.0547	2.5397	1.5791	10.8369	3.3329	27.8223	32.3138	80.0143	29.2004	84.3936	21.9326	74.7237	21.2176	307.731	6.0041	0.4149	0.2309	0.8889	0.0533	5.4533	292.483	5.8362	0.4019	0.231	0.9122	0.0534	5.4376	306.578	6.2589	0.3935	0.2312	0.8858	0.0534	5.3253	416.037	7.9644
AMM	2.88	2.46	1.1724	5.5022	9.0809	0.8385	70.9317	8.0772	60.9429	9.0423	47.6149	14.7541	26.3983	3.8059	2.6731	1.5751	11.3755	4.0309	26.399	29.6743	91.1752	34.437	71.9565	8.6037	62.4087	8.6367	271.373	6.0118	0.4016	0.2002	0.8113	0.0401	4.6449	252.704	5.7015	0.3983	0.2015	0.8609	0.0406	4.4812	272.38	6.3232	0.3851	0.1998	0.8037	0.0399	4.5951	379.869	8.267
AMM	3.1	2.42	1.2813	5.8039	9.6505	0.7831	74.9623	13.3289	64.9068	13.8998	45.2005	20.3384	27.9553	6.0087	2.1156	1.4511	15.3697	4.3556	27.5699	26.9421	111.34	39.5844	76.0354	14.2261	65.6781	13.8784	450.42	7.8744	0.422	0.2496	0.7751	0.0623	4.8769	438.74	7.494	0.4214	0.2503	0.8252	0.0626	4.7497	448.111	7.9761	0.4296	0.2501	0.7717	0.0625	4.7689	595.05	10.459
AMM	3.42	2.52	1.3557	6.6361	10.1791	0.8048	71.0415	13.8347	63.9275	12.7489	49.3544	18.4251	27.3354	5.6717	1.7165	1.3125	12.315	4.5937	32.1594	32.3462	90.1679	36.6579	72.7223	13.8497	64.3751	12.9799	300.489	6.0166	0.4454	0.2564	0.8421	0.0657	4.8538	282.939	5.8122	0.4473	0.2564	0.8771	0.0658	4.8193	299.058	6.1576	0.4398	0.2567	0.8402	0.0659	4.7314	406.802	7.8326
AMM	3.59	3.05	1.1765	8.4387	11.166	0.8505	79.83	12.372	71.1273	13.6829	57.0419	19.0517	30.6404	5.7484	2.1268	1.407	11.4013	3.3387	26.8682	27.2907	81.9852	29.3294	81.0304	13.3817	72.1207	13.4305	408.671	6.7778	0.4332	0.2227	0.8125	0.0496	5.0131	379.265	6.4287	0.415	0.223	0.8528	0.0497	4.9027	412.639	6.9975	0.4261	0.2234	0.8069	0.0499	4.9364	524.13	8.8066
AMM	3.51	2.88	1.2222	8.0098	11.2362	0.7973	68.4047	18.708	59.4116	18.9987	48.2205	22.8069	25.5206	8.3411	2.7908	1.7685	11.2416	4.0059	32.3724	36.6434	96.1855	45.9607	70.5039	18.7393	60.8007	18.7612	275.901	5.6506	0.476	0.2579	0.8615	0.0665	5.1107	253.69	5.2563	0.4761	0.2584	0.8937	0.0668	5.0071	274.296	5.9088	0.4507	0.259	0.8585	0.0671	4.8908	400.346	7.8169
AMM	2.74	2.68	1.0234	5.6076	10.2988	0.6644	78.5	12.5024	72.8762	13.9222	53.7561	21.3093	31.0024	5.7639	2.0373	1.7852	15.4909	5.4698	36.6127	32.0027	94.6768	41.3419	80.784	12.9876	72.375	13.3169	389.077	6.6199	0.451	0.2684	0.8388	0.072	4.8275	352.657	6.3177	0.4629	0.2688	0.8727	0.0723	4.7204	393.691	6.8407	0.4367	0.2685	0.8404	0.0721	4.8	528.312	8.7879
AMM	3.39	2.59	1.3077	6.6833	10.5383	0.7562	76.7297	16.4277	70.8684	15.5728	57.7143	20.8884	30.2493	6.6585	1.9842	1.5106	11.1293	4.3877	32.5659	30.9742	77.8847	29.2465	79.0391	16.9717	71.1264	15.7128	397.367	7.2502	0.4404	0.298	0.8439	0.0888	4.7252	367.995	7.053	0.4365	0.2979	0.8749	0.0888	4.7599	401.541	7.4118	0.4392	0.2981	0.8408	0.0889	4.6582	510.867	8.8334
AMM	2.71	2.37	1.1429	4.9898	8.5233	0.8631	63.2873	12.5364	57.9193	12.7343	47.9672	16.9404	24.5833	5.648	2.0547	1.4578	8.7655	3.5156	31.2362	31.699	75.0123	31.0471	64.8919	13.3176	58.409	12.6155	260.294	5.9935	0.4071	0.1999	0.8163	0.04	5.036	236.456	5.8885	0.3849	0.2	0.8542	0.04	4.9339	263.405	6.2684	0.3944	0.2007	0.8121	0.0403	4.8885	368.1	8.1364
AMM	2.99	2.5	1.197	5.7312	9.1716	0.8562	65.2895	11.251	60.4545	12.2591	49.6005	16.4858	25.6498	5.3171	1.8954	1.4728	9.0989	3.9991	33.1072	32.4254	73.4257	34.8642	66.7955	11.9287	60.6687	11.8597	302.464	6.2147	0.4334	0.2118	0.8032	0.0448	4.9231	265.304	6.0175	0.4126	0.2126	0.8463	0.0452	4.7647	312.455	6.5217	0.4278	0.2124	0.7974	0.0451	4.8267	402.769	8.3429
AMM	2.54	2.12	1.2	4.2121	7.875	0.8535	60.7729	12.0005	58.2367	13.491	49.8148	17.7003	24.4646	5.8478	1.9877	1.6691	7.1014	3.4522	36.6156	35.2612	60.7323	29.2327	62.6023	14.0542	58.0451	13.1088	412.387	8.4774	0.3241	0.1857	0.7011	0.0345	5.0904	361.132	8.1303	0.3363	0.1863	0.7504	0.0347	4.9191	431.401	8.8413	0.336	0.1863	0.6925	0.0347	4.9439	541.965	10.5226
AMM	2.92	2.31	1.2623	5.2987	8.7833	0.8631	88.509	11.1884	73.2326	9.9122	52.2494	16.7484	32.1604	4.2051	3.9639	2.1432	16.8572	5.4919	26.6809	31.7459	109.076	35.9258	89.3708	11.1629	75.4302	9.837	403.757	7.5665	0.3907	0.2166	0.8183	0.0469	4.7225	421.108	7.9157	0.3896	0.2168	0.8621	0.047	4.7519	393.739	7.7252	0.3916	0.2169	0.8129	0.047	4.6879	540.224	10.377
AMM	3.98	2.79	1.4242	8.8021	11.7151	0.8059	80.3551	16.3424	67.1386	13.9091	51.8115	18.2389	29.3892	6.0509	4.593	3.0339	13.0004	4.9305	26.5608	32.8113	97.6551	35.6023	81.3606	16.2262	69.3449	14.1691	289.224	5.8517	0.4545	0.2784	0.874	0.0775	4.8048	288.297	6.22	0.4485	0.2782	0.9065	0.0774	4.9237	294.293	6.365	0.4406	0.2786	0.8637	0.0776	4.6874	396.445	8.4406
AMM	3.27	2.66	1.2284	6.5452	10.1996	0.7906	73.5158	16.1095	70.9905	16.3261	59.9295	18.9253	29.996	6.986	2.4194	1.9221	8.5595	3.9804	37.3832	34.8094	61.7874	29.9158	75.9202	16.0412	70.4716	16.0155	250.899	6.5415	0.3752	0.2531	0.893	0.0641	5.0999	236.197	6.9439	0.3578	0.2531	0.9064	0.064	5.0609	263.65	7.1644	0.3669	0.2532	0.8896	0.0641	5.0517	372.551	9.1551
AMM	2.93	2.45	1.1951	5.6476	9.1921	0.8399	84.8653	16.6749	66.4612	14.8968	45.5926	18.7241	29.5572	6.443	5.5314	2.7262	17.6806	5.4675	24.3293	29.4213	125.765	43.272	85.7306	16.1446	69.5279	14.8845	292.591	6.4809	0.3881	0.2187	0.8612	0.0478	5.1473	306.997	7.2395	0.3589	0.2182	0.8999	0.0476	5.2102	294.598	7.1799	0.3585	0.2186	0.8493	0.0478	5.0704	433.673	10.2116
AMM	3.65	2.57	1.4186	7.2103	10.3484	0.8461	67.4679	14.3847	62.8287	13.6858	42.1963	16.7693	26.4297	6.0567	1.8491	1.4628	14.7647	4.5885	30.4646	22.4783	107.39	41.5018	68.7445	14.1589	61.8105	13.6328	234.731	5.8549	0.3874	0.2206	0.8597	0.0487	5.0764	230.818	6.4051	0.3554	0.2206	0.883	0.0487	5.0085	243.843	6.5084	0.3606	0.2209	0.8583	0.0488	4.9532	329.665	8.7978
AMM	2.81	2.22	1.2651	4.7972	8.5439	0.8258	75.7528	11.2335	67.2585	10.5755	49.1719	15.7946	28.8821	4.5948	2.3622	1.7036	13.7602	4.2098	28.5977	28.2739	96.3542	30.0102	76.733	11.785	67.7457	10.573	331.618	6.7451	0.3769	0.2111	0.816	0.0445	4.8544	331.685	7.1901	0.3456	0.2114	0.8516	0.0447	4.8313	333.144	7.2604	0.3464	0.2114	0.8127	0.0447	4.7787	434.989	9.0989
AMM	3.23	2.35	1.378	5.9165	9.7001	0.7902	81.706	13.0036	67.5162	13.9828	49.3198	19.2269	29.5924	5.8975	3.9513	2.2506	15.0514	4.0611	26.0012	30.377	109.809	37.1784	82.6725	13.3533	69.6759	13.5395	300.261	5.6923	0.468	0.2718	0.867	0.0739	4.7511	305.955	5.9272	0.43	0.2716	0.8977	0.0737	4.7013	294.912	6.0968	0.4337	0.2719	0.863	0.0739	4.6985	414.197	8.4251
AMM	3.16	2.61	1.211	6.5198	9.7993	0.8532	68.4304	11.5881	62.9293	12.356	46.5343	16.7118	26.6774	5.3465	1.5144	1.1519	12.2997	3.7865	29.0876	23.6283	91.1371	33.5869	69.5454	12.3509	62.711	12.1201	270.058	6.102	0.3863	0.2063	0.8307	0.0426	5.0169	248.373	6.2525	0.3575	0.2064	0.865	0.0426	4.8926	280.266	6.5674	0.3592	0.2071	0.8264	0.0429	4.9123	354.671	7.9967
AMM	2.57	2.2	1.1689	4.3211	8.0855	0.8306	70.8318	9.3087	67.423	10.0009	55.7862	15.9887	28.5882	4.2913	1.3956	1.0345	9.3418	3.5171	32.6809	27.8887	67.5465	26.8056	72.8396	10.841	67.0943	9.8223	445.329	8.2407	0.3809	0.2347	0.7649	0.0551	4.5966	401.846	7.7697	0.3934	0.2351	0.8072	0.0553	4.493	456.278	8.4444	0.3832	0.2357	0.7619	0.0556	4.5022	574.354	10.4329
AMM	2.95	2.57	1.1471	5.8366	9.63	0.7909	76.9637	13.291	75.0035	12.713	64.6424	14.9937	31.7327	5.4459	1.2889	1.0889	8.2275	3.0358	35.4806	28.967	53.7885	19.9665	79.2157	13.1471	74.4209	12.5786	354.17	6.6927	0.412	0.2422	0.8515	0.0586	4.8804	319.339	6.4609	0.411	0.2422	0.8754	0.0587	4.8314	361.929	6.9045	0.3952	0.242	0.8507	0.0585	4.8509	452.985	8.5148
AMM	2.45	2.28	1.0789	4.2884	7.9657	0.8493	65.0365	13.4947	61.187	14.2751	48.8716	18.3148	25.8107	6.1993	1.761	1.3706	9.9276	4.3104	33.9199	30.7044	76.87	35.5921	66.6672	14.1977	60.9366	13.9806	343.896	7.6218	0.3794	0.2183	0.7933	0.0476	4.9939	321.171	7.6824	0.3673	0.2185	0.8254	0.0477	4.8828	352.119	7.9418	0.362	0.2189	0.7914	0.0479	4.8541	447.916	9.3564
AMM	2.57	2.28	1.1316	4.4447	8.3951	0.7925	61.7905	11.8381	55.3899	12.2239	41.7278	18.0091	23.5009	5.3232	2.3903	1.8705	11.4919	4.6606	31.7198	31.1726	96.4037	39.6121	63.5367	12.9054	55.7355	11.9797	294.874	5.9405	0.4814	0.2485	0.7944	0.0618	4.6667	275.864	6.1156	0.4341	0.2481	0.8392	0.0616	4.6272	300.056	6.3591	0.4518	0.2492	0.7897	0.0621	4.5497	423.742	8.5926
AMM	2.79	1.95	1.4316	4.1939	7.8956	0.8454	64.9175	11.883	58.5259	13.5835	48.4223	18.9798	24.9698	5.8353	2.911	2.1932	8.9413	4.4035	34.8729	39.3209	78.356	39.178	66.3932	13.2029	59.2735	13.1139	287.923	6.6576	0.3887	0.2209	0.8132	0.0488	5.0119	283.959	6.9318	0.3729	0.2215	0.8385	0.0491	4.8016	289.022	7.0471	0.3798	0.2214	0.8106	0.049	4.8947	408.165	9.0633
AMM	2.88	2.62	1.0968	5.9819	9.4897	0.8347	84.3402	13.067	77.677	12.2098	57.5338	14.9946	33.1242	5.1655	2.1917	1.7402	14.2352	4.9783	30.0931	27.3153	85.9472	30.2754	85.2898	12.9294	77.386	11.9317	378.197	7.482	0.3546	0.1823	0.8253	0.0332	5.0555	390.572	8.2074	0.3414	0.1823	0.8485	0.0332	5.1149	384.464	7.9041	0.3505	0.1824	0.8245	0.0333	5.0553	454.281	9.3576
AMM	3.05	2.46	1.2414	5.902	9.3905	0.8411	68.9744	14.4654	62.324	14.6126	46.7593	18.0575	26.5542	6.2412	2.9078	2.2123	12.6956	5.2542	33.6982	34.9285	94.7236	38.7637	70.7201	14.4666	62.5319	14.0514	232.718	6.5806	0.3399	0.1864	0.8545	0.0347	5.2147	230.021	7.3694	0.3094	0.1863	0.8788	0.0347	5.1875	246.061	7.4574	0.3172	0.1865	0.8477	0.0348	5.1461	357.144	9.588
AMM	3.83	2.78	1.3755	8.1007	11.1455	0.8195	71.9275	14.1932	64.8089	14.2245	51.0162	17.6775	27.7256	6.137	2.7709	2.1052	11.0433	4.4577	29.8372	31.3972	84.1997	34.5005	73.2602	14.2598	65.3695	13.9188	201.849	5.5042	0.3947	0.232	0.8928	0.0538	5.0975	194.625	6.1283	0.3647	0.232	0.9129	0.0538	5.0436	213.252	6.1973	0.3721	0.232	0.8859	0.0538	5.0387	293.723	7.9136
AMM	2.45	2.16	1.1389	4.2157	7.7964	0.8716	75.7871	14.631	63.7968	14.2786	43.39	18.6342	27.6657	6.2056	3.2129	2.119	15.7917	5.363	27.5073	30.7597	116.737	44.4582	76.4839	14.6274	65.0484	14.1416	318.788	7.2717	0.3622	0.2111	0.8266	0.0446	5.0942	331.304	7.4677	0.3663	0.2114	0.8627	0.0447	5.0683	321.351	7.8275	0.3441	0.211	0.8201	0.0445	5.0118	425.408	10.3238
AMM	3.13	2.37	1.3214	5.7348	9.2212	0.8475	70.7539	12.2948	64.2497	11.8158	49.4229	15.2221	27.4079	5.1606	2.0934	1.464	11.3718	4.1027	28.7892	27.444	84.8339	29.2879	71.9474	12.6992	64.491	11.6573	292.044	7.0103	0.3585	0.2015	0.8229	0.0406	4.9894	274.878	7.3553	0.3135	0.2012	0.8605	0.0405	4.9925	300.477	7.5545	0.3371	0.2016	0.8172	0.0406	4.9152	417.866	9.4342
AMM	3.47	2.57	1.3516	5.8438	11.2652	0.5787	73.8944	17.0569	65.6427	16.0564	47.1009	21.1258	28.0786	7.0092	2.3688	1.7438	14.3279	4.5894	29.4518	28.2877	102.788	38.6747	75.0824	17.5333	65.9919	16.2647	378.63	7.0177	0.4581	0.3119	0.8342	0.0973	4.7423	368.524	7.0965	0.448	0.312	0.8692	0.0973	4.6927	384.488	7.4375	0.4347	0.3121	0.8294	0.0974	4.6384	479.561	9.3403
AMM	3.15	2.79	1.1261	6.865	10.0593	0.8525	77.1285	12.7449	68.4367	13.864	49.5211	19.08	29.3719	5.8539	2.1181	1.4558	14.4466	4.7609	28.8994	27.7283	100.18	38.8081	78.238	13.0882	68.8785	13.4467	284.355	5.8826	0.4222	0.2279	0.8604	0.052	5.0248	271.825	6.178	0.3737	0.2281	0.8896	0.052	4.9314	285.811	6.2288	0.3921	0.2281	0.8593	0.052	4.9868	391.633	8.2727
AMM	2.2	1.69	1.3	2.9583	6.4998	0.8799	71.3515	9.0727	64.6372	10.8331	47.7098	18.4469	27.5777	4.6191	1.6765	1.3171	13.3158	4.1204	30.9431	29.5285	95.5964	36.0819	72.7029	10.8826	64.7098	10.6451	427.774	8.3222	0.3431	0.1743	0.7163	0.0304	4.9174	387.652	7.863	0.332	0.1756	0.7797	0.0308	4.6731	435.915	8.7074	0.3242	0.1758	0.7114	0.0309	4.7934	593.824	11.0648
AMM	2.69	2.12	1.2679	4.4156	8.1846	0.8283	73.5831	13.2671	66.4277	13.2253	48.9862	17.0951	28.3593	5.7134	1.8142	1.3452	13.3082	4.2509	29.5703	28.0553	93.4	33.6973	74.6662	13.6562	66.5646	13.0349	330.565	6.629	0.3974	0.2158	0.8223	0.0465	5.0133	312.527	6.6932	0.3755	0.2157	0.8598	0.0465	4.9759	334.386	6.9168	0.3789	0.2161	0.8204	0.0467	4.9351	429.717	8.604
AMM	2.79	2.2	1.2692	4.7427	8.354	0.854	59.681	13.7898	57.4842	12.5657	47.7026	15.9462	24.0537	5.6994	1.5585	1.2562	7.716	3.0973	33.4653	27.5704	64.3319	25.057	61.3894	14.2631	57.0259	12.913	269.584	6.073	0.3883	0.2098	0.8074	0.044	5.009	244.155	6.0269	0.3596	0.21	0.8422	0.0441	4.954	274.446	6.2997	0.3813	0.2104	0.8045	0.0443	4.8066	368.429	7.9753
AMM	2.5	2.35	1.0645	4.5609	8.354	0.8213	88.9866	12.5159	77.2578	12.0901	50.0075	19.092	33.337	5.1421	1.8464	1.3025	19.6672	5.0208	27.4709	24.8009	117.152	36.5951	89.8703	12.8609	77.6692	12.1517	445.258	7.2928	0.4016	0.2053	0.81	0.0422	4.983	446.072	7.1782	0.3821	0.2054	0.8528	0.0422	4.9302	442.413	7.5336	0.3775	0.2052	0.8092	0.0421	4.9313	563.089	9.7789
AMM	2.35	1.89	1.2462	3.3508	7.3876	0.7715	83.7014	11.5792	77.7475	11.8498	57.7054	17.9513	33.0928	4.9878	1.4299	1.2089	14.6833	4.4002	31.3587	26.1097	87.3908	29.0746	85.1303	12.7424	77.2585	11.6801	539.42	8.2578	0.4176	0.2614	0.7967	0.0683	4.6111	519.107	8.3433	0.3896	0.2616	0.8317	0.0684	4.613	544.855	8.4274	0.4134	0.262	0.7975	0.0686	4.5309	653	10.416
AMM	2.75	2.69	1.0222	5.6585	9.7497	0.748	79.6297	16.7652	72.3064	16.1091	57.0881	19.0563	30.9506	6.8975	1.605	1.1501	12.5776	3.9683	31.5949	30.6621	84.1484	32.8559	81.392	16.0817	72.7636	15.9656	264.225	5.1103	0.4976	0.2876	0.8988	0.0827	4.8986	238.238	5.1136	0.4759	0.2877	0.9231	0.0828	4.887	267.552	5.3535	0.4765	0.2878	0.8967	0.0828	4.8433	373.461	7.0522
AMM	2.71	2.09	1.2944	4.3138	8.1846	0.8092	70.2406	10.1822	65.4764	11.2392	49.0943	17.9999	27.755	4.7993	1.4308	1.0608	12.6871	4.436	32.6804	28.2428	89.0819	35.7555	71.9214	11.4075	65.0299	10.9927	357.639	7.3611	0.405	0.2476	0.8062	0.0613	4.6677	329.562	6.9792	0.3988	0.2479	0.8436	0.0615	4.579	360.233	7.5336	0.3988	0.2483	0.808	0.0616	4.595	498.253	10.0197
AMM	2.88	2.2	1.3077	4.7499	8.5935	0.8083	63.8653	13.9411	60.7206	14.2636	50.8582	18.9121	25.5778	6.3621	1.4779	1.3085	8.4303	3.3444	34.8124	32.1655	68.6203	30.1084	65.8768	15.5834	60.5344	14.2718	373.935	7.4846	0.3944	0.2106	0.7716	0.0444	5.0836	333.618	7.1978	0.3868	0.2112	0.8122	0.0446	4.9329	378.822	7.644	0.4059	0.2114	0.7698	0.0447	4.9418	521.755	9.7264
AMM	3.21	2.7	1.1912	7.0395	10.5383	0.7965	74.0382	16.4258	68.5186	15.0571	52.2025	21.4562	29.1403	6.5835	1.5384	1.1932	14.6385	4.6692	37.7092	33.5127	95.3971	35.6942	77.2094	16.1362	68.3297	15.1736	363.582	6.0306	0.4855	0.256	0.8347	0.0656	5.0251	333.538	5.845	0.4567	0.2562	0.871	0.0656	5.0157	364.195	6.2006	0.4637	0.2565	0.8348	0.0658	4.9047	495.649	8.1031
AMM	2.67	2.18	1.2219	4.5246	8.1846	0.8488	72.991	14.6015	63.585	13.7237	50.8962	18.8355	27.4515	6.0591	2.6961	1.4903	11.0878	3.6908	28.23	32.1285	87.6045	30.3429	74.2962	15.2892	64.9534	13.9963	387.974	7.8485	0.3636	0.2135	0.7852	0.0456	5.0809	373.586	7.7145	0.3719	0.2138	0.8333	0.0457	5.0238	382.223	7.9289	0.3641	0.214	0.7793	0.0458	4.925	532.143	10.0501
AMM	3.33	2.7	1.2348	6.9668	10.6375	0.7737	71.1609	16.5197	61.4324	16.5298	48.7019	23.3942	26.533	7.1802	2.9496	1.7629	12.581	4.3705	33.2203	37.1099	98.9961	41.54	73.465	17.2165	62.8963	16.5549	301.344	5.6757	0.4656	0.2628	0.8487	0.0691	4.9834	291.371	5.7521	0.4496	0.2628	0.8808	0.069	4.9584	294.84	5.76	0.4639	0.2634	0.8462	0.0694	4.8433	417.974	7.7421
AMM	3.37	3.36	1.004	8.5659	13.4991	0.5907	83.8813	17.7742	76.5229	15.2132	59.4411	19.907	32.7601	6.6165	1.8963	1.5452	15.4477	4.7682	38.7186	37.7244	90.4446	32.3878	86.8212	16.0429	76.7923	15.3806	350.034	5.568	0.5043	0.2567	0.8707	0.0659	5.0353	331.904	5.6378	0.4769	0.2569	0.8989	0.066	5.0263	348.475	5.832	0.4668	0.2569	0.8701	0.066	4.949	458.619	7.439
AMM	3.12	2.72	1.1466	6.7088	9.9687	0.8484	83.9067	10.1134	70.0215	9.66	48.0636	15.1179	30.601	4.059	3.232	2.0087	16.8429	4.6275	25.463	27.1866	112.963	32.7839	84.6369	10.3238	71.6821	9.3728	327.466	6.0321	0.4368	0.2104	0.8307	0.0443	4.6775	325.96	6.1042	0.4247	0.2102	0.8761	0.0442	4.707	325.298	6.2885	0.4192	0.21	0.825	0.0441	4.6662	434.409	8.7163
AMM	2.71	2.71	1	5.7239	9.1716	0.8551	67.7617	12.6909	58.3269	12.0034	46.7281	17.1143	25.1875	5.3459	3.4558	2.0431	10.2274	4.2996	29.4089	35.8775	88.7234	35.9681	68.9557	13.2595	59.8455	12.0371	301.305	6.3826	0.4031	0.1959	0.79	0.0384	5.0229	293.29	6.6818	0.3773	0.1962	0.8377	0.0385	4.9563	300.437	6.6032	0.4066	0.1964	0.7811	0.0386	4.9	413.14	8.8636
AMM	2.92	2.8	1.0405	6.4217	9.5804	0.8792	76.5295	12.5201	68.6581	12.9689	51.746	17.6624	29.4288	5.5449	2.3773	1.7294	13.0241	4.4741	29.3899	29.2737	90.6195	34.0603	77.582	12.9234	69.0761	12.6804	376.312	6.9037	0.4131	0.1928	0.7982	0.0372	5.0669	361.812	7.065	0.3944	0.1934	0.8377	0.0374	4.9412	386.459	7.3708	0.39	0.193	0.7918	0.0373	5.0193	469.862	9.4586
AMM	3.37	2.47	1.3674	6.3235	10.0388	0.7885	96.8948	14.7617	77.9924	15.0866	55.0933	19.9823	34.5138	6.1502	5.2392	2.7346	18.1985	5.5492	24.6874	29.2071	115.052	38.4303	97.7787	14.6264	81.0456	14.4309	331.02	5.504	0.4751	0.2468	0.8841	0.0609	5.0352	319.958	5.9161	0.4352	0.2467	0.9194	0.0609	4.9186	340.889	6.0379	0.4536	0.2466	0.8735	0.0608	5.0406	421.46	8.0194
AMM	3.83	3.41	1.1228	10.234	12.153	0.8707	98.8878	16.4115	75.1429	13.763	49.835	15.6087	33.8117	5.8958	6.9275	2.8561	20.2166	5.5077	22.7103	29.2006	129.397	33.7019	99.4075	15.6556	79.3476	13.71	234.604	5.7302	0.3996	0.222	0.9094	0.0493	5.0574	283.859	6.9953	0.3643	0.2214	0.9288	0.049	5.1918	229.9	6.3835	0.3753	0.2219	0.9023	0.0492	5.0161	327.661	9.0467
AMM	2.88	2.03	1.4167	4.7681	8.4737	0.8345	68.5686	14.3567	61.1771	13.9718	43.6069	17.5216	26.0625	6.1308	2.6944	2.0184	13.915	5.332	31.1991	30.6946	104.353	43.9358	69.7286	14.4554	61.3071	13.7294	258.197	6.5871	0.3525	0.1656	0.8202	0.0274	5.2673	254.192	7.3753	0.29	0.1654	0.8549	0.0274	5.2433	273.443	7.5471	0.3085	0.1659	0.8105	0.0275	5.1855	398.221	10.5741
AMM	3.35	2.51	1.3333	6.4108	10.1089	0.7883	69.8887	14.6115	63.9679	15.2603	46.7931	19.5123	27.128	6.6364	1.4711	1.0721	13.2631	4.3337	30.3069	25.339	97.0718	38.36	71.3779	15.2206	63.7773	14.96	315.079	6.097	0.4486	0.2396	0.8331	0.0574	5.065	275.588	5.8141	0.4312	0.2397	0.8744	0.0575	4.9232	323.674	6.2652	0.452	0.2409	0.8306	0.058	4.9056	442.697	8.1875
AMM	2.03	1.69	1.2	2.7184	6.3305	0.8524	75.8919	12.9476	60.0835	14.7076	42.4201	22.1269	26.5779	6.1234	4.8819	2.8382	16.099	5.1181	29.2875	36.9454	122.72	47.6214	77.0221	13.7082	62.8034	14.1114	468.246	8.998	0.3382	0.164	0.6982	0.0269	5.1306	485.182	8.85	0.3336	0.1646	0.7675	0.0271	5.0236	458.51	9.182	0.3245	0.1642	0.6886	0.027	5.0492	608.766	11.938
AMM	2.16	2.12	1.0179	3.6379	7.1977	0.8824	61.4944	12.8628	59.5167	13.3812	49.8104	18.0562	24.9522	5.8992	1.3404	1.139	8.2966	3.827	39.1857	33.4325	66.7374	33.9702	63.7788	13.7769	59.0019	13.2635	331.933	6.6622	0.4143	0.1915	0.7695	0.0367	5.0813	285.621	6.2696	0.3877	0.1917	0.8131	0.0367	4.9693	338.609	6.8607	0.3994	0.1926	0.7688	0.0371	4.9391	470.326	8.957
AMM	2.99	2.27	1.3167	5.3314	8.9732	0.8321	61.1232	13.6115	58.5417	14.2168	48.3222	19.5899	24.5607	6.279	1.559	1.2609	9.4688	4.1058	39.3286	34.5766	76.371	37.4924	63.8896	14.6243	58.1451	14.0302	309.65	6.5852	0.4132	0.2443	0.8073	0.0597	4.9829	267.757	6.1809	0.4097	0.2451	0.8455	0.0601	4.7802	317.178	6.7973	0.4074	0.245	0.8057	0.06	4.8166	443.052	8.535
AMM	3.53	2.45	1.439	6.3635	10.7778	0.6884	71.5452	14.2296	64.7849	14.3724	52.1763	20.91	27.731	6.1742	2.0234	1.3468	12.3946	4.385	37.4374	38.0273	88.9494	35.2779	74.4645	14.8856	65.3753	14.1525	355.269	6.5591	0.4433	0.261	0.8248	0.0681	4.8863	327.342	6.5884	0.4292	0.2614	0.8624	0.0683	4.8269	358.881	6.7699	0.4381	0.2616	0.821	0.0685	4.7647	473.362	8.0108
AMM	2.57	2.1	1.2286	4.1285	7.8665	0.8384	72.7138	13.6281	68.5789	13.92	53.6266	18.5174	29.0365	6.0261	1.479	1.2367	11.5623	4.2773	33.301	29.3619	78.8487	33.4021	74.3109	14.2271	68.1102	13.801	438.717	7.8561	0.3878	0.2199	0.7833	0.0484	5.0027	417.545	7.9367	0.3802	0.2198	0.8157	0.0483	4.9086	444.998	8	0.399	0.2209	0.7834	0.0488	4.8795	534.207	9.6886
AMM	3.05	2.37	1.2883	5.6112	9.2212	0.8293	64.6329	12.4576	55.6317	12.1657	42.4061	17.6734	23.8946	5.4265	2.9265	1.7933	11.3987	4.2717	27.3968	29.9129	99.5378	37.2028	66.039	13.1234	56.8329	12.1295	271.793	5.812	0.442	0.232	0.8103	0.0538	4.844	249.556	5.7641	0.4271	0.2323	0.8618	0.054	4.7488	277.88	6.153	0.4323	0.2331	0.799	0.0544	4.6605	387.34	8.4608
AMM	2.54	2.2	1.1538	4.3647	7.9452	0.8689	69.0592	12.9204	65.095	13.2446	53.2336	17.2402	27.5728	5.7589	2.0235	1.6179	9.4367	3.8047	33.4085	30.6344	70.3037	30.0897	70.6807	13.7149	64.9237	13.0719	349.619	7.1154	0.3856	0.1938	0.7927	0.0375	5.1004	330.29	7.4094	0.3563	0.1936	0.8235	0.0375	5.0526	357.49	7.4454	0.3805	0.1944	0.7899	0.0378	5.0045	456.254	9.227
AMM	2.97	2.45	1.2122	5.5604	9.2212	0.8217	79.4207	14.0334	72.3542	12.779	53.0161	17.6825	30.892	5.5657	2.2421	1.6859	14.4448	5.293	30.2035	27.6045	94.46	38.0548	80.7073	14.0688	72.2128	12.8998	334.717	6.4833	0.4105	0.2338	0.8492	0.0547	4.961	344.869	7.2731	0.3756	0.2336	0.8714	0.0546	4.9822	339.587	6.8222	0.4093	0.2338	0.8472	0.0547	4.9012	423.721	9.0343
AMM	2.79	2.2	1.2692	4.7463	8.4737	0.8306	64.3716	12.2416	58.1133	12.4108	44.4467	16.6821	24.7132	5.3351	3.1888	2.3681	11.4779	5.1811	34.5435	36.6068	92.9353	42.043	66.1019	12.2705	58.4032	11.9115	279.312	7.81	0.3229	0.1951	0.8004	0.0381	4.9869	280.249	8.5769	0.306	0.1954	0.8318	0.0382	4.9262	294.532	8.543	0.3144	0.1955	0.7906	0.0382	4.8996	426.034	11.1787
AMM	2.81	2.16	1.3056	4.7027	8.4447	0.8287	80.2565	11.0337	72.5159	10.9926	55.8029	15.6166	31.1223	4.5812	2.4509	1.8969	12.7934	4.8997	29.0877	27.7317	85.045	30.9482	81.6145	11.3728	72.9261	10.5316	352.013	7.7344	0.3485	0.2135	0.8317	0.0456	4.8282	349.924	8.2567	0.3259	0.2136	0.861	0.0456	4.8319	358.041	8.3002	0.3202	0.2139	0.8282	0.0458	4.8143	480.593	10.2444
AMM	3.05	2.71	1.125	6.3708	9.6796	0.8545	75.0669	15.1627	66.698	15.1836	50.9144	18.7026	28.6141	6.5774	2.5845	1.8977	12.424	4.4579	27.6587	27.3359	92.247	37.5939	76.1564	15.3725	67.3786	14.9972	297.101	6.5842	0.3824	0.2037	0.8458	0.0415	5.2405	293.675	7.0572	0.341	0.204	0.8733	0.0416	5.1229	303.019	7.1928	0.3578	0.204	0.8408	0.0416	5.126	410.524	9.4402
AMM	2.49	2.36	1.0568	4.4047	8.3044	0.8026	65.2635	12.4327	62.5732	12.7642	52.2327	16.4259	26.3733	5.6087	1.9689	1.5655	8.4741	3.7922	37.8065	35.9455	64.6872	31.8804	67.2111	13.3182	62.1988	12.5281	340.449	7.3571	0.3873	0.2293	0.8006	0.0526	4.8684	314.4	7.7984	0.3479	0.2291	0.8304	0.0525	4.8285	351.209	7.9044	0.3594	0.2297	0.7975	0.0528	4.8028	462.876	9.8525
AMM	2.71	2.37	1.1429	4.9862	8.7422	0.8198	84.3648	11.7589	73.8279	12.3555	51.6708	18.5446	31.849	5.1847	2.4646	1.749	16.4524	5.2992	27.8354	27.2018	105.481	38.6254	85.2773	11.9735	74.4522	12.0367	366.822	7.292	0.3558	0.1994	0.8269	0.0397	4.9994	368.632	7.6282	0.3414	0.1996	0.861	0.0398	4.9299	370.634	7.8405	0.3194	0.1994	0.8235	0.0398	4.972	471.136	9.6552
AMM	2.88	2.37	1.2143	5.4622	8.9321	0.8603	70.8747	11.076	65.3383	11.3715	52.0226	15.0695	27.8242	4.9112	1.7483	1.3746	10.2699	4.0864	29.4572	27.1313	75.6859	29.0231	72.01	11.9777	65.4749	11.1055	281.504	6.5669	0.3424	0.1814	0.8202	0.0329	5.0119	265.328	6.8205	0.3261	0.182	0.8527	0.0331	4.9516	287.442	6.9716	0.323	0.1824	0.8169	0.0333	4.9285	368.645	7.9594
AMM	2.46	2.2	1.1154	4.4301	8.1145	0.8455	60.6472	12.5266	55.8497	12.8806	42.3635	17.1827	23.4964	5.7539	1.5691	1.1709	10.7193	3.8215	32.0845	30.3279	88.8252	37.2134	61.865	13.6414	55.75	12.773	293.531	7.0897	0.3344	0.1538	0.7471	0.0237	5.2237	270.2	7.1821	0.3164	0.1542	0.7953	0.0238	5.0851	299.154	7.3872	0.3194	0.1555	0.7439	0.0242	5.0415	406.596	9.2808
AMM	2.73	2.09	1.3039	4.0522	8.354	0.7296	76.2779	23.365	68.5424	21.157	54.6845	21.6722	29.316	9.0999	2.3595	1.7706	11.5451	6.4844	31.19	32.381	82.7421	44.9613	77.8619	23.5114	69.2512	21.1308	379.129	7.5643	0.4083	0.2681	0.8554	0.0719	5.0707	350.538	7.2976	0.4039	0.2686	0.8903	0.0721	4.9586	386.768	7.9417	0.3851	0.2683	0.8502	0.072	4.9922	494.938	9.6738
AMM	2.75	2.33	1.1795	4.9607	8.4943	0.864	59.2975	11.4931	56.5386	13.139	48.6116	17.4441	23.7308	5.796	1.3506	1.1444	6.9389	3.2326	34.5655	31.5396	62.9544	34.6671	61.0193	12.7034	56.4725	12.8288	221.57	5.1954	0.4477	0.23	0.8457	0.0529	4.9685	192.639	5.0428	0.4273	0.2305	0.8727	0.0531	4.743	226.765	5.4754	0.4469	0.2311	0.8437	0.0534	4.7818	321.799	7.185
AMM	2.63	2.45	1.0732	5.0806	8.614	0.8604	57.3042	10.1906	54.6191	11.6593	43.7981	17.0253	22.8027	5.1678	1.3083	1.0657	8.7134	3.4107	33.0891	26.5372	74.9287	33.2725	58.9314	12.2338	54.2005	11.489	329.938	7.3969	0.395	0.2214	0.7436	0.049	4.8077	290.171	7.1327	0.3703	0.2218	0.7893	0.0492	4.6014	336.467	7.5592	0.3899	0.2222	0.7431	0.0494	4.657	446.842	9.3459
AMM	2.78	2.35	1.1813	4.9571	8.5439	0.8534	71.624	13.3196	66.7837	13.3856	52.0317	18.5099	28.3256	5.8532	1.1836	0.9177	11.418	3.6346	31.6303	27.7459	80.2466	28.8946	72.9972	14.5649	66.551	13.4892	360.813	6.9202	0.4064	0.2242	0.8116	0.0503	5.0105	332.496	6.6513	0.4024	0.2246	0.8472	0.0505	4.9439	362.243	7.0557	0.4078	0.2252	0.8115	0.0507	4.8658	487.499	8.7679
AMM	2.77	2.51	1.102	5.4077	10.4887	0.6177	79.7629	13.3793	69.187	11.9743	50.33	20.1133	29.9516	5.1842	2.3089	1.5666	16.196	4.9907	32.029	33.1932	107.321	40.1381	81.9322	12.3519	70.2008	12.1483	356.197	6.5195	0.4674	0.2882	0.8466	0.0831	4.6062	341.971	6.4026	0.4506	0.2883	0.8855	0.0831	4.5998	351.121	6.5879	0.4601	0.2886	0.8443	0.0833	4.5294	483.693	8.7567
AMM	2.35	1.88	1.25	3.4598	7.2182	0.8344	78.9376	13.6297	70.1345	12.6045	57.6179	17.9822	30.2691	5.4945	2.5408	1.5633	10.7749	3.627	28.7422	31.604	78.377	27.0518	80.3723	14.2725	71.3411	12.8772	432.893	7.3929	0.4046	0.2522	0.8092	0.0636	4.8058	412.301	7.1529	0.4222	0.2524	0.8506	0.0637	4.8114	430.371	7.5029	0.4093	0.2523	0.8035	0.0636	4.7226	578.489	9.7371
AMM	3.33	2.61	1.2754	6.5743	10.4682	0.7539	91.9708	27.9224	71.3267	18.6357	49.1841	21.0833	31.8331	8.7527	6.4251	4.1515	18.727	7.6116	25.8086	31.4245	122.297	43.7447	93.1117	27.429	74.9551	20.4245	408.16	6.6302	0.4646	0.2684	0.86	0.0721	5.1894	418.245	6.7679	0.4455	0.2684	0.9094	0.072	5.3583	400.231	6.849	0.4576	0.2687	0.8458	0.0722	5.0184	525.113	9.1592
AMM	3.04	2.57	1.185	6.0873	9.4111	0.8637	72.7675	11.8197	68.2652	12.2545	53.0847	17.0056	28.9579	5.2498	1.5623	1.3507	11.5221	4.4023	31.9366	26.7107	79.5819	32.8723	74.3544	12.3893	67.8668	11.9818	358.997	7.3348	0.3674	0.2093	0.8072	0.0438	4.9675	340.676	7.6251	0.3522	0.2096	0.8383	0.0439	4.8554	366.079	7.6295	0.3686	0.2099	0.8064	0.044	4.8901	459.349	9.0697
AMM	3.17	2.35	1.3493	5.5858	9.3409	0.8045	74.3072	14.384	69.8323	16.276	53.4454	22.0841	29.5732	6.8719	2.0178	1.6293	11.982	5.6583	30.6601	23.8169	85.5141	48.6413	75.9009	14.7464	69.2778	15.8068	272.616	6.2134	0.4135	0.2335	0.8756	0.0545	5.1167	258.826	6.6722	0.3859	0.2337	0.8923	0.0546	4.9778	279.961	6.5614	0.4005	0.2339	0.8752	0.0547	5.0404	382.848	8.6209
AMM	3.13	2.46	1.2759	5.7602	9.6215	0.7819	69.648	12.0864	64.1296	12.7283	51.2119	18.1504	27.31	5.4465	2.5036	1.9829	10.4412	4.8803	32.0453	31.5389	79.4411	38.5165	71.3246	13.0233	64.3008	12.3987	347.968	7.0577	0.3886	0.2248	0.8034	0.0505	4.9443	332.805	7.6477	0.3762	0.225	0.8359	0.0506	4.8459	357.243	7.4288	0.3962	0.2253	0.7985	0.0508	4.899	476.235	9.4063
AMM	3.05	2.75	1.1064	6.5816	10.0183	0.8241	79.2338	10.4232	68.0397	10.5595	46.8652	14.6603	29.4562	4.4166	2.8845	2.1465	15.7608	4.8988	25.9046	25.4722	108.572	35.5739	79.8925	10.3504	68.9676	10.0438	272.256	6.3251	0.3636	0.2064	0.8497	0.0426	4.8136	273.014	6.9828	0.3382	0.2066	0.8842	0.0427	4.7552	282.058	6.9181	0.3391	0.2065	0.8418	0.0426	4.7973	346.483	8.6405
AMM	2.54	2.11	1.2035	4.1612	8.0153	0.8139	67.386	10.0364	61.1694	9.9375	48.9463	15.2592	26.1114	4.3267	2.3456	1.6229	10.3143	3.8993	30.5892	30.754	80.9316	29.7311	69.0326	11.175	61.6254	9.749	320.431	7.2906	0.3828	0.2228	0.7945	0.0496	4.6381	300.744	7.3916	0.3638	0.2231	0.8376	0.0498	4.6241	326.533	7.8264	0.3593	0.223	0.7885	0.0497	4.577	450.091	9.9458
AMM	2.72	2.28	1.1922	4.8371	8.354	0.871	75.1904	13.4435	70.189	13.7732	51.7856	17.7647	29.7495	5.8931	1.5301	1.3066	13.3942	4.2432	30.5728	24.3254	88.2807	31.5843	76.4767	14.0688	69.5839	13.5144	397.486	8.6756	0.3014	0.1835	0.7903	0.0337	5.1631	374.186	8.6218	0.3007	0.1838	0.8272	0.0338	5.1083	407.662	9.1414	0.2915	0.1839	0.7893	0.0338	5.0917	513.42	10.4792
AMM	3.05	2.41	1.2676	5.9129	9.3409	0.8516	106.058	16.0942	80.6763	12.1106	51.9698	19.1325	36.3053	5.2049	7.0903	2.6509	22.7907	6.9404	23.6585	29.0991	132.067	38.499	106.854	15.6716	84.9988	12.415	398.607	6.7852	0.4011	0.2189	0.8601	0.0479	4.8907	434.886	7.2246	0.3716	0.2178	0.9029	0.0474	5.1775	382.137	7.041	0.3818	0.2185	0.8517	0.0478	4.8244	524.962	9.7727
AMM	3.05	2.96	1.0286	7.1994	10.1876	0.8717	72.5364	16.1381	59.8573	14.7386	39.6728	18.6155	25.9909	6.6049	3.1446	1.913	15.9376	4.8889	25	25.6245	125.079	44.6988	73.319	16.0819	61.3075	14.9458	239.534	5.6741	0.3673	0.1868	0.8476	0.0349	5.3387	240.26	5.9459	0.3448	0.1869	0.8868	0.0349	5.3131	240.462	6.0571	0.3534	0.1876	0.8401	0.0352	5.1647	331.698	8.1151
AMM	2.96	2.54	1.1667	5.7384	9.4111	0.8142	57.6062	11.3483	52.9189	12.0603	42.4988	15.953	22.2422	5.3889	1.835	1.4429	8.9185	3.2205	31.9988	32.2875	81.0454	34.5555	58.9511	12.1503	53.105	11.8589	202.828	5.2495	0.4312	0.2316	0.8399	0.0536	4.8724	183.655	5.2964	0.3874	0.2318	0.8723	0.0537	4.7155	205.732	5.5703	0.4062	0.2322	0.8376	0.0539	4.719	300.433	7.2477
AMM	2.96	2.51	1.1776	5.793	9.2212	0.8561	63.4095	12.5486	58.7893	14.006	45.4107	17.7867	24.7901	6.0946	1.5548	1.2674	10.3665	4.1006	30.8527	26.8551	83.5948	37.8693	64.574	13.4624	58.6497	13.5504	297.038	7.3309	0.3448	0.2017	0.7997	0.0407	5.1036	278.627	7.2166	0.3379	0.202	0.8312	0.0408	4.937	302.376	7.576	0.3428	0.2022	0.7995	0.0409	4.9668	384.313	8.8479
AMM	2.79	2.29	1.2222	5.0443	8.614	0.8543	78.4756	15.4876	68.3984	15.0999	50.2317	19.1855	29.4988	6.5107	2.1471	1.4174	14.544	4.6388	28.3034	28.726	101.499	38.9523	79.7778	15.1769	69.3496	14.9246	326.214	6.5	0.3906	0.1855	0.8308	0.0344	5.2731	311.069	6.29	0.3824	0.186	0.8707	0.0346	5.233	324.334	6.7933	0.3632	0.1862	0.8286	0.0347	5.1404	448.383	8.8636
AMM	3.5	2.25	1.5543	6.0946	10.0183	0.7631	101.369	26.1193	87.7823	21.5097	67.9585	19.1184	37.9893	8.9609	2.94	1.6944	15.1303	7.3959	27.0967	30.704	85.7071	32.3004	102.273	25.9525	89.5758	21.7663	519.564	8.575	0.3763	0.2015	0.8525	0.0406	5.2626	554.832	9.3316	0.3568	0.2013	0.8806	0.0405	5.4186	508.339	8.6446	0.3668	0.202	0.8502	0.0408	5.1875	608.946	10.015
AMM	2.68	1.97	1.3643	4.0958	7.9161	0.8213	70.4073	11.8517	66.4652	13.4315	52.0397	18.4713	28.1285	5.6627	1.396	1.2013	11.1431	4.6573	32.9485	26.0174	79.8541	37.5415	72.3974	12.9577	65.9901	12.8537	354.96	6.6262	0.4264	0.2591	0.8218	0.0671	4.8064	292.533	6.1959	0.4109	0.2594	0.8673	0.0673	4.689	373.643	6.8786	0.4222	0.2593	0.8168	0.0673	4.7488	477.668	8.363
AMM	2.91	2.51	1.1612	5.7421	9.3615	0.8234	73.8246	11.4281	65.9129	11.2448	48.2637	17.6946	28.2367	4.8809	1.544	1.2199	13.8597	3.8878	29.3751	27.3936	97.5453	32.3964	75.0668	12.0106	66.2566	11.3768	348.233	6.4835	0.4112	0.2159	0.8037	0.0466	4.8377	332.184	6.3015	0.4012	0.2162	0.8465	0.0467	4.8232	347.62	6.659	0.4045	0.2166	0.8018	0.0469	4.7295	469.873	8.5993
AMM	2.94	2.32	1.2648	5.2042	8.8825	0.8289	70.8898	14.32	65.2808	13.1299	52.2323	16.8116	27.7977	5.8148	1.7348	1.1873	10.5884	4.2579	30.7688	27.5354	78.1745	31.6854	72.6115	14.3777	65.4882	13.2176	401.183	7.6899	0.3794	0.204	0.7766	0.0416	5.0414	367.654	7.3949	0.3716	0.204	0.8256	0.0416	5.0102	405.998	7.9192	0.3702	0.2048	0.7722	0.0419	4.9109	527.469	9.4869
AMM	3.34	2.78	1.2012	7.0649	10.2783	0.8404	80.7044	13.1876	72.038	12.3161	53.7395	17.2694	30.9441	5.3705	1.8031	1.3733	13.928	4.3743	28.1593	27.0347	92.8018	32.3879	81.8127	13.2431	72.5463	12.4276	358.59	6.4829	0.4173	0.2212	0.8349	0.0489	4.9557	352.547	6.5216	0.4069	0.2212	0.8678	0.0489	4.9018	356.632	6.6592	0.4111	0.2215	0.8334	0.0491	4.8782	461.036	8.5439
AMM	2.62	2.46	1.069	5.1243	8.7132	0.8482	68.1427	13.9385	63.5293	13.7683	48.0867	18.3941	26.8649	6.0194	1.6732	1.2125	11.846	4.2911	31.1524	24.8819	87.4753	34.5033	69.8933	14.5788	63.152	13.6724	369.277	7.5011	0.3465	0.176	0.7645	0.031	5.214	337.445	7.4473	0.3453	0.1766	0.812	0.0312	5.0991	379.131	7.8022	0.3382	0.1764	0.761	0.0311	5.1065	486.317	9.543
AMM	2.83	2.65	1.0683	5.8075	9.1921	0.8637	64.8913	11.9163	61.0307	12.1714	49.9124	15.3877	25.7961	5.2986	1.8287	1.4071	8.9967	3.7654	33.8112	30.4987	70.8286	29.9895	66.6395	12.7151	60.9054	11.8653	315.185	6.8074	0.3913	0.1998	0.7905	0.0399	4.906	296.368	6.9398	0.3641	0.1997	0.8239	0.0399	4.8661	321.186	7.1528	0.3766	0.2003	0.7887	0.0401	4.8277	409.3	8.6352
AMM	3.16	2.45	1.2885	5.7566	9.4607	0.8082	79.4269	12.5114	75.1867	13.0924	56.4315	16.6216	31.834	5.5103	1.8406	1.5754	13.3636	4.6928	32.2265	25.9873	82.0999	31.5265	80.7895	12.7982	74.2996	12.64	358.27	6.8137	0.416	0.2349	0.847	0.0552	4.8926	335.693	7.057	0.4016	0.2351	0.8729	0.0553	4.8198	372.929	7.2727	0.4059	0.235	0.8452	0.0552	4.8651	450.552	8.8191
AMM	2.84	2.49	1.1429	5.4077	9.3615	0.7754	60.9104	12.8273	59.7361	14.8289	51.8192	19.1526	25.0183	6.3516	2.8778	2.3276	7.3818	4.2804	48.9897	44.2065	62.1214	34.7525	64.1831	14.7096	59.1755	14.1518	348.214	7.2334	0.3961	0.2061	0.7754	0.0425	5.1082	304.207	7.4395	0.3692	0.2063	0.8065	0.0426	4.8989	374.914	8.1445	0.3699	0.2062	0.7663	0.0425	5.048	491.338	10.0664
AMM	2.28	1.86	1.2258	3.3253	7.1977	0.8066	81.4606	13.1597	67.5455	12.3036	46.0061	17.7396	29.5466	5.1963	4.1957	2.6629	16.9744	5.9596	27.9656	32.2553	117.471	42.0483	82.4162	12.8067	69.2263	11.9508	369.216	7.8521	0.385	0.242	0.8245	0.0586	4.7139	418.092	8.9112	0.3384	0.242	0.855	0.0586	4.7698	362.623	8.4009	0.3752	0.242	0.8208	0.0586	4.6846	506.382	11.4556
AMM	3.57	3.2	1.1168	8.9038	12.0127	0.7754	71.8803	11.0004	69.5944	10.6482	52.6107	14.7038	29.3135	4.4474	2.3994	1.9542	12.0123	5.2563	35.6872	28.3845	79.1485	33.9699	74.3869	10.6674	68.3357	10.1436	285.958	7.8738	0.3429	0.2383	0.8532	0.0568	4.7312	283.931	8.7199	0.326	0.2383	0.8691	0.0568	4.7608	305.073	8.5255	0.3361	0.2383	0.8497	0.0568	4.7313	379.124	9.7807
AMM	2.22	2.22	1	3.7178	7.4372	0.8447	99.1545	14.8353	84.9073	13.1495	53.8109	20.6141	36.774	5.4771	2.7318	1.7912	22.4484	6.0077	27.9855	25.7881	122.051	39.4777	100.346	14.5153	85.6364	13.1392	472.919	8.6194	0.3404	0.2231	0.841	0.0498	4.9549	477.832	9.1625	0.3223	0.2229	0.8798	0.0497	5.1012	477.207	9.0819	0.3169	0.2232	0.837	0.0498	4.9271	606.79	11.1208
AMM	3.22	3.01	1.0716	7.6573	10.4682	0.8781	72.2701	14.1442	65.4282	14.0864	46.0994	17.8607	27.8428	6.0938	1.9134	1.503	14.1372	5.427	28.2412	23.3583	100.067	38.384	73.355	14.5245	65.2565	13.7838	314.124	7.1896	0.3553	0.2138	0.8273	0.0457	5.1203	304.272	7.5861	0.3267	0.2139	0.8607	0.0458	5.0708	325.631	7.7194	0.3387	0.2141	0.823	0.0458	5.0452	406.1	9.3917
AMM	3.05	2.54	1.2	5.8765	9.4111	0.8338	64.5088	13.4634	61.5251	14.0092	50.2114	17.3606	25.8933	6.1193	1.7324	1.3721	8.8568	3.941	33.3274	27.8529	69.7509	33.1604	66.2509	14.2597	61.1085	13.7648	248.28	6.4857	0.3643	0.2172	0.8488	0.0472	5.1068	232.757	7.0529	0.3291	0.2174	0.8697	0.0473	4.9824	257.849	6.8082	0.3534	0.2176	0.8457	0.0473	4.9961	334.703	8.3109
AMM	2.96	2.2	1.3462	5.2006	8.8329	0.8376	69.2457	10.2806	61.615	10.3239	47.2497	15.6385	26.3931	4.5195	2.2927	1.6313	11.3982	4.2517	28.1717	29.1465	88.1643	31.6156	70.1813	11.5222	62.2615	10.2581	366.442	7.7671	0.3181	0.1785	0.738	0.0319	4.9057	365.522	8.2596	0.2883	0.1789	0.7842	0.032	4.8222	365.372	7.9979	0.3131	0.1798	0.7345	0.0323	4.8108	480.57	9.6517
AMM	3.11	2.57	1.2093	6.1164	9.7497	0.8086	49.8554	12.8299	50.3274	13.7202	43.0865	16.9594	20.5787	6.2264	1.5949	1.4278	6.1752	3.3864	43.333	30.6119	61.0968	36.6604	52.9709	14.3346	49.3352	13.4335	197.903	5.4991	0.4008	0.223	0.8299	0.0497	5.0035	167.201	5.6709	0.3704	0.2241	0.8559	0.0502	4.7126	209.296	5.9521	0.376	0.2243	0.8272	0.0503	4.7643	291.259	7.4692
AMM	2.88	2.29	1.2593	5.1024	8.7132	0.8446	68.2517	13.2259	65.4538	13.0284	52.5689	16.6444	27.5787	5.753	1.3275	1.0508	9.6278	3.6502	32.4839	25.7905	69.494	30.5151	69.6278	13.5383	64.8367	13.0796	385.772	8.2995	0.34	0.1843	0.7698	0.034	5.092	364.827	8.2339	0.3207	0.1847	0.8015	0.0341	5.0025	391.766	8.5534	0.3278	0.1847	0.7697	0.0341	4.9802	475.934	10.0233
AMM	3.47	2.57	1.3488	6.7996	10.1996	0.8213	60.9656	12.9675	56.9676	13.1019	44.497	17.49	23.9329	5.9061	1.4203	1.1652	10.0123	3.3582	31.6945	27.5719	83.3516	35.1938	62.5096	14.1784	56.7285	13.1052	263.738	5.9481	0.4208	0.2397	0.8234	0.0575	4.9325	235.194	5.9383	0.393	0.2399	0.8605	0.0576	4.8122	268.912	6.2203	0.4096	0.2407	0.8211	0.0579	4.739	379.557	7.8248
AMM	2.88	2.62	1.0968	6.0728	9.2708	0.8879	71.1086	13.1225	67.9321	13.447	47.6244	18.2171	28.5389	5.8125	0.9598	0.9079	14.0917	4.4431	31.0305	19.9253	93.3801	33.8513	72.2704	13.769	66.5452	13.4117	310.082	6.9041	0.3443	0.1786	0.8155	0.0319	5.2302	279.274	6.8719	0.3159	0.179	0.8508	0.032	5.1384	321.747	7.2562	0.3253	0.1793	0.8151	0.0322	5.1145	400.76	8.2664
AMM	3.33	2.77	1.203	7.0213	10.2492	0.8399	79.3684	11.7229	77.5216	11.6266	58.3232	16.7991	32.6051	4.9928	0.7633	0.7297	13.0681	4.2207	33.1984	20.4977	77.5324	28.7405	81.1306	12.1024	75.8792	11.6512	406.873	7.266	0.4174	0.2363	0.8322	0.0559	4.7843	359.562	6.851	0.4172	0.2369	0.8638	0.0561	4.7193	422.936	7.5669	0.3996	0.2369	0.8323	0.0561	4.7088	514.887	8.7907
AMM	2.88	2.37	1.2143	5.3169	8.862	0.8508	68.1414	11.3964	63.2789	11.9695	47.8726	17.1185	26.785	5.2525	1.192	0.9487	11.7514	3.5925	30.4517	25.5684	86.1658	33.0621	69.2635	12.5937	62.973	11.9565	332.87	7.0051	0.3592	0.192	0.7856	0.0369	4.9731	308.748	6.8378	0.3442	0.1926	0.8251	0.0371	4.8791	336.088	7.0939	0.3659	0.1929	0.7854	0.0372	4.8668	442.049	8.8918
AMM	2.79	2.29	1.2222	4.9716	8.7132	0.8229	83.5995	15.388	68.3484	12.834	49.8834	19.4101	30.0698	5.7472	4.2001	2.1261	15.5783	4.5688	27.2069	33.1476	110.743	35.3356	84.6639	15.3372	70.8189	13.5342	332.094	6.1158	0.4259	0.199	0.8335	0.0396	5.1103	343.708	6.1364	0.416	0.1988	0.8755	0.0395	5.1749	316.307	6.2056	0.4184	0.1992	0.8288	0.0397	5.0052	461.985	8.7056
AMM	3.39	2.62	1.2903	6.8941	10.1876	0.8347	69.6717	11.0743	64.2475	10.502	49.7525	14.9888	27.3172	4.6397	1.5014	1.1198	11.3496	3.8851	30.662	27.2568	82.396	29.0467	71.1437	11.6751	64.2365	10.4502	277.634	5.8497	0.4353	0.201	0.8247	0.0404	4.8671	253.238	5.8222	0.4074	0.2015	0.8638	0.0406	4.8093	281.418	6.0425	0.4144	0.2021	0.8225	0.0408	4.7475	380.059	7.7191
AMM	1.86	1.56	1.1923	2.2678	5.9217	0.8127	83.5627	15.2866	79.3469	14.2857	58.7726	20.9141	33.5637	6.1763	1.455	1.1449	14.9097	4.715	33.5685	26.0976	85.7959	31.1977	85.2391	16.3627	78.2566	14.6193	722.801	9.9405	0.4209	0.1984	0.7102	0.0394	5.043	691.135	9.881	0.3769	0.1979	0.7569	0.0392	5.0608	729.458	10.0709	0.4002	0.1987	0.7126	0.0395	4.9357	892.785	13.2059
AMM	2.42	2	1.2118	3.7178	7.4372	0.8447	71.2782	13.0129	68.2927	14.1764	54.5255	18.3108	28.8266	6.0544	1.8252	1.5004	10.8682	3.741	36.7887	32.0134	73.7109	31.296	73.2818	14.0186	67.6182	13.7249	357.108	7.3695	0.3902	0.2277	0.8219	0.0518	5.0056	322.11	7.2363	0.3714	0.2278	0.8518	0.0519	4.9147	364.882	7.6923	0.3724	0.2279	0.8227	0.052	4.9498	491.267	9.2885
AMM	2.24	1.92	1.1675	3.2708	7.078	0.8204	70.3265	13.1999	63.3655	12.4897	51.5339	18.1599	27.1229	5.5966	2.4409	1.8068	9.9074	3.7147	29.633	31.8295	77.9877	27.8237	71.501	14.6969	64.0862	12.8659	471.778	8.6382	0.3796	0.2237	0.7365	0.0501	4.8771	486.112	9	0.3721	0.2234	0.7716	0.0499	4.836	455.77	8.6056	0.3824	0.2238	0.7382	0.0501	4.7629	616.776	10.9068
AMM	2.2	2.12	1.04	3.8087	7.615	0.8254	67.1274	12.9761	63.5416	13.5588	51.5904	16.8801	26.8478	5.8806	1.8818	1.5496	9.619	3.9912	34.2035	31.0235	72.9062	32.2772	69.0885	13.9039	63.2301	13.1161	334.422	7.4423	0.3604	0.1549	0.7681	0.024	5.2266	296.744	7.5843	0.3257	0.1556	0.8129	0.0242	5.1779	352.3	7.9038	0.3309	0.155	0.7608	0.024	5.1638	451.993	9.5784
AMM	2.97	2.42	1.225	5.4986	9.0023	0.8526	69.2939	14.4391	62.5019	14.726	49.4763	19.9073	26.6863	6.3904	2.8383	2.0726	10.5696	4.5952	31.2697	33.7733	84.8966	37.3064	70.6314	15.2929	63.0448	14.6424	314.861	6.3056	0.4299	0.216	0.8207	0.0467	5.0916	317.924	7.1657	0.3703	0.2153	0.8447	0.0463	5.0585	318.327	6.6676	0.4156	0.2163	0.8165	0.0468	4.9793	413.323	8.7672
AMM	2.45	2.16	1.1389	4.074	7.8169	0.8378	73.52	11.052	61.405	10.4338	46.1233	16.9342	26.8157	4.44	4.2082	2.8876	13.5029	5.8421	32.0503	40.0238	103.102	39.3658	74.6633	11.4559	63.29	10.0444	332.754	7.4888	0.3698	0.2346	0.804	0.0551	4.6596	370.542	8.8375	0.3438	0.2343	0.8372	0.0549	4.6964	331.486	8.201	0.3532	0.2346	0.7952	0.055	4.5774	493.731	11.2841
AMM	2.49	2.21	1.1261	4.292	7.9161	0.8607	68.5198	13.7546	57.9715	13.2896	44.4054	17.5193	25.0994	5.8149	3.8535	2.4324	11.8767	5.2466	30.2093	36.8716	99.2619	42.0654	69.5816	13.9422	59.5753	13.0683	309.811	7.2808	0.3723	0.2234	0.8053	0.0499	4.9283	311.504	7.6977	0.3536	0.2241	0.8483	0.0502	4.8836	317.938	8.0119	0.3555	0.2238	0.7921	0.0501	4.8143	419.648	10.1756
AMM	3.13	2.79	1.1212	6.9632	9.9687	0.8805	78.0238	12.7316	72.5307	13.5325	52.1893	17.9124	30.7856	5.7086	1.8216	1.3943	14.3651	4.933	29.7944	23.2205	93.4218	37.4348	79.3297	12.8429	71.8505	13.0762	311.785	6.4498	0.3743	0.1825	0.8389	0.0333	5.1549	290.068	6.8238	0.3438	0.1826	0.8695	0.0334	5.0126	326.844	7.2081	0.3413	0.1832	0.8354	0.0335	5.0914	422.441	9.2608
AMM	2.88	2.2	1.3077	4.8335	8.4737	0.8459	73.5952	10.1596	63.433	10.5731	46.2355	17.0708	27.423	4.5177	2.8895	1.8206	13.6826	5.0072	27.4567	28.8138	102.155	37.544	74.6502	11.2258	64.4965	10.2835	384	7.9429	0.3376	0.2076	0.7653	0.0431	4.8001	384.855	8.1121	0.3338	0.2084	0.8153	0.0434	4.6933	387.704	8.3154	0.3314	0.208	0.7573	0.0433	4.7524	499.631	10.5538
AMM	2.56	2.42	1.0583	4.8517	8.9732	0.7572	71.1879	15.4005	62.2062	16.1668	44.3914	21.4822	26.657	6.9332	2.6384	1.7595	14.3706	5.5609	28.9802	29.9358	109.917	49.5066	72.1992	16.3144	62.756	15.9789	362.055	7.6931	0.402	0.2806	0.8213	0.0788	4.8422	362.917	8.0176	0.3789	0.2808	0.854	0.0788	4.7363	363.865	8.1369	0.3812	0.281	0.8184	0.079	4.7479	469.327	9.6344
AMM	2.88	2.62	1.0968	5.9056	9.4812	0.8256	66.4727	12.8008	60.3217	12.6355	44.8756	17.5342	25.6093	5.6108	1.9099	1.4828	12.0757	3.8574	28.8826	24.9674	94.1742	34.9116	67.8328	13.7991	60.4053	12.6709	313.327	6.9567	0.3618	0.1923	0.788	0.037	5.0952	291.783	7.3539	0.3274	0.192	0.8331	0.0369	5.0068	319.79	7.2829	0.3511	0.1932	0.783	0.0373	4.9493	433.403	9.1078
AMM	3.21	2.62	1.2246	6.6288	10.0388	0.8266	75.7531	12.3512	67.5757	12.6302	48.6888	18.0725	28.9455	5.4372	1.6932	1.2116	14.3888	4.3679	28.8185	27.0987	99.1027	32.8774	76.832	13.1235	67.8817	12.5266	343.801	6.3944	0.4091	0.2189	0.8202	0.0479	4.9992	335.434	6.5119	0.3898	0.2189	0.8554	0.0479	4.9346	345.211	6.6667	0.3893	0.2193	0.8184	0.0481	4.8969	437.405	8.4127
AMM	3.07	2.94	1.0429	6.9523	10.0884	0.8584	82.6085	13.6079	80.2616	13.9928	69.8712	15.3895	33.9949	5.8771	1.0745	0.9012	7.5227	2.6691	32.1365	25.4387	46.9563	18.6745	83.8662	13.6413	79.7701	13.7246	311.676	6.4633	0.3798	0.2087	0.8765	0.0436	5.1407	278.868	6.1313	0.3851	0.2095	0.8961	0.0439	5.0607	320.44	6.7629	0.3601	0.209	0.875	0.0437	5.0825	394.239	8.0015
AMM	3.22	2.79	1.1515	7.1013	10.2783	0.8447	75.7699	13.5786	65.8689	13.0812	47.7476	16.9472	28.3837	5.7461	2.0403	1.3563	14.0993	3.9644	27.7607	29.1275	100.96	32.2656	76.6049	14.0004	66.7573	13.0541	325.991	6.4654	0.3756	0.1853	0.8105	0.0344	5.169	326.541	6.6729	0.3512	0.1854	0.8494	0.0344	5.1249	323.526	6.6698	0.3616	0.1862	0.8078	0.0347	5.0616	431.842	8.7653
AMM	2.57	2.57	1	4.9862	8.7132	0.8253	66.565	11.2871	60.8509	12.5024	47.2216	17.0542	25.8426	5.4071	1.6316	1.2797	10.941	3.8773	31.0675	29.9413	84.8904	35.9068	67.7127	11.8841	61.0164	12.165	258.315	5.9444	0.4052	0.2293	0.8402	0.0526	4.8635	237.794	5.8601	0.3952	0.2295	0.8717	0.0527	4.753	260.547	6.1543	0.4002	0.2297	0.8394	0.0527	4.7653	357.218	7.751
AMM	2.54	2.46	1.0345	4.7354	8.8209	0.7648	71.588	10.9199	70.9356	11.5093	58.8584	15.6308	29.8097	4.989	1.0987	0.8055	8.7155	3.0411	35.7196	23.4818	57.8927	24.0542	73.6767	12.0386	69.7668	11.3975	365.807	7.6574	0.3651	0.2018	0.8081	0.0407	4.8632	325.531	7.2592	0.3635	0.2023	0.836	0.0409	4.7738	378.775	7.861	0.3593	0.202	0.8075	0.0408	4.8133	456.893	9.3715
AMM	2.88	2.62	1.0968	5.942	9.4401	0.8379	71.97	12.3024	66.1257	11.9825	48.609	16.0224	28.0991	5.2199	1.3283	1.0885	13.0479	4.4229	29.7353	25.3748	90.7612	31.6324	73.1303	12.5949	65.8754	11.884	275.015	6.193	0.3688	0.1946	0.835	0.0379	5.0633	259.325	6.1801	0.3671	0.1949	0.8683	0.038	5.0057	277.039	6.3676	0.3683	0.1955	0.8351	0.0382	4.9417	365.794	7.7316
[truncated: 4,504 more rows]
[truncated: 5 more columns]

## Sheet: HSI data
category	400.377	401.113	401.85	402.587	403.324	404.062	404.799	405.537	406.275	407.013	407.752	408.491	409.229	409.969	410.708	411.447	412.187	412.927	413.667	414.408	415.148	415.889	416.63	417.371	418.113	418.854	419.596	420.338	421.08	421.823	422.565	423.308	424.051	424.794	425.538	426.281	427.025	427.769	428.514	429.258	430.003	430.748	431.493	432.238	432.983	433.729	434.475	435.221	435.967
[truncated: 1,150 more rows]
[truncated: 716 more columns]

[truncated: 1 more sheets: 90 seeds verified]
